# Supplementary material for: Predicting the pathogenicity of missense variants using features derived from AlphaFold2
Source: Bioinformatics. 2023 Apr 21;39(5):btad280. doi: 10.1093/bioinformatics/btad280 (PMC10203375; doi:10.1093/bioinformatics/btad280)
Supplement: btad280_Supplementary_Data [file btad280_supplementary_data.zip]

Archive with 3 entries (3 files):
- Supplementary_Table_S6.xlsx
- Supplementary_Tables_S1toS5.xlsx
- Suppl_Figures.docx
