# Supplementary material for: Predicting the pathogenicity of missense variants using features derived from AlphaFold2
Source: Bioinformatics. 2023 Apr 21;39(5):btad280. doi: 10.1093/bioinformatics/btad280 (PMC10203375; doi:10.1093/bioinformatics/btad280)
Supplement: btad280_Supplementary_Data [file btad280_supplementary_data.zip › Supplementary_Table_S6.xlsx]

## Sheet: Info
In each sheet the performance of one prediction score is given.
The name of the sheet indicates the prediction score considered.
The column “cutoff” gives the cut-off at which the metrices were determined.
For this analysis ((likely) benign vs. (likely) pathogenic) missense variants that were new in ClinVar 20220109 relative to ClinVar 20210131 were used.

## Sheet: AlphScore_table_FINAL
cutoff	Precision	Recall	Specifity	Fscore
0.67	0.514014	1	0	0.679009
0.68	0.51464	1	0.00250078	0.679554
0.69	0.515777	1	0.00703345	0.680545
0.7	0.516092	1	0.00828384	0.680819
0.71	0.516491	0.999704	0.0101594	0.681097
0.72	0.517065	0.998522	0.013598	0.681321
0.73	0.520951	0.997636	0.0296968	0.684477
0.74	0.536367	0.989508	0.0953423	0.695652
0.75	0.545051	0.979755	0.135042	0.700438
0.76	0.56868	0.969706	0.222101	0.716923
0.77	0.643481	0.90365	0.47046	0.75169
0.78	0.688974	0.84587	0.596124	0.759403
0.79	0.736351	0.769322	0.708659	0.752475
0.8	0.778018	0.690409	0.791654	0.7316
0.81	0.802355	0.614305	0.83995	0.695849
0.82	0.828271	0.535983	0.882463	0.650816
0.83	0.857839	0.442293	0.922476	0.583658
0.84	0.898152	0.308852	0.962957	0.459644
0.85	0.93251	0.144968	0.988903	0.250927
0.86	0.976303	0.0304419	0.999219	0.0590427
0.87	1	0.00147776	1	0.00295116

## Sheet: CADD_raw_table_FINAL
cutoff	Precision	Recall	Specifity	Fscore
-2.68	0.514014	1	0	0.679009
-2.67	0.514053	1	0.000156299	0.679043
-2.66	0.514053	1	0.000156299	0.679043
-2.65	0.514053	1	0.000156299	0.679043
-2.64	0.514053	1	0.000156299	0.679043
-2.63	0.514053	1	0.000156299	0.679043
-2.62	0.514053	1	0.000156299	0.679043
-2.61	0.514053	1	0.000156299	0.679043
-2.6	0.514053	1	0.000156299	0.679043
-2.59	0.514053	1	0.000156299	0.679043
-2.58	0.514053	1	0.000156299	0.679043
-2.57	0.514053	1	0.000156299	0.679043
-2.56	0.514053	1	0.000156299	0.679043
-2.55	0.514093	1	0.000312598	0.679077
-2.54	0.514093	1	0.000312598	0.679077
-2.53	0.514093	1	0.000312598	0.679077
-2.52	0.514093	1	0.000312598	0.679077
-2.51	0.514093	1	0.000312598	0.679077
-2.5	0.514093	1	0.000312598	0.679077
-2.49	0.514093	1	0.000312598	0.679077
-2.48	0.514093	1	0.000312598	0.679077
-2.47	0.514093	1	0.000312598	0.679077
-2.46	0.514093	1	0.000312598	0.679077
-2.45	0.514093	1	0.000312598	0.679077
-2.44	0.514093	1	0.000312598	0.679077
-2.43	0.514093	1	0.000312598	0.679077
-2.42	0.514093	1	0.000312598	0.679077
-2.41	0.514093	1	0.000312598	0.679077
-2.4	0.514093	1	0.000312598	0.679077
-2.39	0.514132	1	0.000468897	0.679111
-2.38	0.514132	1	0.000468897	0.679111
-2.37	0.514132	1	0.000468897	0.679111
-2.36	0.514132	1	0.000468897	0.679111
-2.35	0.514132	1	0.000468897	0.679111
-2.34	0.514132	1	0.000468897	0.679111
-2.33	0.514132	1	0.000468897	0.679111
-2.32	0.514132	1	0.000468897	0.679111
-2.31	0.514132	1	0.000468897	0.679111
-2.3	0.514132	1	0.000468897	0.679111
-2.29	0.514132	1	0.000468897	0.679111
-2.28	0.514132	1	0.000468897	0.679111
-2.27	0.514132	1	0.000468897	0.679111
-2.26	0.514132	1	0.000468897	0.679111
-2.25	0.514132	1	0.000468897	0.679111
-2.24	0.514132	1	0.000468897	0.679111
-2.23	0.514132	1	0.000468897	0.679111
-2.22	0.514132	1	0.000468897	0.679111
-2.21	0.514132	1	0.000468897	0.679111
-2.2	0.514132	1	0.000468897	0.679111
-2.19	0.514132	1	0.000468897	0.679111
-2.18	0.514132	1	0.000468897	0.679111
-2.17	0.514171	1	0.000625195	0.679145
-2.16	0.514171	1	0.000625195	0.679145
-2.15	0.514171	1	0.000625195	0.679145
-2.14	0.514171	1	0.000625195	0.679145
-2.13	0.514171	1	0.000625195	0.679145
-2.12	0.514171	1	0.000625195	0.679145
-2.11	0.514171	1	0.000625195	0.679145
-2.1	0.51421	1	0.000781494	0.679179
-2.09	0.51421	1	0.000781494	0.679179
-2.08	0.51421	1	0.000781494	0.679179
-2.07	0.51421	1	0.000781494	0.679179
-2.06	0.51421	1	0.000781494	0.679179
-2.05	0.514249	1	0.000937793	0.679213
-2.04	0.514288	1	0.00109409	0.679247
-2.03	0.514327	1	0.00125039	0.679281
-2.02	0.514366	1	0.00140669	0.679315
-2.01	0.514366	1	0.00140669	0.679315
-2	0.514366	1	0.00140669	0.679315
-1.99	0.514366	1	0.00140669	0.679315
-1.98	0.514366	1	0.00140669	0.679315
-1.97	0.514366	1	0.00140669	0.679315
-1.96	0.514366	1	0.00140669	0.679315
-1.95	0.514366	1	0.00140669	0.679315
-1.94	0.514366	1	0.00140669	0.679315
-1.93	0.514366	1	0.00140669	0.679315
-1.92	0.514366	1	0.00140669	0.679315
-1.91	0.514366	1	0.00140669	0.679315
-1.9	0.514444	1	0.00171929	0.679384
-1.89	0.514483	1	0.00187559	0.679418
-1.88	0.514483	1	0.00187559	0.679418
-1.87	0.514523	1	0.00203188	0.679452
-1.86	0.514523	1	0.00203188	0.679452
-1.85	0.514562	1	0.00218818	0.679486
-1.84	0.514562	1	0.00218818	0.679486
-1.83	0.514601	1	0.00234448	0.67952
-1.82	0.514601	1	0.00234448	0.67952
-1.81	0.514601	1	0.00234448	0.67952
-1.8	0.514601	1	0.00234448	0.67952
-1.79	0.514679	1	0.00265708	0.679588
-1.78	0.514718	1	0.00281338	0.679622
-1.77	0.514757	1	0.00296968	0.679657
-1.76	0.514757	1	0.00296968	0.679657
-1.75	0.514836	1	0.00328228	0.679725
-1.74	0.514836	1	0.00328228	0.679725
-1.73	0.514836	1	0.00328228	0.679725
-1.72	0.514836	1	0.00328228	0.679725
-1.71	0.514875	1	0.00343857	0.679759
-1.7	0.514914	1	0.00359487	0.679793
-1.69	0.514953	1	0.00375117	0.679827
-1.68	0.514953	1	0.00375117	0.679827
-1.67	0.514953	1	0.00375117	0.679827
-1.66	0.514992	1	0.00390747	0.679861
-1.65	0.515071	1	0.00422007	0.67993
-1.64	0.51511	1	0.00437637	0.679964
-1.63	0.51511	1	0.00437637	0.679964
-1.62	0.51511	1	0.00437637	0.679964
-1.61	0.51511	1	0.00437637	0.679964
-1.6	0.51511	1	0.00437637	0.679964
-1.59	0.515149	1	0.00453267	0.679998
-1.58	0.515149	1	0.00453267	0.679998
-1.57	0.515228	1	0.00484526	0.680066
-1.56	0.515228	1	0.00484526	0.680066
-1.55	0.515267	1	0.00500156	0.680101
-1.54	0.515267	1	0.00500156	0.680101
-1.53	0.515345	1	0.00531416	0.680169
-1.52	0.515385	1	0.00547046	0.680203
-1.51	0.515424	1	0.00562676	0.680237
-1.5	0.515502	1	0.00593936	0.680306
-1.49	0.515502	1	0.00593936	0.680306
-1.48	0.515542	1	0.00609565	0.68034
-1.47	0.51562	1	0.00640825	0.680408
-1.46	0.51566	1	0.00656455	0.680442
-1.45	0.515699	1	0.00672085	0.680477
-1.44	0.515699	1	0.00672085	0.680477
-1.43	0.515738	1	0.00687715	0.680511
-1.42	0.515777	1	0.00703345	0.680545
-1.41	0.515817	1	0.00718975	0.680579
-1.4	0.515895	1	0.00750234	0.680648
-1.39	0.515935	1	0.00765864	0.680682
-1.38	0.515974	1	0.00781494	0.680716
-1.37	0.516053	1	0.00812754	0.680785
-1.36	0.516092	1	0.00828384	0.680819
-1.35	0.516171	1	0.00859644	0.680887
-1.34	0.516171	1	0.00859644	0.680887
-1.33	0.51625	1	0.00890903	0.680956
-1.32	0.516368	1	0.00937793	0.681059
-1.31	0.516447	1	0.00969053	0.681127
-1.3	0.516525	1	0.0100031	0.681196
-1.29	0.516525	1	0.0100031	0.681196
-1.28	0.516604	1	0.0103157	0.681264
-1.27	0.516841	1	0.0112535	0.68147
-1.26	0.51696	1	0.0117224	0.681573
-1.25	0.516999	1	0.0118787	0.681608
-1.24	0.517118	1	0.0123476	0.681711
-1.23	0.517118	1	0.0123476	0.681711
-1.22	0.517118	1	0.0123476	0.681711
-1.21	0.517197	1	0.0126602	0.681779
-1.2	0.517236	1	0.0128165	0.681814
-1.19	0.517315	1	0.0131291	0.681882
-1.18	0.517355	1	0.0132854	0.681917
-1.17	0.517434	1	0.013598	0.681985
-1.16	0.517513	1	0.0139106	0.682054
-1.15	0.517513	1	0.0139106	0.682054
-1.14	0.517632	1	0.0143795	0.682157
-1.13	0.517632	1	0.0143795	0.682157
-1.12	0.517632	1	0.0143795	0.682157
-1.11	0.517711	1	0.0146921	0.682226
-1.1	0.51779	1	0.0150047	0.682295
-1.09	0.517949	1	0.0156299	0.682432
-1.08	0.517949	1	0.0156299	0.682432
-1.07	0.518028	1	0.0159425	0.682501
-1.06	0.518147	1	0.0164114	0.682605
-1.05	0.518226	1	0.016724	0.682673
-1.04	0.518345	1	0.0171929	0.682777
-1.03	0.518385	1	0.0173492	0.682811
-1.02	0.518544	1	0.0179744	0.682949
-1.01	0.518743	1	0.0187559	0.683121
-1	0.518902	1	0.0193811	0.683259
-0.99	0.518902	1	0.0193811	0.683259
-0.98	0.518982	1	0.0196937	0.683328
-0.97	0.519061	1	0.0200063	0.683397
-0.96	0.51926	1	0.0207877	0.68357
-0.95	0.51938	1	0.0212566	0.683673
-0.94	0.51942	1	0.0214129	0.683708
-0.93	0.51946	1	0.0215692	0.683743
-0.92	0.519539	1	0.0218818	0.683812
-0.91	0.519739	1	0.0226633	0.683984
-0.9	0.519779	1	0.0228196	0.684019
-0.89	0.519819	1	0.0229759	0.684054
-0.88	0.519899	1	0.0232885	0.684123
-0.87	0.520018	1	0.0237574	0.684226
-0.86	0.520138	1	0.0242263	0.68433
-0.85	0.520298	1	0.0248515	0.684469
-0.84	0.520498	1	0.025633	0.684642
-0.83	0.520579	1	0.0259456	0.684711
-0.82	0.520659	1	0.0262582	0.68478
-0.81	0.520819	1	0.0268834	0.684919
-0.8	0.520939	1	0.0273523	0.685023
-0.79	0.520939	1	0.0273523	0.685023
-0.78	0.521019	1	0.0276649	0.685092
-0.77	0.52126	1	0.0286027	0.685301
-0.76	0.521541	1	0.0296968	0.685544
-0.75	0.521702	1	0.030322	0.685682
-0.74	0.521863	1	0.0309472	0.685821
-0.73	0.522105	1	0.031885	0.68603
-0.72	0.522266	1	0.0325102	0.686169
-0.71	0.522589	1	0.0337606	0.686448
-0.7	0.522831	1	0.0346983	0.686657
-0.69	0.522912	1	0.0350109	0.686726
-0.68	0.522952	1	0.0351672	0.686761
-0.67	0.523114	1	0.0357924	0.6869
-0.66	0.523114	1	0.0357924	0.6869
-0.65	0.523195	1	0.036105	0.68697
-0.64	0.523357	1	0.0367302	0.68711
-0.63	0.5236	1	0.037668	0.687319
-0.62	0.52364	1	0.0378243	0.687354
-0.61	0.523681	1	0.0379806	0.687389
-0.6	0.523924	1	0.0389184	0.687598
-0.59	0.523968	0.999852	0.039231	0.687602
-0.58	0.52413	0.999852	0.0398562	0.687741
-0.57	0.524212	0.999852	0.0401688	0.687811
-0.56	0.524455	0.999852	0.0411066	0.688021
-0.55	0.524618	0.999852	0.0417318	0.688161
-0.54	0.52474	0.999852	0.0422007	0.688266
-0.53	0.524822	0.999852	0.0425133	0.688336
-0.52	0.525107	0.999852	0.0436074	0.688581
-0.51	0.525229	0.999852	0.0440763	0.688686
-0.5	0.525355	0.999704	0.0447015	0.68876
-0.49	0.525396	0.999704	0.0448578	0.688795
-0.48	0.525519	0.999704	0.0453267	0.6889
-0.47	0.525682	0.999704	0.0459519	0.689041
-0.46	0.525972	0.999557	0.0472023	0.689255
-0.45	0.526136	0.999557	0.0478274	0.689395
-0.44	0.526258	0.999557	0.0482963	0.689501
-0.43	0.526668	0.999557	0.0498593	0.689852
-0.42	0.526791	0.999557	0.0503282	0.689958
-0.41	0.526996	0.999557	0.0511097	0.690134
-0.4	0.527284	0.999557	0.0522038	0.69038
-0.39	0.527407	0.999557	0.0526727	0.690486
-0.38	0.527494	0.999409	0.0531416	0.690525
-0.37	0.527576	0.999409	0.0534542	0.690595
-0.36	0.527659	0.999409	0.0537668	0.690666
-0.35	0.527865	0.999409	0.0545483	0.690842
-0.34	0.528071	0.999409	0.0553298	0.691019
-0.33	0.528194	0.999409	0.0557987	0.691125
-0.32	0.528359	0.999409	0.0564239	0.691266
-0.31	0.528442	0.999409	0.0567365	0.691337
-0.3	0.528612	0.999261	0.057518	0.691446
-0.29	0.52886	0.999261	0.0584558	0.691659
-0.28	0.529108	0.999261	0.0593936	0.691871
-0.27	0.52932	0.999113	0.0603314	0.692016
-0.26	0.529734	0.999113	0.0618943	0.692371
-0.25	0.530025	0.999113	0.0629884	0.692619
-0.24	0.530358	0.999113	0.0642388	0.692903
-0.23	0.530566	0.999113	0.0650203	0.69308
-0.22	0.530732	0.999113	0.0656455	0.693223
-0.21	0.531024	0.999113	0.0667396	0.693471
-0.2	0.531066	0.999113	0.0668959	0.693507
-0.19	0.531316	0.999113	0.0678337	0.693721
-0.18	0.531525	0.999113	0.0686152	0.693898
-0.17	0.531776	0.999113	0.069553	0.694112
-0.16	0.532027	0.999113	0.0704908	0.694326
-0.15	0.532362	0.999113	0.0717412	0.694611
-0.14	0.53253	0.999113	0.0723664	0.694754
-0.13	0.532619	0.998966	0.0728353	0.694794
-0.12	0.533039	0.998966	0.0743982	0.695151
-0.11	0.533333	0.998966	0.0754923	0.695402
-0.1	0.533628	0.998966	0.0765864	0.695652
-0.09	0.534007	0.998966	0.0779931	0.695974
-0.08	0.534218	0.998966	0.0787746	0.696154
-0.07	0.534266	0.998818	0.0790872	0.696158
-0.06	0.534393	0.998818	0.0795561	0.696266
-0.05	0.53452	0.998818	0.080025	0.696373
-0.04	0.534816	0.998818	0.0811191	0.696625
-0.03	0.535112	0.998818	0.0822132	0.696876
-0.02	0.535578	0.998818	0.0839325	0.697271
-0.01	0.535918	0.998818	0.0851829	0.697559
0	0.536179	0.99867	0.086277	0.697744
0.01	0.536434	0.99867	0.0872148	0.69796
0.02	0.536988	0.99867	0.0892466	0.698429
0.03	0.53733	0.99867	0.090497	0.698718
0.04	0.537672	0.99867	0.0917474	0.699007
0.05	0.537972	0.99867	0.0928415	0.69926
0.06	0.538443	0.99867	0.0945608	0.699658
0.07	0.538793	0.998522	0.0959675	0.699917
0.08	0.539051	0.998522	0.0969053	0.700135
0.09	0.53918	0.998522	0.0973742	0.700244
0.1	0.539481	0.998522	0.0984683	0.700498
0.11	0.539826	0.998522	0.0997187	0.700788
0.12	0.540214	0.998522	0.101125	0.701115
0.13	0.540474	0.998522	0.102063	0.701334
0.14	0.540653	0.998374	0.102845	0.701448
0.15	0.541086	0.998374	0.104408	0.701813
0.16	0.541433	0.998374	0.105658	0.702104
0.17	0.541867	0.998374	0.107221	0.702469
0.18	0.542041	0.998374	0.107846	0.702616
0.19	0.542433	0.998374	0.109253	0.702945
0.2	0.542745	0.998227	0.110503	0.70317
0.21	0.543181	0.998227	0.112066	0.703536
0.22	0.5434	0.998227	0.112848	0.703719
0.23	0.543925	0.998227	0.114723	0.704159
0.24	0.544451	0.998227	0.116599	0.7046
0.25	0.544758	0.998227	0.117693	0.704857
0.26	0.54511	0.998227	0.118943	0.705152
0.27	0.545638	0.998227	0.120819	0.705594
0.28	0.545903	0.998227	0.121757	0.705815
0.29	0.546433	0.998227	0.123632	0.706258
0.3	0.546919	0.998227	0.125352	0.706664
0.31	0.547229	0.998227	0.126446	0.706923
0.32	0.547718	0.998227	0.128165	0.70733
0.33	0.548117	0.998227	0.129572	0.707663
0.34	0.548384	0.998227	0.13051	0.707886
0.35	0.548652	0.998227	0.131447	0.708108
0.36	0.549187	0.998227	0.133323	0.708554
0.37	0.54941	0.998227	0.134104	0.70874
0.38	0.549589	0.998227	0.13473	0.708889
0.39	0.549813	0.998227	0.135511	0.709075
0.4	0.550269	0.998079	0.13723	0.709417
0.41	0.550673	0.998079	0.138637	0.709752
0.42	0.550906	0.997931	0.139575	0.709908
0.43	0.551445	0.997931	0.14145	0.710356
0.44	0.551626	0.997931	0.142076	0.710506
0.45	0.552031	0.997931	0.143482	0.710842
0.46	0.552528	0.997931	0.145202	0.711254
0.47	0.552981	0.997931	0.146765	0.711629
0.48	0.553389	0.997931	0.148171	0.711966
0.49	0.554115	0.997931	0.150672	0.712567
0.5	0.554397	0.997783	0.151766	0.712763
0.51	0.554852	0.997783	0.153329	0.713139
0.52	0.554944	0.997783	0.153642	0.713214
0.53	0.555674	0.997783	0.156143	0.713818
0.54	0.555995	0.997783	0.157237	0.714082
0.55	0.556499	0.997783	0.158956	0.714497
0.56	0.55682	0.997783	0.16005	0.714762
0.57	0.557069	0.997488	0.161144	0.714891
0.58	0.557943	0.997488	0.164114	0.715611
0.59	0.558184	0.99734	0.165052	0.71577
0.6	0.558646	0.99734	0.166615	0.71615
0.61	0.558841	0.997192	0.167396	0.716272
0.62	0.559443	0.997192	0.169428	0.716767
0.63	0.559861	0.997192	0.170835	0.717109
0.64	0.560465	0.997192	0.172867	0.717605
0.65	0.560884	0.997192	0.174273	0.717949
0.66	0.561211	0.997192	0.175367	0.718216
0.67	0.561735	0.997044	0.177243	0.718607
0.68	0.56226	0.996897	0.179118	0.718998
0.69	0.562573	0.996453	0.180525	0.719138
0.7	0.563006	0.996306	0.182088	0.719454
0.71	0.563477	0.996306	0.183651	0.719838
0.72	0.563948	0.996306	0.185214	0.720222
0.73	0.564289	0.996158	0.186465	0.720462
0.74	0.564726	0.99601	0.188028	0.720779
0.75	0.564962	0.99601	0.188809	0.720971
0.76	0.565637	0.995862	0.191153	0.721482
0.77	0.566171	0.995714	0.193029	0.721877
0.78	0.566658	0.995567	0.194748	0.722234
0.79	0.567135	0.995567	0.196311	0.722621
0.8	0.567709	0.995567	0.198187	0.723087
0.81	0.568523	0.995567	0.200844	0.723747
0.82	0.5691	0.995567	0.20272	0.724214
0.83	0.569785	0.995419	0.205064	0.72473
0.84	0.57005	0.995123	0.206158	0.724865
0.85	0.570678	0.995123	0.20819	0.725373
0.86	0.571029	0.994976	0.20944	0.725617
0.87	0.57161	0.994976	0.211316	0.726086
0.88	0.571999	0.994976	0.212566	0.7264
0.89	0.572328	0.994532	0.213973	0.726546
0.9	0.572863	0.994532	0.215692	0.726978
0.91	0.573474	0.994237	0.217881	0.727391
0.92	0.573989	0.993941	0.219756	0.727725
0.93	0.574381	0.993941	0.221007	0.72804
0.94	0.574848	0.993646	0.222726	0.728336
0.95	0.575452	0.993498	0.224758	0.72878
0.96	0.576241	0.993498	0.227259	0.729413
0.97	0.576883	0.993498	0.22929	0.729928
0.98	0.577478	0.993498	0.231166	0.730404
0.99	0.577889	0.99335	0.232573	0.730692
1	0.578549	0.993202	0.234761	0.731179
1.01	0.57931	0.993055	0.237262	0.731747
1.02	0.579724	0.992907	0.238668	0.732037
1.03	0.580174	0.992907	0.240075	0.732396
1.04	0.580776	0.992907	0.241951	0.732875
1.05	0.581645	0.992759	0.244764	0.733526
1.06	0.58225	0.992759	0.24664	0.734007
1.07	0.582907	0.992759	0.248671	0.734529
1.08	0.583442	0.992463	0.250547	0.734873
1.09	0.583761	0.992316	0.251641	0.735085
1.1	0.584298	0.99202	0.253517	0.735429
1.11	0.584873	0.991872	0.255392	0.735844
1.12	0.585704	0.991725	0.258049	0.736461
1.13	0.586472	0.991725	0.260394	0.737068
1.14	0.586759	0.991429	0.261488	0.737212
1.15	0.58717	0.991429	0.262738	0.737536
1.16	0.587427	0.991429	0.26352	0.737739
1.17	0.587905	0.991281	0.265083	0.738076
1.18	0.588416	0.990838	0.266958	0.738355
1.19	0.589192	0.990838	0.269303	0.738965
1.2	0.589793	0.990542	0.271335	0.739356
1.21	0.590657	0.990247	0.274148	0.739951
1.22	0.591314	0.989951	0.276336	0.740385
1.23	0.591994	0.989951	0.278368	0.740917
1.24	0.592586	0.989803	0.280244	0.741339
1.25	0.593426	0.989803	0.282745	0.741996
1.26	0.593969	0.989656	0.284464	0.742379
1.27	0.594549	0.989656	0.286183	0.742832
1.28	0.595342	0.989656	0.288528	0.74345
1.29	0.596084	0.989656	0.290716	0.744028
1.3	0.596934	0.989656	0.293217	0.74469
1.31	0.597786	0.989656	0.295717	0.745353
1.32	0.598712	0.989508	0.298531	0.746031
1.33	0.599552	0.989212	0.301188	0.746598
1.34	0.600179	0.988917	0.30322	0.747
1.35	0.600934	0.988917	0.305408	0.747584
1.36	0.601961	0.988917	0.308378	0.748378
1.37	0.602829	0.988917	0.310878	0.749049
1.38	0.603535	0.988917	0.31291	0.749594
1.39	0.604517	0.988917	0.315724	0.75035
1.4	0.605192	0.988769	0.317756	0.750828
1.41	0.605997	0.988473	0.320256	0.751362
1.42	0.60655	0.98803	0.322132	0.751658
1.43	0.60679	0.987882	0.322913	0.751799
1.44	0.60738	0.987587	0.324789	0.752167
1.45	0.60775	0.987291	0.326039	0.752365
1.46	0.608711	0.987143	0.328853	0.753058
1.47	0.60966	0.9867	0.331822	0.753654
1.48	0.610293	0.986552	0.333698	0.754095
1.49	0.61104	0.986405	0.335886	0.754621
1.5	0.611809	0.986109	0.338231	0.755121
1.51	0.612539	0.986109	0.340263	0.755676
1.52	0.613214	0.986109	0.342138	0.75619
1.53	0.613799	0.985961	0.343857	0.756591
1.54	0.614648	0.985961	0.346202	0.757235
1.55	0.615882	0.985666	0.349797	0.758084
1.56	0.616907	0.985666	0.35261	0.75886
1.57	0.618015	0.985518	0.355736	0.759654
1.58	0.618897	0.98537	0.358237	0.760276
1.59	0.619978	0.985075	0.361363	0.761002
1.6	0.620577	0.984927	0.363082	0.76141
1.61	0.621271	0.984927	0.364958	0.761932
1.62	0.622152	0.984484	0.367615	0.762461
1.63	0.623199	0.984484	0.370428	0.763247
1.64	0.623829	0.984188	0.372304	0.76363
1.65	0.6252	0.98404	0.376055	0.764611
1.66	0.626341	0.983892	0.379181	0.765419
1.67	0.626954	0.983745	0.3809	0.765833
1.68	0.628197	0.983745	0.384183	0.766759
1.69	0.629339	0.983301	0.387465	0.767474
1.7	0.630377	0.983154	0.390278	0.7682
1.71	0.631514	0.983154	0.393248	0.769044
1.72	0.6325	0.983006	0.395905	0.769729
1.73	0.633152	0.98271	0.397781	0.770122
1.74	0.633661	0.982562	0.399187	0.770452
1.75	0.634593	0.982415	0.401688	0.771096
1.76	0.635425	0.981824	0.404189	0.771526
1.77	0.636547	0.981676	0.407158	0.772307
1.78	0.637201	0.981085	0.40919	0.772606
1.79	0.637946	0.980346	0.411535	0.772923
1.8	0.63879	0.979755	0.414036	0.773358
1.81	0.640174	0.979607	0.417631	0.774325
1.82	0.641281	0.979311	0.4206	0.775042
1.83	0.642179	0.979164	0.422945	0.775651
1.84	0.643363	0.979164	0.425914	0.776515
1.85	0.644045	0.978868	0.42779	0.776918
1.86	0.645482	0.978572	0.431541	0.777869
1.87	0.646766	0.978129	0.43498	0.77866
1.88	0.648154	0.977834	0.438575	0.779571
1.89	0.649386	0.97739	0.441857	0.780321
1.9	0.650433	0.976947	0.44467	0.780934
1.91	0.652067	0.976799	0.448734	0.782063
1.92	0.652612	0.976651	0.450141	0.782408
1.93	0.65377	0.976356	0.45311	0.783145
1.94	0.654353	0.976356	0.454517	0.783563
1.95	0.655097	0.976208	0.456393	0.784048
1.96	0.655809	0.975913	0.458268	0.784463
1.97	0.656716	0.975321	0.460769	0.78492
1.98	0.658055	0.974878	0.464208	0.785731
1.99	0.659436	0.974878	0.46749	0.786715
2	0.660258	0.974435	0.469678	0.787155
2.01	0.661583	0.974435	0.472804	0.788096
2.02	0.662511	0.973844	0.475305	0.78856
2.03	0.663442	0.972957	0.477962	0.788928
2.04	0.664848	0.972661	0.4814	0.789824
2.05	0.666093	0.972514	0.48437	0.790653
2.06	0.667241	0.972218	0.487183	0.791363
2.07	0.667987	0.971923	0.489059	0.79179
2.08	0.669245	0.971775	0.492029	0.792623
2.09	0.669997	0.971184	0.494061	0.792954
2.1	0.671164	0.970297	0.497187	0.793474
2.11	0.671888	0.969854	0.499062	0.793831
2.12	0.672992	0.969558	0.501719	0.794502
2.13	0.673857	0.96941	0.503751	0.795055
2.14	0.674833	0.968819	0.506252	0.795535
2.15	0.675846	0.968376	0.508753	0.796088
2.16	0.677216	0.967637	0.512191	0.796788
2.17	0.678205	0.967046	0.514692	0.797271
2.18	0.679555	0.966159	0.518131	0.797901
2.19	0.680696	0.965568	0.520944	0.798485
2.2	0.681666	0.964829	0.523445	0.798899
2.21	0.683417	0.964682	0.527352	0.800049
2.22	0.685078	0.96409	0.53126	0.800982
2.23	0.685994	0.963352	0.533604	0.801352
2.24	0.687408	0.963204	0.53673	0.802265
2.25	0.688464	0.963056	0.539075	0.802932
2.26	0.689823	0.962613	0.542201	0.803701
2.27	0.690643	0.962022	0.544233	0.804051
2.28	0.691613	0.96143	0.546577	0.804501
2.29	0.693112	0.960544	0.550172	0.805203
2.3	0.694676	0.960248	0.553611	0.806153
2.31	0.69645	0.959509	0.557674	0.807085
2.32	0.697634	0.958771	0.560488	0.807618
2.33	0.698986	0.957736	0.56377	0.808155
2.34	0.700443	0.957145	0.567052	0.808917
2.35	0.701648	0.956406	0.569866	0.809455
2.36	0.702694	0.955963	0.57221	0.809992
2.37	0.704248	0.955372	0.575649	0.810811
2.38	0.705382	0.954928	0.578149	0.811401
2.39	0.706687	0.954189	0.581119	0.811997
2.4	0.707876	0.953598	0.583776	0.812567
2.41	0.708553	0.952416	0.585652	0.812583
2.42	0.710286	0.952121	0.589247	0.813613
2.43	0.710956	0.951234	0.590966	0.813729
2.44	0.711945	0.950347	0.59331	0.814051
2.45	0.713097	0.949461	0.595967	0.814477
2.46	0.714365	0.948722	0.598781	0.815031
2.47	0.715737	0.947687	0.601907	0.81554
2.48	0.717082	0.947244	0.60472	0.816249
2.49	0.719066	0.946357	0.60894	0.817202
2.5	0.720041	0.945618	0.611128	0.817555
2.51	0.721169	0.944436	0.613786	0.817839
2.52	0.72243	0.943845	0.616443	0.818426
2.53	0.722801	0.942515	0.617693	0.818164
2.54	0.724471	0.941481	0.621288	0.818842
2.55	0.725242	0.940446	0.623163	0.818942
2.56	0.727075	0.939707	0.626915	0.819829
2.57	0.729203	0.939116	0.631135	0.820953
2.58	0.730389	0.938377	0.633636	0.821422
2.59	0.73175	0.937639	0.636449	0.821998
2.6	0.732748	0.936752	0.638637	0.822286
2.61	0.733102	0.936013	0.639575	0.822224
2.62	0.734277	0.935126	0.642076	0.822619
2.63	0.735893	0.934683	0.645202	0.82346
2.64	0.736542	0.934092	0.646608	0.823637
2.65	0.737739	0.933649	0.648953	0.824212
2.66	0.738881	0.93291	0.651297	0.824636
2.67	0.739477	0.932023	0.652704	0.82466
2.68	0.740945	0.931136	0.655674	0.825224
2.69	0.742187	0.929954	0.658331	0.825528
2.7	0.743232	0.929068	0.660519	0.825824
2.71	0.744167	0.928476	0.662394	0.826167
2.72	0.74537	0.927885	0.664739	0.826674
2.73	0.747588	0.927442	0.668803	0.827859
2.74	0.748984	0.925964	0.671772	0.828124
2.75	0.750899	0.925225	0.675367	0.828997
2.76	0.751832	0.92493	0.677087	0.829446
2.77	0.753101	0.924043	0.679587	0.829861
2.78	0.754831	0.9236	0.682713	0.83073
2.79	0.755932	0.922713	0.684902	0.831037
2.8	0.757436	0.921974	0.687715	0.831645
2.81	0.759255	0.921383	0.690997	0.832499
2.82	0.760317	0.920201	0.693185	0.832654
2.83	0.761042	0.919167	0.694748	0.832664
2.84	0.762512	0.918575	0.697405	0.8333
2.85	0.764771	0.918132	0.701313	0.834464
2.86	0.765795	0.917098	0.703345	0.834645
2.87	0.766935	0.915177	0.705846	0.834524
2.88	0.768037	0.913994	0.708034	0.834683
2.89	0.769269	0.91296	0.710378	0.834978
2.9	0.770758	0.912221	0.713035	0.835544
2.91	0.7718	0.91163	0.714911	0.835908
2.92	0.773606	0.910448	0.718193	0.836467
2.93	0.774767	0.908379	0.720694	0.83627
2.94	0.776246	0.906901	0.723507	0.836502
2.95	0.777018	0.90631	0.724914	0.836698
2.96	0.778301	0.904241	0.727571	0.836558
2.97	0.779125	0.90232	0.729447	0.836209
2.98	0.780466	0.90099	0.731947	0.836409
2.99	0.782117	0.89966	0.734917	0.836781
3	0.783763	0.898773	0.737731	0.837337
3.01	0.784892	0.896705	0.740075	0.837081
3.02	0.786762	0.895818	0.743201	0.837756
3.03	0.787725	0.893306	0.745389	0.8372
3.04	0.788615	0.892567	0.746952	0.837377
3.05	0.790177	0.891532	0.749609	0.8378
3.06	0.791612	0.889759	0.752266	0.837821
3.07	0.792958	0.888577	0.754611	0.838049
3.08	0.79402	0.886951	0.756643	0.837917
3.09	0.795726	0.885917	0.759456	0.838403
3.1	0.796217	0.883405	0.760863	0.837548
3.11	0.797061	0.881631	0.762582	0.837216
3.12	0.798203	0.87971	0.76477	0.836977
3.13	0.799758	0.877641	0.767584	0.836891
3.14	0.800676	0.875573	0.769459	0.836451
3.15	0.801522	0.871878	0.771647	0.835221
3.16	0.803111	0.869809	0.774461	0.835131
3.17	0.804357	0.867593	0.776805	0.834779
3.18	0.804945	0.865967	0.778056	0.834342
3.19	0.806848	0.863603	0.781338	0.834261
3.2	0.807479	0.861534	0.782745	0.833631
3.21	0.808821	0.859022	0.785245	0.833166
3.22	0.810603	0.856362	0.788371	0.832854
3.23	0.812447	0.854588	0.791341	0.832985
3.24	0.814121	0.853702	0.793842	0.833442
3.25	0.815339	0.851485	0.79603	0.83302
3.26	0.816889	0.849121	0.798687	0.832693
3.27	0.818091	0.846017	0.801032	0.83182
3.28	0.819816	0.842471	0.804158	0.830989
3.29	0.821145	0.841289	0.806189	0.831095
3.3	0.822277	0.838924	0.808221	0.830517
3.31	0.824214	0.837003	0.811191	0.830559
3.32	0.825446	0.835082	0.813223	0.830236
3.33	0.826272	0.832865	0.814786	0.829555
3.34	0.827515	0.830205	0.816974	0.828858
3.35	0.828567	0.826363	0.819162	0.827464
3.36	0.829221	0.824442	0.820413	0.826825
3.37	0.830197	0.821487	0.822288	0.825819
3.38	0.831354	0.817349	0.824633	0.824292
3.39	0.832401	0.81395	0.826665	0.823072
3.4	0.833257	0.810108	0.82854	0.82152
3.41	0.833995	0.807005	0.830103	0.820278
3.42	0.834892	0.804788	0.831666	0.819564
3.43	0.835899	0.802424	0.833385	0.818819
3.44	0.836893	0.799172	0.835261	0.817598
3.45	0.838157	0.795921	0.837449	0.816494
3.46	0.838624	0.792523	0.8387	0.814922
3.47	0.839994	0.788976	0.841044	0.813686
3.48	0.840931	0.785134	0.84292	0.812075
3.49	0.841729	0.782769	0.844326	0.811179
3.5	0.84348	0.77804	0.847296	0.80944
3.51	0.845061	0.773755	0.849953	0.807838
3.52	0.845841	0.769469	0.851672	0.80585
3.53	0.847361	0.766218	0.854017	0.804749
3.54	0.848709	0.762672	0.856205	0.803394
3.55	0.850927	0.760012	0.859175	0.802904
3.56	0.85276	0.755726	0.861988	0.801316
3.57	0.853503	0.752475	0.863395	0.799812
3.58	0.853984	0.747599	0.864802	0.797258
3.59	0.854595	0.743461	0.866208	0.795164
3.6	0.855383	0.738584	0.867927	0.792704
3.61	0.85643	0.735185	0.869647	0.79119
3.62	0.857637	0.732673	0.871366	0.790245
3.63	0.859233	0.728831	0.873711	0.788678
3.64	0.860032	0.722772	0.875586	0.78545
3.65	0.861136	0.719373	0.877305	0.783897
3.66	0.862395	0.714053	0.879494	0.781245
3.67	0.864495	0.709916	0.882307	0.779617
3.68	0.865409	0.705039	0.884026	0.777036
3.69	0.866508	0.699276	0.886058	0.773961
3.7	0.867182	0.696616	0.887152	0.772597
3.71	0.868813	0.689966	0.889809	0.769129
3.72	0.868978	0.685089	0.890747	0.766154
3.73	0.869565	0.679769	0.892154	0.763042
3.74	0.87042	0.674006	0.893873	0.759723
3.75	0.872008	0.667504	0.896374	0.756173
3.76	0.873025	0.661445	0.898249	0.752648
3.77	0.873794	0.65583	0.899812	0.749282
3.78	0.874876	0.649919	0.901688	0.745803
3.79	0.876055	0.644451	0.903564	0.742614
3.8	0.877311	0.638244	0.905595	0.738922
3.81	0.877677	0.629821	0.907158	0.733373
3.82	0.87875	0.623319	0.909034	0.729316
3.83	0.878609	0.616078	0.909972	0.724288
3.84	0.879906	0.609576	0.912004	0.72021
3.85	0.879801	0.602483	0.912942	0.7152
3.86	0.880509	0.593468	0.914817	0.70904
3.87	0.880995	0.586375	0.916224	0.704108
3.88	0.882499	0.578247	0.918568	0.698688
3.89	0.882582	0.569824	0.919819	0.692529
3.9	0.882654	0.560219	0.921225	0.68541
3.91	0.883743	0.552682	0.923101	0.680062
3.92	0.883894	0.543372	0.924508	0.673012
3.93	0.885519	0.534949	0.926852	0.666974
3.94	0.886544	0.527708	0.928571	0.661603
3.95	0.88768	0.518546	0.930603	0.654664
3.96	0.888316	0.50894	0.932323	0.647125
3.97	0.888365	0.500961	0.933417	0.64065
3.98	0.890048	0.491651	0.935761	0.633413
3.99	0.890612	0.483671	0.937168	0.626891
4	0.892461	0.475839	0.939356	0.620723
4.01	0.893292	0.466381	0.941075	0.612816
4.02	0.895695	0.458106	0.943576	0.606179
4.03	0.89764	0.449682	0.945764	0.599193
4.04	0.89889	0.442737	0.947327	0.593267
4.05	0.901193	0.435348	0.949515	0.587086
4.06	0.903701	0.425743	0.952016	0.578805
4.07	0.905128	0.417319	0.953736	0.571255
4.08	0.905778	0.407714	0.955142	0.562315
4.09	0.905966	0.397222	0.956393	0.552291
4.1	0.907049	0.387912	0.957956	0.543422
4.11	0.906861	0.376977	0.95905	0.532568
4.12	0.910448	0.369588	0.96155	0.525752
4.13	0.910481	0.360721	0.962488	0.516723
4.14	0.90923	0.352298	0.962801	0.507828
4.15	0.911059	0.342101	0.964676	0.497422
4.16	0.912394	0.333974	0.966083	0.488966
4.17	0.914095	0.323925	0.967802	0.478342
4.18	0.916523	0.314763	0.969678	0.468595
4.19	0.916704	0.304123	0.970772	0.456724
4.2	0.917203	0.294665	0.971866	0.446035
4.21	0.918803	0.285947	0.973273	0.436155
4.22	0.919941	0.276784	0.974523	0.425537
4.23	0.919816	0.266145	0.975461	0.412837
4.24	0.921414	0.258165	0.976711	0.403324
4.25	0.922192	0.248707	0.977806	0.39176
4.26	0.922292	0.240284	0.978587	0.381243
4.27	0.92158	0.230974	0.979212	0.369373
4.28	0.921981	0.220038	0.980306	0.355285
4.29	0.923723	0.211172	0.981557	0.343758
4.3	0.922974	0.203635	0.982026	0.333656
4.31	0.923398	0.195951	0.982807	0.323296
4.32	0.922966	0.189449	0.983276	0.31437
4.33	0.922556	0.181321	0.983901	0.303075
4.34	0.923258	0.174228	0.984683	0.293138
4.35	0.923763	0.168317	0.985308	0.28475
4.36	0.924293	0.164179	0.985777	0.27883
4.37	0.926765	0.157086	0.986871	0.268638
4.38	0.925926	0.15147	0.987183	0.260351
4.39	0.929709	0.146594	0.988278	0.253255
4.4	0.92878	0.140683	0.98859	0.244353
4.41	0.930113	0.133737	0.989372	0.23385
4.42	0.930998	0.1296	0.989841	0.227526
4.43	0.928889	0.123541	0.989997	0.218077
4.44	0.929742	0.117334	0.990622	0.208372
4.45	0.931076	0.113787	0.991091	0.202792
4.46	0.929648	0.109354	0.991247	0.19569
4.47	0.929987	0.104034	0.991716	0.187135
4.48	0.927497	0.100192	0.991716	0.180848
4.49	0.927247	0.0960544	0.992029	0.174076
4.5	0.93037	0.0928033	0.992654	0.168772
4.51	0.929448	0.0895522	0.99281	0.163364
4.52	0.928797	0.0867445	0.992967	0.15867
4.53	0.931596	0.0845279	0.993435	0.154993
4.54	0.931857	0.0808335	0.993748	0.148763
4.55	0.934281	0.0777302	0.994217	0.14352
4.56	0.934307	0.0756613	0.994373	0.139986
4.57	0.933837	0.0730013	0.99453	0.135417
4.58	0.931102	0.069898	0.99453	0.130034
4.59	0.929897	0.066647	0.994686	0.124379
4.6	0.929336	0.0641348	0.994842	0.119989
4.61	0.926667	0.0616226	0.994842	0.11556
4.62	0.930716	0.0595537	0.995311	0.111944
4.63	0.935407	0.0577804	0.99578	0.108838
4.64	0.936118	0.0563026	0.995936	0.106217
4.65	0.935401	0.0534949	0.996093	0.101202
4.66	0.937669	0.0511305	0.996405	0.0969731
4.67	0.939058	0.0500961	0.996561	0.0951178
4.68	0.94051	0.0490616	0.996718	0.0932584
4.69	0.945783	0.0464017	0.997187	0.0884632
4.7	0.943396	0.0443328	0.997187	0.084686
4.71	0.940984	0.0424117	0.997187	0.0811652
4.72	0.942373	0.0410817	0.997343	0.0787312
4.73	0.940767	0.0398995	0.997343	0.0765523
4.74	0.939068	0.0387173	0.997343	0.0743684
4.75	0.941176	0.0378306	0.997499	0.0727376
4.76	0.94717	0.0370918	0.997812	0.0713879
4.77	0.945946	0.0362051	0.997812	0.069741
4.78	0.945098	0.035614	0.997812	0.0686414
4.79	0.943775	0.0347274	0.997812	0.0669897
4.8	0.945833	0.0335451	0.997968	0.0647924
4.81	0.944915	0.032954	0.997968	0.063687
4.82	0.948276	0.0325107	0.998124	0.0628661
4.83	0.946429	0.0313285	0.998124	0.0606494
4.84	0.945701	0.0308852	0.998124	0.0598168
4.85	0.948837	0.0301463	0.998281	0.058436
4.86	0.948357	0.0298507	0.998281	0.0578797
4.87	0.956731	0.0294074	0.998593	0.0570609
4.88	0.955	0.0282252	0.998593	0.0548299
4.89	0.954082	0.0276341	0.998593	0.0537125
4.9	0.953125	0.027043	0.998593	0.0525938
4.91	0.957447	0.0265997	0.99875	0.0517613
4.92	0.956522	0.0260086	0.99875	0.0506402
4.93	0.956284	0.0258608	0.99875	0.0503597
4.94	0.955801	0.0255652	0.99875	0.0497985
4.95	0.960452	0.0251219	0.998906	0.0489631
4.96	0.95977	0.0246786	0.998906	0.0481199
4.97	0.964497	0.0240875	0.999062	0.0470012
4.98	0.964072	0.0237919	0.999062	0.0464378
4.99	0.964072	0.0237919	0.999062	0.0464378
5	0.963415	0.0233486	0.999062	0.0455923
5.01	0.962264	0.0226097	0.999062	0.0441813
5.02	0.961039	0.0218708	0.999062	0.0427684
5.03	0.961039	0.0218708	0.999062	0.0427684
5.04	0.961039	0.0218708	0.999062	0.0427684
5.05	0.966443	0.0212797	0.999219	0.0416426
5.06	0.972414	0.0208364	0.999375	0.0407986
5.07	0.972028	0.0205409	0.999375	0.0402315
5.08	0.971631	0.0202453	0.999375	0.0396642
5.09	0.971014	0.019802	0.999375	0.0388125
5.1	0.971014	0.019802	0.999375	0.0388125
5.11	0.971014	0.019802	0.999375	0.0388125
5.12	0.97037	0.0193587	0.999375	0.03796
5.13	0.969697	0.0189153	0.999375	0.0371068
5.14	0.968992	0.018472	0.999375	0.0362529
5.15	0.96875	0.0183242	0.999375	0.0359681
5.16	0.968	0.0178809	0.999375	0.0351132
5.17	0.968	0.0178809	0.999375	0.0351132
5.18	0.96748	0.0175853	0.999375	0.0345428
5.19	0.97541	0.0175853	0.999531	0.0345478
5.2	0.975207	0.0174376	0.999531	0.0342625
5.21	0.975	0.0172898	0.999531	0.0339771
5.22	0.97479	0.017142	0.999531	0.0336915
5.23	0.974576	0.0169942	0.999531	0.033406
5.24	0.974359	0.0168465	0.999531	0.0331203
5.25	0.974138	0.0166987	0.999531	0.0328345
5.26	0.973684	0.0164031	0.999531	0.0322628
5.27	0.973684	0.0164031	0.999531	0.0322628
5.28	0.973684	0.0164031	0.999531	0.0322628
5.29	0.973684	0.0164031	0.999531	0.0322628
5.3	0.973214	0.0161076	0.999531	0.0316907
5.31	0.972973	0.0159598	0.999531	0.0314045
5.32	0.972973	0.0159598	0.999531	0.0314045
5.33	0.972973	0.0159598	0.999531	0.0314045
5.34	0.972222	0.0155165	0.999531	0.0305455
5.35	0.971698	0.0152209	0.999531	0.0299724
5.36	0.971154	0.0149254	0.999531	0.0293989
5.37	0.970874	0.0147776	0.999531	0.0291121
5.38	0.970874	0.0147776	0.999531	0.0291121
5.39	0.970588	0.0146298	0.999531	0.0288252
5.4	0.970588	0.0146298	0.999531	0.0288252
5.41	0.970588	0.0146298	0.999531	0.0288252
5.42	0.970297	0.014482	0.999531	0.0285381
5.43	0.98	0.014482	0.999687	0.0285423
5.44	0.98	0.014482	0.999687	0.0285423
5.45	0.979381	0.0140387	0.999687	0.0276807
5.46	0.979381	0.0140387	0.999687	0.0276807
5.47	0.978723	0.0135954	0.999687	0.0268182
5.48	0.978495	0.0134476	0.999687	0.0265306
5.49	0.978495	0.0134476	0.999687	0.0265306
5.5	0.978022	0.0131521	0.999687	0.0259551
5.51	0.977528	0.0128565	0.999687	0.0253792
5.52	0.977273	0.0127087	0.999687	0.0250912
5.53	0.977011	0.012561	0.999687	0.024803
5.54	0.976744	0.0124132	0.999687	0.0245148
5.55	0.97619	0.0121176	0.999687	0.0239381
5.56	0.97561	0.0118221	0.999687	0.0233611
5.57	0.975	0.0115265	0.999687	0.0227837
5.58	0.974359	0.011231	0.999687	0.022206
5.59	0.974359	0.011231	0.999687	0.022206
5.6	0.973684	0.0109354	0.999687	0.0216279
5.61	0.973684	0.0109354	0.999687	0.0216279
5.62	0.973684	0.0109354	0.999687	0.0216279
5.63	0.972973	0.0106399	0.999687	0.0210496
5.64	0.972603	0.0104921	0.999687	0.0207602
5.65	0.971831	0.0101965	0.999687	0.0201813
5.66	0.971429	0.0100488	0.999687	0.0198918
5.67	0.971429	0.0100488	0.999687	0.0198918
5.68	0.970588	0.00975321	0.999687	0.0193124
5.69	0.970588	0.00975321	0.999687	0.0193124
5.7	0.970588	0.00975321	0.999687	0.0193124
5.71	0.970149	0.00960544	0.999687	0.0190225
5.72	0.969697	0.00945766	0.999687	0.0187326
5.73	0.969697	0.00945766	0.999687	0.0187326
5.74	0.969231	0.00930989	0.999687	0.0184426
5.75	0.967742	0.00886656	0.999687	0.0175721
5.76	0.967742	0.00886656	0.999687	0.0175721
5.77	0.967213	0.00871878	0.999687	0.0172818
5.78	0.967213	0.00871878	0.999687	0.0172818
5.79	0.967213	0.00871878	0.999687	0.0172818
5.8	0.967213	0.00871878	0.999687	0.0172818
5.81	0.967213	0.00871878	0.999687	0.0172818
5.82	0.967213	0.00871878	0.999687	0.0172818
5.83	0.966667	0.00857101	0.999687	0.0169914
5.84	0.966102	0.00842323	0.999687	0.0167008
5.85	0.966102	0.00842323	0.999687	0.0167008
5.86	0.964912	0.00812768	0.999687	0.0161196
5.87	0.964912	0.00812768	0.999687	0.0161196
5.88	0.963636	0.00783213	0.999687	0.015538
5.89	0.962264	0.00753657	0.999687	0.014956
5.9	0.96	0.00709325	0.999687	0.0140824
5.91	0.96	0.00709325	0.999687	0.0140824
5.92	0.959184	0.00694547	0.999687	0.0137911
5.93	0.959184	0.00694547	0.999687	0.0137911
5.94	0.959184	0.00694547	0.999687	0.0137911
5.95	0.957447	0.00664992	0.999687	0.0132081
5.96	0.957447	0.00664992	0.999687	0.0132081
5.97	0.957447	0.00664992	0.999687	0.0132081
5.98	0.956522	0.00650214	0.999687	0.0129165
5.99	0.956522	0.00650214	0.999687	0.0129165
6	0.956522	0.00650214	0.999687	0.0129165
6.01	0.977778	0.00650214	0.999844	0.0129184
6.02	0.977778	0.00650214	0.999844	0.0129184
6.03	0.977273	0.00635437	0.999844	0.0126266
6.04	0.977273	0.00635437	0.999844	0.0126266
6.05	0.976744	0.00620659	0.999844	0.0123348
6.06	0.976744	0.00620659	0.999844	0.0123348
6.07	0.976744	0.00620659	0.999844	0.0123348
6.08	0.976744	0.00620659	0.999844	0.0123348
6.09	0.97619	0.00605881	0.999844	0.0120429
6.1	0.97619	0.00605881	0.999844	0.0120429
6.11	0.97561	0.00591104	0.999844	0.0117509
6.12	0.97561	0.00591104	0.999844	0.0117509
6.13	0.975	0.00576326	0.999844	0.0114588
6.14	0.975	0.00576326	0.999844	0.0114588
6.15	0.972973	0.00531993	0.999844	0.010582
6.16	0.972973	0.00531993	0.999844	0.010582
6.17	0.972222	0.00517216	0.999844	0.0102896
6.18	0.972222	0.00517216	0.999844	0.0102896
6.19	0.972222	0.00517216	0.999844	0.0102896
6.2	0.971429	0.00502438	0.999844	0.00999706
6.21	0.971429	0.00502438	0.999844	0.00999706
6.22	0.971429	0.00502438	0.999844	0.00999706
6.23	0.971429	0.00502438	0.999844	0.00999706
6.24	0.969697	0.00472883	0.999844	0.00941176
6.25	0.969697	0.00472883	0.999844	0.00941176
6.26	0.969697	0.00472883	0.999844	0.00941176
6.27	0.969697	0.00472883	0.999844	0.00941176
6.28	0.969697	0.00472883	0.999844	0.00941176
6.29	0.96875	0.00458106	0.999844	0.00911899
6.3	0.96875	0.00458106	0.999844	0.00911899
6.31	0.96875	0.00458106	0.999844	0.00911899
6.32	0.967742	0.00443328	0.999844	0.00882613
6.33	0.966667	0.0042855	0.999844	0.00853318
6.34	0.965517	0.00413773	0.999844	0.00824014
6.35	0.965517	0.00413773	0.999844	0.00824014
6.36	0.964286	0.00398995	0.999844	0.00794702
6.37	0.964286	0.00398995	0.999844	0.00794702
6.38	1	0.0036944	1	0.0073616
6.39	1	0.00339885	1	0.00677467
6.4	1	0.00339885	1	0.00677467
6.41	1	0.00339885	1	0.00677467
6.42	1	0.00339885	1	0.00677467
6.43	1	0.00339885	1	0.00677467
6.44	1	0.00339885	1	0.00677467
6.45	1	0.00339885	1	0.00677467
6.46	1	0.00339885	1	0.00677467
6.47	1	0.00325107	1	0.00648107
6.48	1	0.00325107	1	0.00648107
6.49	1	0.00325107	1	0.00648107
6.5	1	0.00325107	1	0.00648107
6.51	1	0.0031033	1	0.00618739
6.52	1	0.0031033	1	0.00618739
6.53	1	0.00295552	1	0.00589362
6.54	1	0.00280774	1	0.00559976
6.55	1	0.00280774	1	0.00559976
6.56	1	0.00280774	1	0.00559976
6.57	1	0.00280774	1	0.00559976
6.58	1	0.00280774	1	0.00559976
6.59	1	0.00265997	1	0.00530582
6.6	1	0.00265997	1	0.00530582
6.61	1	0.00251219	1	0.00501179
6.62	1	0.00251219	1	0.00501179
6.63	1	0.00236442	1	0.00471768
6.64	1	0.00206886	1	0.00412918
6.65	1	0.00206886	1	0.00412918
6.66	1	0.00192109	1	0.00383481
6.67	1	0.00192109	1	0.00383481
6.68	1	0.00192109	1	0.00383481
6.69	1	0.00192109	1	0.00383481
6.7	1	0.00192109	1	0.00383481
6.71	1	0.00177331	1	0.00354035
6.72	1	0.00177331	1	0.00354035
6.73	1	0.00177331	1	0.00354035
6.74	1	0.00177331	1	0.00354035
6.75	1	0.00177331	1	0.00354035
6.76	1	0.00162554	1	0.0032458
6.77	1	0.00162554	1	0.0032458
6.78	1	0.00147776	1	0.00295116
6.79	1	0.00147776	1	0.00295116
6.8	1	0.00147776	1	0.00295116
6.81	1	0.00147776	1	0.00295116
6.82	1	0.00147776	1	0.00295116
6.83	1	0.00147776	1	0.00295116
6.84	1	0.00147776	1	0.00295116
6.85	1	0.00132998	1	0.00265643
6.86	1	0.00132998	1	0.00265643
6.87	1	0.00132998	1	0.00265643
6.88	1	0.00132998	1	0.00265643
6.89	1	0.00132998	1	0.00265643
6.9	1	0.00132998	1	0.00265643
6.91	1	0.00132998	1	0.00265643
6.92	1	0.00132998	1	0.00265643
6.93	1	0.00132998	1	0.00265643
6.94	1	0.00118221	1	0.00236162
6.95	1	0.00118221	1	0.00236162
6.96	1	0.00118221	1	0.00236162
6.97	1	0.00118221	1	0.00236162
6.98	1	0.00118221	1	0.00236162
6.99	1	0.00118221	1	0.00236162
7	1	0.00103443	1	0.00206673
7.01	1	0.00103443	1	0.00206673
7.02	1	0.00103443	1	0.00206673
7.03	1	0.00103443	1	0.00206673
7.04	1	0.00103443	1	0.00206673
7.05	1	0.00073888	1	0.00147667
7.06	1	0.00073888	1	0.00147667
7.07	1	0.00073888	1	0.00147667
7.08	1	0.00073888	1	0.00147667
7.09	1	0.00073888	1	0.00147667
7.1	1	0.00073888	1	0.00147667
7.11	1	0.00073888	1	0.00147667
7.12	1	0.00073888	1	0.00147667
7.13	1	0.00073888	1	0.00147667
7.14	1	0.00073888	1	0.00147667
7.15	1	0.00073888	1	0.00147667
7.16	1	0.00073888	1	0.00147667
7.17	1	0.00073888	1	0.00147667
7.18	1	0.00073888	1	0.00147667
7.19	1	0.00073888	1	0.00147667
7.2	1	0.00073888	1	0.00147667
7.21	1	0.000591104	1	0.00118151
7.22	1	0.000591104	1	0.00118151
7.23	1	0.000591104	1	0.00118151
7.24	1	0.000591104	1	0.00118151
7.25	1	0.000591104	1	0.00118151
7.26	1	0.000443328	1	0.000886263
7.27	1	0.000443328	1	0.000886263
7.28	1	0.000443328	1	0.000886263
7.29	1	0.000443328	1	0.000886263
7.3	1	0.000443328	1	0.000886263
7.31	1	0.000443328	1	0.000886263
7.32	1	0.000295552	1	0.000590929
7.33	1	0.000295552	1	0.000590929
7.34	1	0.000295552	1	0.000590929
7.35	1	0.000295552	1	0.000590929
7.36	1	0.000295552	1	0.000590929
7.37	1	0.000295552	1	0.000590929
7.38	1	0.000295552	1	0.000590929
7.39	1	0.000295552	1	0.000590929
7.4	1	0.000295552	1	0.000590929
7.41	1	0.000295552	1	0.000590929
7.42	1	0.000295552	1	0.000590929
7.43	1	0.000295552	1	0.000590929
7.44	1	0.000295552	1	0.000590929
7.45	1	0.000295552	1	0.000590929
7.46	1	0.000295552	1	0.000590929
7.47	1	0.000295552	1	0.000590929
7.48	1	0.000295552	1	0.000590929
7.49	1	0.000295552	1	0.000590929
7.5	1	0.000295552	1	0.000590929
7.51	1	0.000295552	1	0.000590929
7.52	1	0.000295552	1	0.000590929
7.53	1	0.000295552	1	0.000590929
7.54	1	0.000295552	1	0.000590929
7.55	1	0.000295552	1	0.000590929
7.56	1	0.000295552	1	0.000590929
7.57	1	0.000295552	1	0.000590929
7.58	1	0.000295552	1	0.000590929
7.59	1	0.000295552	1	0.000590929
7.6	1	0.000295552	1	0.000590929
7.61	1	0.000295552	1	0.000590929
7.62	1	0.000295552	1	0.000590929
7.63	1	0.000295552	1	0.000590929
7.64	1	0.000295552	1	0.000590929
7.65	1	0.000295552	1	0.000590929
7.66	1	0.000295552	1	0.000590929
7.67	1	0.000295552	1	0.000590929
7.68	1	0.000295552	1	0.000590929
7.69	1	0.000295552	1	0.000590929
7.7	1	0.000295552	1	0.000590929
7.71	1	0.000295552	1	0.000590929
7.72	1	0.000295552	1	0.000590929
7.73	1	0.000295552	1	0.000590929
7.74	1	0.000295552	1	0.000590929
7.75	1	0.000295552	1	0.000590929
7.76	1	0.000295552	1	0.000590929
7.77	1	0.000295552	1	0.000590929
7.78	1	0.000295552	1	0.000590929
7.79	1	0.000295552	1	0.000590929
7.8	1	0.000295552	1	0.000590929
7.81	1	0.000295552	1	0.000590929
7.82	1	0.000295552	1	0.000590929
7.83	1	0.000295552	1	0.000590929
7.84	1	0.000295552	1	0.000590929
7.85	1	0.000295552	1	0.000590929
7.86	1	0.000295552	1	0.000590929
7.87	1	0.000295552	1	0.000590929
7.88	1	0.000295552	1	0.000590929
7.89	1	0.000295552	1	0.000590929
7.9	1	0.000295552	1	0.000590929
7.91	1	0.000295552	1	0.000590929
7.92	1	0.000295552	1	0.000590929
7.93	1	0.000295552	1	0.000590929
7.94	1	0.000295552	1	0.000590929
7.95	1	0.000295552	1	0.000590929
7.96	1	0.000295552	1	0.000590929
7.97	1	0.000295552	1	0.000590929
7.98	1	0.000295552	1	0.000590929
7.99	1	0.000295552	1	0.000590929
8	1	0.000295552	1	0.000590929
8.01	1	0.000295552	1	0.000590929
8.02	1	0.000295552	1	0.000590929
8.03	1	0.000295552	1	0.000590929
8.04	1	0.000295552	1	0.000590929
8.05	1	0.000295552	1	0.000590929
8.06	1	0.000295552	1	0.000590929
8.07	1	0.000295552	1	0.000590929
8.08	1	0.000295552	1	0.000590929
8.09	1	0.000295552	1	0.000590929
8.1	1	0.000295552	1	0.000590929
8.11	1	0.000295552	1	0.000590929
8.12	1	0.000295552	1	0.000590929
8.13	1	0.000295552	1	0.000590929
8.14	1	0.000295552	1	0.000590929
8.15	1	0.000295552	1	0.000590929
8.16	1	0.000295552	1	0.000590929
8.17	1	0.000295552	1	0.000590929
8.18	1	0.000295552	1	0.000590929
8.19	1	0.000295552	1	0.000590929
8.2	1	0.000295552	1	0.000590929
8.21	1	0.000295552	1	0.000590929
8.22	1	0.000295552	1	0.000590929
8.23	1	0.000295552	1	0.000590929
8.24	1	0.000295552	1	0.000590929
8.25	1	0.000295552	1	0.000590929
8.26	1	0.000295552	1	0.000590929
8.27	1	0.000295552	1	0.000590929
8.28	1	0.000295552	1	0.000590929
8.29	1	0.000295552	1	0.000590929
8.3	1	0.000295552	1	0.000590929
8.31	1	0.000295552	1	0.000590929
8.32	1	0.000295552	1	0.000590929
8.33	1	0.000295552	1	0.000590929
8.34	1	0.000295552	1	0.000590929
8.35	1	0.000295552	1	0.000590929
8.36	1	0.000295552	1	0.000590929
8.37	1	0.000295552	1	0.000590929
8.38	1	0.000295552	1	0.000590929
8.39	1	0.000295552	1	0.000590929
8.4	1	0.000295552	1	0.000590929
8.41	1	0.000295552	1	0.000590929
8.42	1	0.000295552	1	0.000590929
8.43	1	0.000295552	1	0.000590929
8.44	1	0.000295552	1	0.000590929
8.45	1	0.000295552	1	0.000590929
8.46	1	0.000295552	1	0.000590929
8.47	1	0.000295552	1	0.000590929
8.48	1	0.000295552	1	0.000590929
8.49	1	0.000295552	1	0.000590929
8.5	1	0.000295552	1	0.000590929
8.51	1	0.000295552	1	0.000590929
8.52	1	0.000295552	1	0.000590929
8.53	1	0.000295552	1	0.000590929
8.54	1	0.000295552	1	0.000590929
8.55	1	0.000295552	1	0.000590929
8.56	1	0.000295552	1	0.000590929
8.57	1	0.000295552	1	0.000590929
8.58	1	0.000295552	1	0.000590929
8.59	1	0.000295552	1	0.000590929
8.6	1	0.000295552	1	0.000590929
8.61	1	0.000295552	1	0.000590929
8.62	1	0.000295552	1	0.000590929
8.63	1	0.000295552	1	0.000590929
8.64	1	0.000295552	1	0.000590929
8.65	1	0.000295552	1	0.000590929
8.66	1	0.000295552	1	0.000590929
8.67	1	0.000295552	1	0.000590929
8.68	1	0.000295552	1	0.000590929
8.69	1	0.000295552	1	0.000590929
8.7	1	0.000295552	1	0.000590929
8.71	1	0.000295552	1	0.000590929
8.72	1	0.000295552	1	0.000590929
8.73	1	0.000295552	1	0.000590929
8.74	1	0.000295552	1	0.000590929
8.75	1	0.000295552	1	0.000590929
8.76	1	0.000295552	1	0.000590929
8.77	1	0.000295552	1	0.000590929
8.78	1	0.000295552	1	0.000590929
8.79	1	0.000295552	1	0.000590929
8.8	1	0.000295552	1	0.000590929
8.81	1	0.000295552	1	0.000590929
8.82	1	0.000295552	1	0.000590929
8.83	1	0.000295552	1	0.000590929
8.84	1	0.000295552	1	0.000590929
8.85	1	0.000295552	1	0.000590929
8.86	1	0.000295552	1	0.000590929
8.87	1	0.000295552	1	0.000590929
8.88	1	0.000295552	1	0.000590929
8.89	1	0.000295552	1	0.000590929
8.9	1	0.000295552	1	0.000590929
8.91	1	0.000295552	1	0.000590929
8.92	1	0.000295552	1	0.000590929
8.93	1	0.000295552	1	0.000590929
8.94	1	0.000295552	1	0.000590929
8.95	1	0.000295552	1	0.000590929
8.96	1	0.000295552	1	0.000590929
8.97	1	0.000295552	1	0.000590929
8.98	1	0.000295552	1	0.000590929
8.99	1	0.000295552	1	0.000590929
9	1	0.000295552	1	0.000590929
9.01	1	0.000295552	1	0.000590929
9.02	1	0.000295552	1	0.000590929
9.03	1	0.000295552	1	0.000590929
9.04	1	0.000295552	1	0.000590929
9.05	1	0.000295552	1	0.000590929
9.06	1	0.000295552	1	0.000590929
9.07	1	0.000295552	1	0.000590929
9.08	1	0.000295552	1	0.000590929
9.09	1	0.000295552	1	0.000590929
9.1	1	0.000295552	1	0.000590929
9.11	1	0.000295552	1	0.000590929
9.12	1	0.000295552	1	0.000590929
9.13	1	0.000295552	1	0.000590929
9.14	1	0.000295552	1	0.000590929
9.15	1	0.000295552	1	0.000590929
9.16	1	0.000295552	1	0.000590929
9.17	1	0.000295552	1	0.000590929
9.18	1	0.000295552	1	0.000590929
9.19	1	0.000295552	1	0.000590929
9.2	1	0.000295552	1	0.000590929
9.21	1	0.000295552	1	0.000590929
9.22	1	0.000295552	1	0.000590929
9.23	1	0.000295552	1	0.000590929
9.24	1	0.000295552	1	0.000590929
9.25	1	0.000295552	1	0.000590929
9.26	1	0.000295552	1	0.000590929
9.27	1	0.000295552	1	0.000590929
9.28	1	0.000295552	1	0.000590929
9.29	1	0.000295552	1	0.000590929
9.3	1	0.000295552	1	0.000590929
9.31	1	0.000295552	1	0.000590929
9.32	1	0.000295552	1	0.000590929
9.33	1	0.000295552	1	0.000590929
9.34	1	0.000295552	1	0.000590929
9.35	1	0.000295552	1	0.000590929
9.36	1	0.000295552	1	0.000590929
9.37	1	0.000295552	1	0.000590929
9.38	1	0.000295552	1	0.000590929
9.39	1	0.000295552	1	0.000590929
9.4	1	0.000295552	1	0.000590929
9.41	1	0.000295552	1	0.000590929
9.42	1	0.000295552	1	0.000590929
9.43	1	0.000295552	1	0.000590929
9.44	1	0.000295552	1	0.000590929
9.45	1	0.000295552	1	0.000590929
9.46	1	0.000295552	1	0.000590929
9.47	1	0.000295552	1	0.000590929
9.48	1	0.000295552	1	0.000590929
9.49	1	0.000295552	1	0.000590929
9.5	1	0.000295552	1	0.000590929
9.51	1	0.000295552	1	0.000590929
9.52	1	0.000295552	1	0.000590929
9.53	1	0.000295552	1	0.000590929
9.54	1	0.000295552	1	0.000590929
9.55	1	0.000295552	1	0.000590929
9.56	1	0.000295552	1	0.000590929
9.57	1	0.000295552	1	0.000590929
9.58	1	0.000295552	1	0.000590929
9.59	1	0.000295552	1	0.000590929
9.6	1	0.000295552	1	0.000590929
9.61	1	0.000295552	1	0.000590929
9.62	1	0.000295552	1	0.000590929
9.63	1	0.000295552	1	0.000590929
9.64	1	0.000295552	1	0.000590929
9.65	1	0.000295552	1	0.000590929
9.66	1	0.000295552	1	0.000590929
9.67	1	0.000295552	1	0.000590929
9.68	1	0.000295552	1	0.000590929
9.69	1	0.000295552	1	0.000590929
9.7	1	0.000295552	1	0.000590929
9.71	1	0.000295552	1	0.000590929
9.72	1	0.000295552	1	0.000590929
9.73	1	0.000295552	1	0.000590929
9.74	1	0.000295552	1	0.000590929
9.75	1	0.000295552	1	0.000590929
9.76	1	0.000295552	1	0.000590929
9.77	1	0.000295552	1	0.000590929
9.78	1	0.000295552	1	0.000590929
9.79	1	0.000295552	1	0.000590929
9.8	1	0.000295552	1	0.000590929
9.81	1	0.000295552	1	0.000590929
9.82	1	0.000295552	1	0.000590929
9.83	1	0.000295552	1	0.000590929
9.84	1	0.000295552	1	0.000590929
9.85	1	0.000295552	1	0.000590929
9.86	1	0.000295552	1	0.000590929
9.87	1	0.000295552	1	0.000590929
9.88	1	0.000295552	1	0.000590929
9.89	1	0.000295552	1	0.000590929
9.9	1	0.000295552	1	0.000590929
9.91	1	0.000295552	1	0.000590929
9.92	1	0.000295552	1	0.000590929
9.93	1	0.000295552	1	0.000590929
9.94	1	0.000295552	1	0.000590929
9.95	1	0.000295552	1	0.000590929
9.96	1	0.000295552	1	0.000590929
9.97	1	0.000295552	1	0.000590929
9.98	1	0.000295552	1	0.000590929
9.99	1	0.000295552	1	0.000590929
10	1	0.000295552	1	0.000590929
10.01	1	0.000295552	1	0.000590929
10.02	1	0.000295552	1	0.000590929
10.03	1	0.000295552	1	0.000590929
10.04	1	0.000295552	1	0.000590929
10.05	1	0.000295552	1	0.000590929
10.06	1	0.000295552	1	0.000590929
10.07	1	0.000295552	1	0.000590929
10.08	1	0.000295552	1	0.000590929
10.09	1	0.000295552	1	0.000590929
10.1	1	0.000295552	1	0.000590929
10.11	1	0.000295552	1	0.000590929
10.12	1	0.000295552	1	0.000590929
10.13	1	0.000295552	1	0.000590929
10.14	1	0.000295552	1	0.000590929
10.15	1	0.000295552	1	0.000590929
10.16	1	0.000295552	1	0.000590929
10.17	1	0.000295552	1	0.000590929
10.18	1	0.000295552	1	0.000590929
10.19	1	0.000295552	1	0.000590929
10.2	1	0.000295552	1	0.000590929
10.21	1	0.000295552	1	0.000590929
10.22	1	0.000295552	1	0.000590929
10.23	1	0.000295552	1	0.000590929
10.24	1	0.000295552	1	0.000590929
10.25	1	0.000295552	1	0.000590929
10.26	1	0.000295552	1	0.000590929
10.27	1	0.000295552	1	0.000590929
10.28	1	0.000295552	1	0.000590929
10.29	1	0.000295552	1	0.000590929
10.3	1	0.000295552	1	0.000590929
10.31	1	0.000295552	1	0.000590929
10.32	1	0.000295552	1	0.000590929
10.33	1	0.000295552	1	0.000590929
10.34	1	0.000295552	1	0.000590929
10.35	1	0.000295552	1	0.000590929
10.36	1	0.000295552	1	0.000590929
10.37	1	0.000295552	1	0.000590929
10.38	1	0.000295552	1	0.000590929
10.39	1	0.000295552	1	0.000590929
10.4	1	0.000147776	1	0.000295508
10.41	1	0.000147776	1	0.000295508
10.42	1	0.000147776	1	0.000295508
10.43	1	0.000147776	1	0.000295508
10.44	1	0.000147776	1	0.000295508
10.45	1	0.000147776	1	0.000295508
10.46	1	0.000147776	1	0.000295508
10.47	1	0.000147776	1	0.000295508
10.48	1	0.000147776	1	0.000295508
10.49	1	0.000147776	1	0.000295508
10.5	1	0.000147776	1	0.000295508
10.51	1	0.000147776	1	0.000295508
10.52	1	0.000147776	1	0.000295508
10.53	1	0.000147776	1	0.000295508
10.54	1	0.000147776	1	0.000295508
10.55	1	0.000147776	1	0.000295508
10.56	1	0.000147776	1	0.000295508
10.57	1	0.000147776	1	0.000295508
10.58	1	0.000147776	1	0.000295508
10.59	1	0.000147776	1	0.000295508
10.6	1	0.000147776	1	0.000295508
10.61	1	0.000147776	1	0.000295508
10.62	1	0.000147776	1	0.000295508
10.63	1	0.000147776	1	0.000295508
10.64	1	0.000147776	1	0.000295508
10.65	1	0.000147776	1	0.000295508
10.66	1	0.000147776	1	0.000295508
10.67	1	0.000147776	1	0.000295508
10.68	1	0.000147776	1	0.000295508
10.69	1	0.000147776	1	0.000295508
10.7	1	0.000147776	1	0.000295508
10.71	1	0.000147776	1	0.000295508
10.72	1	0.000147776	1	0.000295508
10.73	1	0.000147776	1	0.000295508
10.74	1	0.000147776	1	0.000295508
10.75	1	0.000147776	1	0.000295508
10.76	1	0.000147776	1	0.000295508
10.77	1	0.000147776	1	0.000295508
10.78	1	0.000147776	1	0.000295508
10.79	1	0.000147776	1	0.000295508
10.8	1	0.000147776	1	0.000295508
10.81	1	0.000147776	1	0.000295508
10.82	1	0.000147776	1	0.000295508
10.83	1	0.000147776	1	0.000295508
10.84	1	0.000147776	1	0.000295508
10.85	1	0.000147776	1	0.000295508
10.86	1	0.000147776	1	0.000295508
10.87	1	0.000147776	1	0.000295508
10.88	1	0.000147776	1	0.000295508
10.89	1	0.000147776	1	0.000295508
10.9	1	0.000147776	1	0.000295508
10.91	1	0.000147776	1	0.000295508
10.92	1	0.000147776	1	0.000295508
10.93	1	0.000147776	1	0.000295508
10.94	1	0.000147776	1	0.000295508
10.95	1	0.000147776	1	0.000295508
10.96	1	0.000147776	1	0.000295508
10.97	1	0.000147776	1	0.000295508
10.98	1	0.000147776	1	0.000295508
10.99	1	0.000147776	1	0.000295508
11	1	0.000147776	1	0.000295508
11.01	1	0.000147776	1	0.000295508
11.02	1	0.000147776	1	0.000295508
11.03	1	0.000147776	1	0.000295508
11.04	1	0.000147776	1	0.000295508
11.05	1	0.000147776	1	0.000295508
11.06	1	0.000147776	1	0.000295508
11.07	1	0.000147776	1	0.000295508
11.08	1	0.000147776	1	0.000295508
11.09	1	0.000147776	1	0.000295508
11.1	1	0.000147776	1	0.000295508
11.11	1	0.000147776	1	0.000295508
11.12	1	0.000147776	1	0.000295508
11.13	1	0.000147776	1	0.000295508
11.14	1	0.000147776	1	0.000295508
11.15	1	0.000147776	1	0.000295508
11.16	1	0.000147776	1	0.000295508
11.17	1	0.000147776	1	0.000295508
11.18	1	0.000147776	1	0.000295508
11.19	1	0.000147776	1	0.000295508
11.2	1	0.000147776	1	0.000295508
11.21	1	0.000147776	1	0.000295508
11.22	1	0.000147776	1	0.000295508
11.23	1	0.000147776	1	0.000295508
11.24	1	0.000147776	1	0.000295508
11.25	1	0.000147776	1	0.000295508
11.26	1	0.000147776	1	0.000295508
11.27	1	0.000147776	1	0.000295508
11.28	1	0.000147776	1	0.000295508
11.29	1	0.000147776	1	0.000295508
11.3	1	0.000147776	1	0.000295508
11.31	1	0.000147776	1	0.000295508
11.32	1	0.000147776	1	0.000295508
11.33	1	0.000147776	1	0.000295508
11.34	1	0.000147776	1	0.000295508
11.35	1	0.000147776	1	0.000295508
11.36	1	0.000147776	1	0.000295508
11.37	1	0.000147776	1	0.000295508
11.38	1	0.000147776	1	0.000295508
11.39	1	0.000147776	1	0.000295508
11.4	1	0.000147776	1	0.000295508
11.41	1	0.000147776	1	0.000295508
11.42	1	0.000147776	1	0.000295508
11.43	1	0.000147776	1	0.000295508
11.44	1	0.000147776	1	0.000295508
11.45	1	0.000147776	1	0.000295508
11.46	1	0.000147776	1	0.000295508
11.47	1	0.000147776	1	0.000295508
11.48	1	0.000147776	1	0.000295508
11.49	1	0.000147776	1	0.000295508
11.5	1	0.000147776	1	0.000295508
11.51	1	0.000147776	1	0.000295508
11.52	1	0.000147776	1	0.000295508
11.53	1	0.000147776	1	0.000295508
11.54	1	0.000147776	1	0.000295508
11.55	1	0.000147776	1	0.000295508
11.56	1	0.000147776	1	0.000295508
11.57	1	0.000147776	1	0.000295508
11.58	1	0.000147776	1	0.000295508
11.59	1	0.000147776	1	0.000295508
11.6	1	0.000147776	1	0.000295508
11.61	1	0.000147776	1	0.000295508
11.62	1	0.000147776	1	0.000295508
11.63	1	0.000147776	1	0.000295508
11.64	1	0.000147776	1	0.000295508
11.65	1	0.000147776	1	0.000295508
11.66	1	0.000147776	1	0.000295508
11.67	1	0.000147776	1	0.000295508
11.68	1	0.000147776	1	0.000295508
11.69	1	0.000147776	1	0.000295508
11.7	1	0.000147776	1	0.000295508
11.71	1	0.000147776	1	0.000295508
11.72	1	0.000147776	1	0.000295508
11.73	1	0.000147776	1	0.000295508
11.74	1	0.000147776	1	0.000295508
11.75	1	0.000147776	1	0.000295508
11.76	1	0.000147776	1	0.000295508
11.77	1	0.000147776	1	0.000295508
11.78	1	0.000147776	1	0.000295508
11.79	1	0.000147776	1	0.000295508
11.8	1	0.000147776	1	0.000295508
11.81	1	0.000147776	1	0.000295508
11.82	1	0.000147776	1	0.000295508
11.83	1	0.000147776	1	0.000295508
11.84	1	0.000147776	1	0.000295508
11.85	1	0.000147776	1	0.000295508
11.86	1	0.000147776	1	0.000295508
11.87	1	0.000147776	1	0.000295508
11.88	1	0.000147776	1	0.000295508
11.89	1	0.000147776	1	0.000295508
11.9	1	0.000147776	1	0.000295508
11.91	1	0.000147776	1	0.000295508
11.92	1	0.000147776	1	0.000295508
11.93	1	0.000147776	1	0.000295508
11.94	1	0.000147776	1	0.000295508
11.95	1	0.000147776	1	0.000295508
11.96	1	0.000147776	1	0.000295508
11.97	1	0.000147776	1	0.000295508
11.98	1	0.000147776	1	0.000295508
11.99	1	0.000147776	1	0.000295508
12	1	0.000147776	1	0.000295508
12.01	1	0.000147776	1	0.000295508
12.02	1	0.000147776	1	0.000295508
12.03	1	0.000147776	1	0.000295508
12.04	1	0.000147776	1	0.000295508
12.05	1	0.000147776	1	0.000295508
12.06	1	0.000147776	1	0.000295508
12.07	1	0.000147776	1	0.000295508
12.08	1	0.000147776	1	0.000295508
12.09	1	0.000147776	1	0.000295508

## Sheet: DEOGEN2_score_med_table_FINAL
cutoff	Precision	Recall	Specifity	Fscore
0	0.514014	1	0	0.679009
0.01	0.525509	0.998522	0.0464208	0.688611
0.02	0.537474	0.996158	0.0933104	0.698224
0.03	0.547683	0.993793	0.131916	0.706185
0.04	0.555261	0.991872	0.159737	0.71196
0.05	0.562489	0.988326	0.186933	0.716943
0.06	0.570244	0.986109	0.213973	0.722616
0.07	0.577755	0.983301	0.239919	0.727849
0.08	0.584568	0.979607	0.263676	0.732203
0.09	0.592755	0.976947	0.290091	0.737835
0.1	0.600036	0.974583	0.31291	0.742764
0.11	0.60784	0.971627	0.33698	0.747839
0.12	0.615551	0.968671	0.360113	0.752756
0.13	0.621398	0.965568	0.377774	0.756162
0.14	0.627685	0.962908	0.395905	0.759972
0.15	0.634615	0.960692	0.414973	0.764329
0.16	0.641635	0.958327	0.433886	0.768638
0.17	0.648031	0.955815	0.450922	0.772391
0.18	0.653768	0.953746	0.465771	0.775768
0.19	0.660031	0.950495	0.482182	0.77907
0.2	0.666528	0.948131	0.498281	0.782773
0.21	0.673515	0.944732	0.51563	0.786395
0.22	0.680906	0.94222	0.532979	0.790528
0.23	0.688976	0.940151	0.55111	0.7952
0.24	0.69644	0.936752	0.568146	0.798916
0.25	0.703621	0.933205	0.584245	0.802312
0.26	0.708211	0.927885	0.595655	0.803301
0.27	0.713323	0.923304	0.607534	0.804843
0.28	0.719274	0.919314	0.620506	0.807084
0.29	0.724271	0.914142	0.631916	0.808205
0.3	0.729598	0.9103	0.64317	0.809993
0.31	0.736709	0.905128	0.657862	0.81228
0.32	0.742885	0.902616	0.669584	0.814998
0.33	0.747539	0.897887	0.679275	0.815844
0.34	0.752803	0.892862	0.689903	0.816873
0.35	0.758115	0.886951	0.700688	0.817488
0.36	0.765128	0.881927	0.713661	0.819386
0.37	0.771455	0.875425	0.725696	0.820158
0.38	0.777059	0.869957	0.736011	0.820888
0.39	0.781551	0.863898	0.744608	0.820664
0.4	0.787223	0.859465	0.754298	0.821759
0.41	0.791878	0.852963	0.762895	0.821286
0.42	0.79591	0.845426	0.77071	0.819921
0.43	0.798931	0.839663	0.776493	0.818791
0.44	0.804354	0.835378	0.785089	0.819572
0.45	0.808804	0.830797	0.792279	0.819653
0.46	0.812801	0.823851	0.799312	0.818289
0.47	0.815786	0.818679	0.80447	0.81723
0.48	0.819008	0.812472	0.810097	0.815727
0.49	0.823565	0.807743	0.816974	0.815577
0.5	0.828001	0.803162	0.823539	0.815393
0.51	0.831127	0.797842	0.82854	0.814145
0.52	0.834788	0.791488	0.834323	0.812562
0.53	0.838465	0.78469	0.840106	0.810687
0.54	0.84364	0.778188	0.847452	0.809593
0.55	0.846565	0.772129	0.851985	0.807636
0.56	0.849475	0.764741	0.856674	0.804884
0.57	0.854222	0.759421	0.862926	0.804037
0.58	0.858778	0.753953	0.868865	0.802959
0.59	0.861418	0.748633	0.872616	0.801075
0.6	0.866034	0.742279	0.878556	0.799395
0.61	0.869027	0.736368	0.88262	0.797216
0.62	0.872814	0.730161	0.887465	0.79514
0.63	0.875335	0.72425	0.890903	0.792657
0.64	0.878221	0.715088	0.895123	0.788303
0.65	0.880465	0.705335	0.898718	0.783229
0.66	0.884256	0.698833	0.903251	0.780685
0.67	0.887705	0.689227	0.907784	0.775975
0.68	0.890825	0.680065	0.911847	0.771306
0.69	0.894395	0.672085	0.916068	0.767465
0.7	0.898346	0.666026	0.920288	0.764936
0.71	0.903265	0.658194	0.925445	0.761498
0.72	0.905758	0.646224	0.928884	0.754291
0.73	0.909493	0.63854	0.932791	0.750304
0.74	0.91213	0.628935	0.935917	0.744512
0.75	0.91501	0.618886	0.9392	0.738364
0.76	0.918486	0.609428	0.942795	0.7327
0.77	0.922654	0.595833	0.947171	0.724073
0.78	0.925891	0.58342	0.95061	0.715801
0.79	0.928502	0.56613	0.953892	0.703387
0.8	0.930465	0.549727	0.956549	0.691129
0.81	0.934867	0.534506	0.960613	0.680143
0.82	0.937634	0.517659	0.963582	0.667048
0.83	0.943443	0.502882	0.968115	0.656063
0.84	0.945946	0.486183	0.970616	0.642265
0.85	0.949474	0.466529	0.973742	0.625644
0.86	0.952546	0.447909	0.976399	0.609307
0.87	0.956794	0.428698	0.979525	0.592101
0.88	0.959296	0.410965	0.981557	0.575419
0.89	0.960446	0.39471	0.982807	0.559489
0.9	0.96319	0.371213	0.984995	0.535893
0.91	0.966501	0.345352	0.98734	0.508873
0.92	0.968936	0.313433	0.989372	0.473649
0.93	0.971198	0.284025	0.991091	0.439515
0.94	0.977522	0.250628	0.993904	0.398965
0.95	0.982202	0.220186	0.99578	0.35973
0.96	0.984323	0.176297	0.99703	0.299035
0.97	0.987859	0.132259	0.998281	0.233286
0.98	0.995074	0.0895522	0.999531	0.164317
0.99	1	0.0362051	1	0.0698802

## Sheet: glm_AlphCadd_table_FINAL
cutoff	Precision	Recall	Specifity	Fscore
-7.97	0.514053	1	0.000156299	0.679043
-7.96	0.514053	1	0.000156299	0.679043
-7.95	0.514053	1	0.000156299	0.679043
-7.94	0.514053	1	0.000156299	0.679043
-7.93	0.514053	1	0.000156299	0.679043
-7.92	0.514093	1	0.000312598	0.679077
-7.91	0.514093	1	0.000312598	0.679077
-7.9	0.514093	1	0.000312598	0.679077
-7.89	0.514093	1	0.000312598	0.679077
-7.88	0.514093	1	0.000312598	0.679077
-7.87	0.514093	1	0.000312598	0.679077
-7.86	0.514093	1	0.000312598	0.679077
-7.85	0.514093	1	0.000312598	0.679077
-7.84	0.514093	1	0.000312598	0.679077
-7.83	0.514093	1	0.000312598	0.679077
-7.82	0.514093	1	0.000312598	0.679077
-7.81	0.514093	1	0.000312598	0.679077
-7.8	0.514093	1	0.000312598	0.679077
-7.79	0.514093	1	0.000312598	0.679077
-7.78	0.514093	1	0.000312598	0.679077
-7.77	0.514093	1	0.000312598	0.679077
-7.76	0.514093	1	0.000312598	0.679077
-7.75	0.514093	1	0.000312598	0.679077
-7.74	0.514093	1	0.000312598	0.679077
-7.73	0.514093	1	0.000312598	0.679077
-7.72	0.514093	1	0.000312598	0.679077
-7.71	0.514093	1	0.000312598	0.679077
-7.7	0.514093	1	0.000312598	0.679077
-7.69	0.514093	1	0.000312598	0.679077
-7.68	0.514093	1	0.000312598	0.679077
-7.67	0.514093	1	0.000312598	0.679077
-7.66	0.514093	1	0.000312598	0.679077
-7.65	0.514093	1	0.000312598	0.679077
-7.64	0.514093	1	0.000312598	0.679077
-7.63	0.514093	1	0.000312598	0.679077
-7.62	0.514093	1	0.000312598	0.679077
-7.61	0.514132	1	0.000468897	0.679111
-7.6	0.514132	1	0.000468897	0.679111
-7.59	0.514132	1	0.000468897	0.679111
-7.58	0.514132	1	0.000468897	0.679111
-7.57	0.514132	1	0.000468897	0.679111
-7.56	0.514132	1	0.000468897	0.679111
-7.55	0.514132	1	0.000468897	0.679111
-7.54	0.514132	1	0.000468897	0.679111
-7.53	0.514132	1	0.000468897	0.679111
-7.52	0.514132	1	0.000468897	0.679111
-7.51	0.514132	1	0.000468897	0.679111
-7.5	0.514132	1	0.000468897	0.679111
-7.49	0.514132	1	0.000468897	0.679111
-7.48	0.514132	1	0.000468897	0.679111
-7.47	0.514132	1	0.000468897	0.679111
-7.46	0.514132	1	0.000468897	0.679111
-7.45	0.514132	1	0.000468897	0.679111
-7.44	0.514132	1	0.000468897	0.679111
-7.43	0.514132	1	0.000468897	0.679111
-7.42	0.514132	1	0.000468897	0.679111
-7.41	0.514132	1	0.000468897	0.679111
-7.4	0.514132	1	0.000468897	0.679111
-7.39	0.514132	1	0.000468897	0.679111
-7.38	0.514132	1	0.000468897	0.679111
-7.37	0.514132	1	0.000468897	0.679111
-7.36	0.514171	1	0.000625195	0.679145
-7.35	0.514171	1	0.000625195	0.679145
-7.34	0.51421	1	0.000781494	0.679179
-7.33	0.51421	1	0.000781494	0.679179
-7.32	0.514249	1	0.000937793	0.679213
-7.31	0.514249	1	0.000937793	0.679213
-7.3	0.514249	1	0.000937793	0.679213
-7.29	0.514249	1	0.000937793	0.679213
-7.28	0.514249	1	0.000937793	0.679213
-7.27	0.514249	1	0.000937793	0.679213
-7.26	0.514249	1	0.000937793	0.679213
-7.25	0.514249	1	0.000937793	0.679213
-7.24	0.514249	1	0.000937793	0.679213
-7.23	0.514249	1	0.000937793	0.679213
-7.22	0.514249	1	0.000937793	0.679213
-7.21	0.514249	1	0.000937793	0.679213
-7.2	0.514249	1	0.000937793	0.679213
-7.19	0.514249	1	0.000937793	0.679213
-7.18	0.514249	1	0.000937793	0.679213
-7.17	0.514249	1	0.000937793	0.679213
-7.16	0.514249	1	0.000937793	0.679213
-7.15	0.514249	1	0.000937793	0.679213
-7.14	0.514249	1	0.000937793	0.679213
-7.13	0.514288	1	0.00109409	0.679247
-7.12	0.514288	1	0.00109409	0.679247
-7.11	0.514288	1	0.00109409	0.679247
-7.1	0.514288	1	0.00109409	0.679247
-7.09	0.514288	1	0.00109409	0.679247
-7.08	0.514288	1	0.00109409	0.679247
-7.07	0.514288	1	0.00109409	0.679247
-7.06	0.514366	1	0.00140669	0.679315
-7.05	0.514366	1	0.00140669	0.679315
-7.04	0.514366	1	0.00140669	0.679315
-7.03	0.514366	1	0.00140669	0.679315
-7.02	0.514366	1	0.00140669	0.679315
-7.01	0.514405	1	0.00156299	0.679349
-7	0.514444	1	0.00171929	0.679384
-6.99	0.514444	1	0.00171929	0.679384
-6.98	0.514483	1	0.00187559	0.679418
-6.97	0.514483	1	0.00187559	0.679418
-6.96	0.514523	1	0.00203188	0.679452
-6.95	0.514562	1	0.00218818	0.679486
-6.94	0.514562	1	0.00218818	0.679486
-6.93	0.514562	1	0.00218818	0.679486
-6.92	0.514562	1	0.00218818	0.679486
-6.91	0.514601	1	0.00234448	0.67952
-6.9	0.514601	1	0.00234448	0.67952
-6.89	0.514601	1	0.00234448	0.67952
-6.88	0.514601	1	0.00234448	0.67952
-6.87	0.514601	1	0.00234448	0.67952
-6.86	0.514601	1	0.00234448	0.67952
-6.85	0.51464	1	0.00250078	0.679554
-6.84	0.51464	1	0.00250078	0.679554
-6.83	0.51464	1	0.00250078	0.679554
-6.82	0.514679	1	0.00265708	0.679588
-6.81	0.514718	1	0.00281338	0.679622
-6.8	0.514718	1	0.00281338	0.679622
-6.79	0.514757	1	0.00296968	0.679657
-6.78	0.514797	1	0.00312598	0.679691
-6.77	0.514836	1	0.00328228	0.679725
-6.76	0.514836	1	0.00328228	0.679725
-6.75	0.514914	1	0.00359487	0.679793
-6.74	0.514914	1	0.00359487	0.679793
-6.73	0.514914	1	0.00359487	0.679793
-6.72	0.514914	1	0.00359487	0.679793
-6.71	0.514992	1	0.00390747	0.679861
-6.7	0.515032	1	0.00406377	0.679896
-6.69	0.515071	1	0.00422007	0.67993
-6.68	0.51511	1	0.00437637	0.679964
-6.67	0.51511	1	0.00437637	0.679964
-6.66	0.51511	1	0.00437637	0.679964
-6.65	0.515149	1	0.00453267	0.679998
-6.64	0.515188	1	0.00468897	0.680032
-6.63	0.515188	1	0.00468897	0.680032
-6.62	0.515188	1	0.00468897	0.680032
-6.61	0.515188	1	0.00468897	0.680032
-6.6	0.515188	1	0.00468897	0.680032
-6.59	0.515267	1	0.00500156	0.680101
-6.58	0.515267	1	0.00500156	0.680101
-6.57	0.515267	1	0.00500156	0.680101
-6.56	0.515306	1	0.00515786	0.680135
-6.55	0.515306	1	0.00515786	0.680135
-6.54	0.515385	1	0.00547046	0.680203
-6.53	0.515463	1	0.00578306	0.680271
-6.52	0.515463	1	0.00578306	0.680271
-6.51	0.515502	1	0.00593936	0.680306
-6.5	0.515502	1	0.00593936	0.680306
-6.49	0.515502	1	0.00593936	0.680306
-6.48	0.515502	1	0.00593936	0.680306
-6.47	0.515542	1	0.00609565	0.68034
-6.46	0.51562	1	0.00640825	0.680408
-6.45	0.51562	1	0.00640825	0.680408
-6.44	0.51562	1	0.00640825	0.680408
-6.43	0.51562	1	0.00640825	0.680408
-6.42	0.51566	1	0.00656455	0.680442
-6.41	0.515738	1	0.00687715	0.680511
-6.4	0.515777	1	0.00703345	0.680545
-6.39	0.515777	1	0.00703345	0.680545
-6.38	0.515817	1	0.00718975	0.680579
-6.37	0.515817	1	0.00718975	0.680579
-6.36	0.515856	1	0.00734605	0.680614
-6.35	0.515895	1	0.00750234	0.680648
-6.34	0.515974	1	0.00781494	0.680716
-6.33	0.516013	1	0.00797124	0.68075
-6.32	0.516013	1	0.00797124	0.68075
-6.31	0.516013	1	0.00797124	0.68075
-6.3	0.516053	1	0.00812754	0.680785
-6.29	0.516131	1	0.00844014	0.680853
-6.28	0.516171	1	0.00859644	0.680887
-6.27	0.516171	1	0.00859644	0.680887
-6.26	0.516171	1	0.00859644	0.680887
-6.25	0.51621	1	0.00875274	0.680922
-6.24	0.51625	1	0.00890903	0.680956
-6.23	0.516368	1	0.00937793	0.681059
-6.22	0.516368	1	0.00937793	0.681059
-6.21	0.516486	1	0.00984683	0.681162
-6.2	0.516486	1	0.00984683	0.681162
-6.19	0.516525	1	0.0100031	0.681196
-6.18	0.516683	1	0.0106283	0.681333
-6.17	0.516723	1	0.0107846	0.681367
-6.16	0.516841	1	0.0112535	0.68147
-6.15	0.516841	1	0.0112535	0.68147
-6.14	0.516841	1	0.0112535	0.68147
-6.13	0.51692	1	0.0115661	0.681539
-6.12	0.51696	1	0.0117224	0.681573
-6.11	0.51696	1	0.0117224	0.681573
-6.1	0.51696	1	0.0117224	0.681573
-6.09	0.517039	1	0.012035	0.681642
-6.08	0.517157	1	0.0125039	0.681745
-6.07	0.517236	1	0.0128165	0.681814
-6.06	0.517315	1	0.0131291	0.681882
-6.05	0.517355	1	0.0132854	0.681917
-6.04	0.517394	1	0.0134417	0.681951
-6.03	0.517434	1	0.013598	0.681985
-6.02	0.517513	1	0.0139106	0.682054
-6.01	0.517592	1	0.0142232	0.682123
-6	0.517592	1	0.0142232	0.682123
-5.99	0.517592	1	0.0142232	0.682123
-5.98	0.517592	1	0.0142232	0.682123
-5.97	0.517592	1	0.0142232	0.682123
-5.96	0.517632	1	0.0143795	0.682157
-5.95	0.517632	1	0.0143795	0.682157
-5.94	0.517751	1	0.0148484	0.68226
-5.93	0.517751	1	0.0148484	0.68226
-5.92	0.51779	1	0.0150047	0.682295
-5.91	0.51783	1	0.015161	0.682329
-5.9	0.51783	1	0.015161	0.682329
-5.89	0.517869	1	0.0153173	0.682364
-5.88	0.518028	1	0.0159425	0.682501
-5.87	0.518068	1	0.0160988	0.682536
-5.86	0.518068	1	0.0160988	0.682536
-5.85	0.518147	1	0.0164114	0.682605
-5.84	0.518187	1	0.0165677	0.682639
-5.83	0.518425	1	0.0175055	0.682846
-5.82	0.518425	1	0.0175055	0.682846
-5.81	0.518425	1	0.0175055	0.682846
-5.8	0.518544	1	0.0179744	0.682949
-5.79	0.518624	1	0.018287	0.683018
-5.78	0.518663	1	0.0184433	0.683052
-5.77	0.518743	1	0.0187559	0.683121
-5.76	0.518783	1	0.0189122	0.683156
-5.75	0.518822	1	0.0190685	0.68319
-5.74	0.518862	1	0.0192248	0.683225
-5.73	0.518982	1	0.0196937	0.683328
-5.72	0.519021	1	0.01985	0.683363
-5.71	0.519141	1	0.0203188	0.683466
-5.7	0.519181	1	0.0204751	0.683501
-5.69	0.519181	1	0.0204751	0.683501
-5.68	0.51922	1	0.0206314	0.683535
-5.67	0.51938	1	0.0212566	0.683673
-5.66	0.519499	1	0.0217255	0.683777
-5.65	0.519539	1	0.0218818	0.683812
-5.64	0.519739	1	0.0226633	0.683984
-5.63	0.519779	1	0.0228196	0.684019
-5.62	0.519819	1	0.0229759	0.684054
-5.61	0.519899	1	0.0232885	0.684123
-5.6	0.519899	1	0.0232885	0.684123
-5.59	0.519978	1	0.0236011	0.684192
-5.58	0.520058	1	0.0239137	0.684261
-5.57	0.520098	1	0.02407	0.684296
-5.56	0.520178	1	0.0243826	0.684365
-5.55	0.520218	1	0.0245389	0.684399
-5.54	0.520378	1	0.0251641	0.684538
-5.53	0.520458	1	0.0254767	0.684607
-5.52	0.520538	1	0.0257893	0.684676
-5.51	0.520659	1	0.0262582	0.68478
-5.5	0.520779	1	0.0267271	0.684884
-5.49	0.520979	1	0.0275086	0.685058
-5.48	0.52106	1	0.0278212	0.685127
-5.47	0.52114	1	0.0281338	0.685196
-5.46	0.52126	1	0.0286027	0.685301
-5.45	0.5213	1	0.028759	0.685335
-5.44	0.521344	0.999852	0.0290716	0.685338
-5.43	0.521545	0.999852	0.0298531	0.685512
-5.42	0.521746	0.999852	0.0306346	0.685685
-5.41	0.521947	0.999852	0.0314161	0.685859
-5.4	0.522068	0.999852	0.031885	0.685963
-5.39	0.522189	0.999852	0.0323539	0.686068
-5.38	0.52231	0.999852	0.0328228	0.686172
-5.37	0.522431	0.999852	0.0332917	0.686276
-5.36	0.522431	0.999852	0.0332917	0.686276
-5.35	0.522552	0.999852	0.0337606	0.686381
-5.34	0.522552	0.999852	0.0337606	0.686381
-5.33	0.522632	0.999852	0.0340731	0.686451
-5.32	0.522673	0.999852	0.0342294	0.686485
-5.31	0.522875	0.999852	0.0350109	0.68666
-5.3	0.522956	0.999852	0.0353235	0.686729
-5.29	0.523077	0.999852	0.0357924	0.686834
-5.28	0.523239	0.999852	0.0364176	0.686973
-5.27	0.523279	0.999852	0.0365739	0.687008
-5.26	0.52332	0.999852	0.0367302	0.687043
-5.25	0.523563	0.999852	0.037668	0.687252
-5.24	0.523603	0.999852	0.0378243	0.687287
-5.23	0.523765	0.999852	0.0384495	0.687427
-5.22	0.523806	0.999852	0.0386058	0.687462
-5.21	0.523968	0.999852	0.039231	0.687602
-5.2	0.52409	0.999852	0.0396999	0.687706
-5.19	0.524171	0.999852	0.0400125	0.687776
-5.18	0.524374	0.999852	0.040794	0.687951
-5.17	0.524577	0.999852	0.0415755	0.688126
-5.16	0.524659	0.999852	0.0418881	0.688196
-5.15	0.524781	0.999852	0.042357	0.688301
-5.14	0.524944	0.999852	0.0429822	0.688441
-5.13	0.525066	0.999852	0.0434511	0.688546
-5.12	0.525188	0.999852	0.04392	0.688651
-5.11	0.525351	0.999852	0.0445452	0.688792
-5.1	0.525515	0.999852	0.0451704	0.688932
-5.09	0.525637	0.999852	0.0456393	0.689037
-5.08	0.525678	0.999852	0.0457956	0.689072
-5.07	0.525923	0.999852	0.0467334	0.689283
-5.06	0.526046	0.999852	0.0472023	0.689388
-5.05	0.52625	0.999852	0.0479837	0.689564
-5.04	0.526332	0.999852	0.0482963	0.689634
-5.03	0.526496	0.999852	0.0489215	0.689775
-5.02	0.526496	0.999852	0.0489215	0.689775
-5.01	0.52666	0.999852	0.0495467	0.689915
-5	0.526783	0.999852	0.0500156	0.690021
-4.99	0.526947	0.999852	0.0506408	0.690162
-4.98	0.526988	0.999852	0.0507971	0.690197
-4.97	0.527111	0.999852	0.051266	0.690303
-4.96	0.527317	0.999852	0.0520475	0.690479
-4.95	0.527399	0.999852	0.0523601	0.690549
-4.94	0.527604	0.999852	0.0531416	0.690725
-4.93	0.527728	0.999852	0.0536105	0.690831
-4.92	0.527851	0.999852	0.0540794	0.690937
-4.91	0.527975	0.999852	0.0545483	0.691043
-4.9	0.528062	0.999704	0.0550172	0.691082
-4.89	0.528268	0.999704	0.0557987	0.691258
-4.88	0.528351	0.999704	0.0561113	0.691329
-4.87	0.528516	0.999704	0.0567365	0.69147
-4.86	0.52864	0.999704	0.0572054	0.691576
-4.85	0.528805	0.999704	0.0578306	0.691718
-4.84	0.528887	0.999704	0.0581432	0.691789
-4.83	0.529012	0.999704	0.0586121	0.691895
-4.82	0.529177	0.999704	0.0592373	0.692036
-4.81	0.529467	0.999704	0.0603314	0.692284
-4.8	0.529679	0.999557	0.0612691	0.69243
-4.79	0.529928	0.999557	0.0622069	0.692642
-4.78	0.529974	0.999409	0.0625195	0.692646
-4.77	0.530182	0.999409	0.063301	0.692824
-4.76	0.530265	0.999409	0.0636136	0.692895
-4.75	0.530473	0.999409	0.0643951	0.693072
-4.74	0.530598	0.999409	0.064864	0.693179
-4.73	0.530806	0.999409	0.0656455	0.693357
-4.72	0.531014	0.999409	0.066427	0.693534
-4.71	0.531181	0.999409	0.0670522	0.693677
-4.7	0.531265	0.999409	0.0673648	0.693748
-4.69	0.531557	0.999409	0.0684589	0.693997
-4.68	0.531641	0.999409	0.0687715	0.694068
-4.67	0.531766	0.999409	0.0692404	0.694175
-4.66	0.53185	0.999409	0.069553	0.694246
-4.65	0.532101	0.999409	0.0704908	0.69446
-4.64	0.532394	0.999409	0.0715849	0.69471
-4.63	0.532562	0.999409	0.0722101	0.694853
-4.62	0.532687	0.999409	0.072679	0.69496
-4.61	0.532897	0.999409	0.0734605	0.695138
-4.6	0.532945	0.999261	0.0737731	0.695143
-4.59	0.533155	0.999261	0.0745545	0.695321
-4.58	0.533281	0.999261	0.0750234	0.695429
-4.57	0.533407	0.999261	0.0754923	0.695536
-4.56	0.53366	0.999261	0.0764301	0.695751
-4.55	0.53387	0.999261	0.0772116	0.69593
-4.54	0.533912	0.999261	0.0773679	0.695965
-4.53	0.534081	0.999261	0.0779931	0.696109
-4.52	0.534292	0.999261	0.0787746	0.696288
-4.51	0.534461	0.999261	0.0793998	0.696431
-4.5	0.534545	0.999261	0.0797124	0.696503
-4.49	0.534672	0.999261	0.0801813	0.696611
-4.48	0.534884	0.999261	0.0809628	0.69679
-4.47	0.535138	0.999261	0.0819006	0.697006
-4.46	0.535265	0.999261	0.0823695	0.697113
-4.45	0.535392	0.999261	0.0828384	0.697221
-4.44	0.535731	0.999261	0.0840888	0.697509
-4.43	0.535779	0.999113	0.0844014	0.697514
-4.42	0.535907	0.999113	0.0848703	0.697622
-4.41	0.535949	0.999113	0.0850266	0.697658
-4.4	0.536077	0.999113	0.0854955	0.697766
-4.39	0.536289	0.999113	0.086277	0.697946
-4.38	0.536338	0.998966	0.0865896	0.697951
-4.37	0.536423	0.998966	0.0869022	0.698023
-4.36	0.536593	0.998966	0.0875274	0.698167
-4.35	0.536849	0.998966	0.0884651	0.698383
-4.34	0.536977	0.998966	0.088934	0.698491
-4.33	0.537239	0.998818	0.0900281	0.698677
-4.32	0.537324	0.998818	0.0903407	0.698749
-4.31	0.537623	0.998818	0.0914348	0.699002
-4.3	0.53788	0.998818	0.0923726	0.699219
-4.29	0.538051	0.998818	0.0929978	0.699364
-4.28	0.538266	0.998818	0.0937793	0.699545
-4.27	0.538394	0.998818	0.0942482	0.699653
-4.26	0.538566	0.998818	0.0948734	0.699798
-4.25	0.538866	0.998818	0.0959675	0.700052
-4.24	0.538995	0.998818	0.0964364	0.700161
-4.23	0.539038	0.998818	0.0965927	0.700197
-4.22	0.539296	0.998818	0.0975305	0.700415
-4.21	0.539555	0.998818	0.0984683	0.700632
-4.2	0.539727	0.998818	0.0990935	0.700778
-4.19	0.539899	0.998818	0.0997187	0.700923
-4.18	0.540072	0.998818	0.100344	0.701068
-4.17	0.540288	0.998818	0.101125	0.70125
-4.16	0.540677	0.998818	0.102532	0.701578
-4.15	0.5409	0.99867	0.10347	0.701729
-4.14	0.541203	0.99867	0.104564	0.701984
-4.13	0.54142	0.99867	0.105345	0.702166
-4.12	0.54155	0.99867	0.105814	0.702276
-4.11	0.541817	0.998522	0.106908	0.702464
-4.1	0.541947	0.998522	0.107377	0.702573
-4.09	0.542078	0.998522	0.107846	0.702683
-4.08	0.542295	0.998522	0.108628	0.702866
-4.07	0.542557	0.998522	0.109565	0.703085
-4.06	0.542862	0.998522	0.11066	0.703341
-4.05	0.543124	0.998522	0.111597	0.703561
-4.04	0.543517	0.998522	0.113004	0.703891
-4.03	0.543648	0.998522	0.113473	0.704001
-4.02	0.543998	0.998522	0.114723	0.704294
-4.01	0.544217	0.998522	0.115505	0.704478
-4	0.544436	0.998522	0.116286	0.704662
-3.99	0.544436	0.998522	0.116286	0.704662
-3.98	0.544612	0.998522	0.116912	0.704809
-3.97	0.5447	0.998522	0.117224	0.704882
-3.96	0.545095	0.998522	0.118631	0.705213
-3.95	0.545315	0.998522	0.119412	0.705397
-3.94	0.545712	0.998522	0.120819	0.705729
-3.93	0.545932	0.998522	0.121601	0.705913
-3.92	0.546108	0.998522	0.122226	0.706061
-3.91	0.546418	0.998522	0.12332	0.706319
-3.9	0.546594	0.998522	0.123945	0.706467
-3.89	0.546948	0.998522	0.125195	0.706762
-3.88	0.547303	0.998522	0.126446	0.707058
-3.87	0.547613	0.998522	0.12754	0.707317
-3.86	0.54788	0.998522	0.128478	0.707539
-3.85	0.548057	0.998522	0.129103	0.707687
-3.84	0.548235	0.998522	0.129728	0.707836
-3.83	0.548591	0.998522	0.130978	0.708132
-3.82	0.54877	0.998522	0.131604	0.708281
-3.81	0.549037	0.998522	0.132541	0.708504
-3.8	0.549179	0.998374	0.133167	0.708585
-3.79	0.549447	0.998374	0.134104	0.708808
-3.78	0.54976	0.998374	0.135198	0.709068
-3.77	0.549939	0.998374	0.135824	0.709217
-3.76	0.550297	0.998374	0.137074	0.709515
-3.75	0.550477	0.998374	0.137699	0.709664
-3.74	0.550791	0.998374	0.138793	0.709925
-3.73	0.551285	0.998374	0.140513	0.710335
-3.72	0.55151	0.998374	0.141294	0.710522
-3.71	0.5516	0.998374	0.141607	0.710597
-3.7	0.55178	0.998374	0.142232	0.710746
-3.69	0.552186	0.998374	0.143639	0.711083
-3.68	0.552412	0.998374	0.14442	0.71127
-3.67	0.552556	0.998227	0.145045	0.711352
-3.66	0.552873	0.998227	0.146139	0.711614
-3.65	0.553099	0.998227	0.146921	0.711802
-3.64	0.553235	0.998227	0.14739	0.711914
-3.63	0.553561	0.998079	0.14864	0.712147
-3.62	0.55397	0.998079	0.150047	0.712485
-3.61	0.554106	0.998079	0.150516	0.712598
-3.6	0.554334	0.998079	0.151297	0.712786
-3.59	0.554789	0.998079	0.15286	0.713162
-3.58	0.555154	0.998079	0.154111	0.713463
-3.57	0.55561	0.998079	0.155674	0.71384
-3.56	0.555839	0.998079	0.156455	0.714029
-3.55	0.556159	0.998079	0.157549	0.714293
-3.54	0.556434	0.998079	0.158487	0.71452
-3.53	0.557031	0.998079	0.160519	0.715012
-3.52	0.557353	0.998079	0.161613	0.715277
-3.51	0.557675	0.998079	0.162707	0.715542
-3.5	0.557813	0.998079	0.163176	0.715656
-3.49	0.558043	0.998079	0.163957	0.715845
-3.48	0.558505	0.998079	0.16552	0.716225
-3.47	0.558782	0.998079	0.166458	0.716453
-3.46	0.55906	0.998079	0.167396	0.716681
-3.45	0.559291	0.998079	0.168178	0.716871
-3.44	0.559708	0.998079	0.169584	0.717214
-3.43	0.560358	0.998079	0.171772	0.717747
-3.42	0.560777	0.998079	0.173179	0.71809
-3.41	0.56157	0.998079	0.175836	0.71874
-3.4	0.562084	0.998079	0.177555	0.719161
-3.39	0.562505	0.998079	0.178962	0.719506
-3.38	0.56275	0.997931	0.1799	0.719668
-3.37	0.563078	0.997931	0.180994	0.719936
-3.36	0.563454	0.997931	0.182244	0.720243
-3.35	0.563747	0.997783	0.183339	0.720444
-3.34	0.564371	0.997636	0.185527	0.720914
-3.33	0.564607	0.997636	0.186308	0.721107
-3.32	0.564985	0.997636	0.187559	0.721415
-3.31	0.565137	0.997488	0.188184	0.721501
-3.3	0.565706	0.997488	0.190059	0.721964
-3.29	0.56599	0.997488	0.190997	0.722195
-3.28	0.566513	0.997488	0.192716	0.722621
-3.27	0.566893	0.997488	0.193967	0.72293
-3.26	0.567179	0.997488	0.194905	0.723163
-3.25	0.567561	0.997488	0.196155	0.723473
-3.24	0.567799	0.997488	0.196937	0.723667
-3.23	0.568134	0.997488	0.198031	0.723938
-3.22	0.568433	0.99734	0.199125	0.724142
-3.21	0.568768	0.99734	0.200219	0.724414
-3.2	0.569296	0.99734	0.201938	0.724842
-3.19	0.569632	0.99734	0.203032	0.725114
-3.18	0.570065	0.99734	0.204439	0.725465
-3.17	0.570233	0.997044	0.20522	0.725523
-3.16	0.570474	0.997044	0.206002	0.725718
-3.15	0.570957	0.997044	0.207565	0.726108
-3.14	0.571344	0.997044	0.208815	0.726421
-3.13	0.571683	0.997044	0.209909	0.726695
-3.12	0.572034	0.996897	0.21116	0.72694
-3.11	0.572277	0.996897	0.211941	0.727136
-3.1	0.572568	0.996897	0.212879	0.727371
-3.09	0.573152	0.996897	0.214755	0.727842
-3.08	0.573542	0.996897	0.216005	0.728156
-3.07	0.573932	0.996897	0.217255	0.72847
-3.06	0.574287	0.996749	0.218506	0.728717
-3.05	0.574544	0.996601	0.219444	0.728884
-3.04	0.574789	0.996601	0.220225	0.729081
-3.03	0.57506	0.996306	0.221319	0.72922
-3.02	0.575551	0.996306	0.222882	0.729614
-3.01	0.575796	0.996306	0.223664	0.729812
-3	0.576105	0.996158	0.224758	0.730019
-2.99	0.576499	0.996158	0.226008	0.730336
-2.98	0.577302	0.99601	0.228665	0.73094
-2.97	0.577698	0.99601	0.229916	0.731257
-2.96	0.577945	0.99601	0.230697	0.731456
-2.95	0.578342	0.99601	0.231947	0.731774
-2.94	0.578889	0.99601	0.233667	0.732211
-2.93	0.579536	0.99601	0.235699	0.732728
-2.92	0.579885	0.99601	0.236793	0.733007
-2.91	0.580284	0.99601	0.238043	0.733326
-2.9	0.580784	0.99601	0.239606	0.733725
-2.89	0.581185	0.99601	0.240857	0.734045
-2.88	0.58155	0.995862	0.242107	0.734296
-2.87	0.582052	0.995862	0.24367	0.734696
-2.86	0.582505	0.995862	0.245077	0.735057
-2.85	0.583009	0.995862	0.24664	0.735458
-2.84	0.583312	0.995862	0.247577	0.735699
-2.83	0.583629	0.995714	0.248671	0.735911
-2.82	0.583832	0.995714	0.249297	0.736072
-2.81	0.584186	0.995714	0.250391	0.736353
-2.8	0.584591	0.995714	0.251641	0.736675
-2.79	0.585215	0.995567	0.253673	0.73713
-2.78	0.585877	0.995567	0.255705	0.737655
-2.77	0.586183	0.995567	0.256643	0.737897
-2.76	0.586519	0.995271	0.257893	0.738082
-2.75	0.586928	0.995271	0.259143	0.738406
-2.74	0.587389	0.995271	0.26055	0.73877
-2.73	0.587712	0.995123	0.261644	0.738985
-2.72	0.588138	0.994976	0.263051	0.739281
-2.71	0.588395	0.994976	0.263832	0.739484
-2.7	0.589064	0.994976	0.265864	0.740012
-2.69	0.589528	0.994976	0.267271	0.740378
-2.68	0.589993	0.994976	0.268678	0.740745
-2.67	0.590252	0.994976	0.269459	0.740949
-2.66	0.59077	0.994976	0.271022	0.741357
-2.65	0.591476	0.99468	0.273367	0.741831
-2.64	0.591788	0.99468	0.274304	0.742076
-2.63	0.59184	0.99468	0.274461	0.742117
-2.62	0.592465	0.99468	0.276336	0.742608
-2.61	0.59304	0.99468	0.278056	0.743059
-2.6	0.59351	0.99468	0.279462	0.743428
-2.59	0.593929	0.99468	0.280713	0.743757
-2.58	0.594349	0.99468	0.281963	0.744086
-2.57	0.594681	0.994532	0.283057	0.744304
-2.56	0.595118	0.994385	0.284464	0.744606
-2.55	0.595556	0.994237	0.285871	0.744907
-2.54	0.595978	0.994237	0.287121	0.745237
-2.53	0.596454	0.994237	0.288528	0.745609
-2.52	0.59693	0.994237	0.289934	0.745981
-2.51	0.597142	0.994237	0.29056	0.746146
-2.5	0.597726	0.994237	0.292279	0.746602
-2.49	0.598275	0.994089	0.293998	0.746988
-2.48	0.598754	0.994089	0.295405	0.747361
-2.47	0.599305	0.993941	0.297124	0.747749
-2.46	0.599893	0.993941	0.298843	0.748206
-2.45	0.600321	0.993941	0.300094	0.748539
-2.44	0.600661	0.993793	0.301188	0.748761
-2.43	0.600947	0.993646	0.302126	0.748942
-2.42	0.601557	0.993498	0.304001	0.749373
-2.41	0.602257	0.993498	0.306033	0.749916
-2.4	0.602635	0.993498	0.307127	0.750209
-2.39	0.603086	0.99335	0.308534	0.750516
-2.38	0.603682	0.99335	0.310253	0.750978
-2.37	0.604045	0.993055	0.311504	0.751174
-2.36	0.60486	0.993055	0.313848	0.751804
-2.35	0.605678	0.993055	0.316193	0.752435
-2.34	0.60617	0.993055	0.317599	0.752815
-2.33	0.606882	0.993055	0.319631	0.753363
-2.32	0.607375	0.993055	0.321038	0.753743
-2.31	0.608164	0.992907	0.323382	0.754308
-2.3	0.608826	0.992907	0.325258	0.754817
-2.29	0.609544	0.992907	0.32729	0.755368
-2.28	0.610153	0.992907	0.329009	0.755836
-2.27	0.610874	0.992907	0.331041	0.756389
-2.26	0.611318	0.992907	0.332291	0.756729
-2.25	0.611764	0.992907	0.333542	0.75707
-2.24	0.61223	0.992759	0.334948	0.757384
-2.23	0.612697	0.992611	0.336355	0.757699
-2.22	0.613033	0.992611	0.337293	0.757955
-2.21	0.613593	0.992611	0.338856	0.758383
-2.2	0.614062	0.992463	0.340263	0.758699
-2.19	0.614512	0.992463	0.341513	0.759042
-2.18	0.615187	0.992463	0.343389	0.759557
-2.17	0.615864	0.992463	0.345264	0.760072
-2.16	0.61643	0.992463	0.346827	0.760503
-2.15	0.616791	0.992316	0.347921	0.760734
-2.14	0.617096	0.992168	0.348859	0.760923
-2.13	0.617834	0.992168	0.350891	0.761483
-2.12	0.618732	0.991872	0.353548	0.762078
-2.11	0.619417	0.991872	0.355424	0.762597
-2.1	0.620011	0.991725	0.357143	0.763004
-2.09	0.620364	0.991281	0.358393	0.76314
-2.08	0.621226	0.991281	0.360738	0.763792
-2.07	0.621847	0.990986	0.362613	0.764173
-2.06	0.622367	0.990986	0.36402	0.764565
-2.05	0.622736	0.990838	0.365114	0.7648
-2.04	0.623396	0.99069	0.36699	0.765253
-2.03	0.624092	0.99069	0.368865	0.765778
-2.02	0.624604	0.990395	0.370428	0.766074
-2.01	0.625117	0.990099	0.371991	0.766371
-2	0.625899	0.989951	0.374179	0.766915
-1.99	0.626274	0.989803	0.375274	0.767152
-1.98	0.627001	0.989656	0.377305	0.767652
-1.97	0.627613	0.989508	0.379025	0.768066
-1.96	0.627872	0.98936	0.379806	0.768216
-1.95	0.628781	0.989212	0.382307	0.768851
-1.94	0.629006	0.988917	0.383088	0.76893
-1.93	0.629421	0.988917	0.384183	0.76924
-1.92	0.630394	0.988769	0.38684	0.769921
-1.91	0.631192	0.988621	0.389028	0.770471
-1.9	0.631967	0.988621	0.39106	0.771048
-1.89	0.63241	0.988473	0.39231	0.771333
-1.88	0.632819	0.988178	0.39356	0.771547
-1.87	0.633564	0.98803	0.395592	0.772055
-1.86	0.634105	0.98803	0.396999	0.772457
-1.85	0.634767	0.98803	0.398718	0.772948
-1.84	0.635275	0.987882	0.400125	0.773279
-1.83	0.636147	0.987735	0.40247	0.77388
-1.82	0.636537	0.987587	0.403564	0.774123
-1.81	0.637265	0.987587	0.405439	0.774661
-1.8	0.637778	0.987439	0.406846	0.774994
-1.79	0.638501	0.987143	0.408878	0.775437
-1.78	0.639051	0.987143	0.410284	0.775842
-1.77	0.639839	0.986848	0.412473	0.776331
-1.76	0.640234	0.9867	0.413567	0.776576
-1.75	0.640691	0.986552	0.414817	0.776866
-1.74	0.641368	0.986552	0.416536	0.777364
-1.73	0.641627	0.985814	0.417631	0.777325
-1.72	0.642087	0.985666	0.418881	0.777616
-1.71	0.64252	0.985666	0.419975	0.777933
-1.7	0.643078	0.985666	0.421382	0.778342
-1.69	0.644127	0.98537	0.424195	0.779017
-1.68	0.645124	0.98537	0.426696	0.779746
-1.67	0.645686	0.98537	0.428103	0.780157
-1.66	0.646152	0.985222	0.429353	0.780451
-1.65	0.647122	0.985075	0.431854	0.781111
-1.64	0.648031	0.984927	0.434198	0.781726
-1.63	0.648628	0.984779	0.435761	0.782114
-1.62	0.649537	0.984336	0.438262	0.782634
-1.61	0.650103	0.98404	0.439825	0.782951
-1.6	0.650542	0.983745	0.441075	0.783176
-1.59	0.651434	0.983745	0.443264	0.783822
-1.58	0.652067	0.983449	0.444983	0.784187
-1.57	0.652771	0.983449	0.446702	0.784695
-1.56	0.653476	0.983449	0.448421	0.785204
-1.55	0.654562	0.982858	0.451391	0.785799
-1.54	0.655271	0.982858	0.45311	0.78631
-1.53	0.655945	0.982415	0.454986	0.786652
-1.52	0.656364	0.982267	0.45608	0.786907
-1.51	0.657078	0.982267	0.457799	0.787419
-1.5	0.65753	0.981971	0.45905	0.787649
-1.49	0.657983	0.981676	0.4603	0.787879
-1.48	0.658701	0.981676	0.462019	0.788393
-1.47	0.659486	0.981676	0.463895	0.788955
-1.46	0.660601	0.981676	0.466552	0.789752
-1.45	0.661356	0.981528	0.468428	0.790244
-1.44	0.662114	0.98138	0.470303	0.790736
-1.43	0.663038	0.981085	0.472648	0.791299
-1.42	0.663866	0.980937	0.47468	0.791841
-1.41	0.66443	0.980494	0.476243	0.792097
-1.4	0.665363	0.980198	0.478587	0.792663
-1.39	0.666332	0.98005	0.480932	0.793301
-1.38	0.667103	0.979902	0.482807	0.793799
-1.37	0.667539	0.979755	0.483901	0.79406
-1.36	0.668886	0.979755	0.487027	0.795012
-1.35	0.669326	0.979607	0.488121	0.795273
-1.34	0.669767	0.979164	0.489372	0.795438
-1.33	0.670648	0.979164	0.491404	0.796059
-1.32	0.671261	0.978868	0.492967	0.796393
-1.31	0.672249	0.97872	0.495311	0.79704
-1.3	0.673104	0.978572	0.497343	0.797591
-1.29	0.673964	0.978129	0.499531	0.798047
-1.28	0.67486	0.977834	0.501719	0.798576
-1.27	0.675585	0.977686	0.503439	0.799034
-1.26	0.67635	0.977095	0.50547	0.799371
-1.25	0.676805	0.976651	0.506721	0.79954
-1.24	0.677429	0.976651	0.508128	0.799976
-1.23	0.6783	0.976504	0.510159	0.800533
-1.22	0.679034	0.976356	0.511879	0.800994
-1.21	0.680507	0.97606	0.515317	0.801918
-1.2	0.681068	0.97606	0.516568	0.802308
-1.19	0.681851	0.975469	0.5186	0.802651
-1.18	0.682702	0.975174	0.520631	0.80314
-1.17	0.683306	0.975026	0.522038	0.803507
-1.16	0.684052	0.974878	0.523757	0.803973
-1.15	0.684801	0.97473	0.525477	0.804439
-1.14	0.685376	0.974435	0.526883	0.804735
-1.13	0.685875	0.974435	0.527977	0.805079
-1.12	0.686875	0.974435	0.530166	0.805768
-1.11	0.687487	0.974287	0.531572	0.806138
-1.1	0.688211	0.973991	0.533292	0.806535
-1.09	0.689089	0.9734	0.53548	0.806934
-1.08	0.690139	0.973253	0.537824	0.807603
-1.07	0.690871	0.972957	0.539544	0.808001
-1.06	0.691564	0.972809	0.541107	0.808424
-1.05	0.692041	0.972661	0.542201	0.808699
-1.04	0.692956	0.972514	0.544233	0.809272
-1.03	0.693475	0.972218	0.545483	0.809524
-1.02	0.694354	0.972218	0.547359	0.810122
-1.01	0.695128	0.97207	0.549078	0.810598
-1	0.696145	0.971331	0.551579	0.811031
-0.99	0.696883	0.971331	0.553142	0.811532
-0.98	0.69759	0.971184	0.554705	0.811959
-0.97	0.697939	0.97074	0.555642	0.81204
-0.96	0.699021	0.970593	0.557987	0.81272
-0.95	0.699808	0.970445	0.559706	0.8132
-0.94	0.700876	0.969854	0.562207	0.813713
-0.93	0.701861	0.969558	0.564395	0.814272
-0.92	0.703227	0.969263	0.567365	0.815086
-0.91	0.703692	0.968967	0.568459	0.815294
-0.9	0.704384	0.968671	0.570022	0.815654
-0.89	0.705123	0.968228	0.571741	0.815991
-0.88	0.706047	0.967933	0.573773	0.816505
-0.87	0.706975	0.967637	0.575805	0.817019
-0.86	0.707459	0.967046	0.577055	0.817132
-0.85	0.708866	0.966455	0.580181	0.817858
-0.84	0.709681	0.966307	0.581901	0.818347
-0.83	0.710807	0.966159	0.584245	0.819042
-0.82	0.711968	0.966159	0.58659	0.819812
-0.81	0.712713	0.966012	0.588153	0.820252
-0.8	0.713693	0.965864	0.590184	0.820848
-0.79	0.714974	0.965273	0.592998	0.82148
-0.78	0.715585	0.964829	0.594405	0.821723
-0.77	0.715946	0.964682	0.595186	0.821907
-0.76	0.716577	0.963943	0.596749	0.822054
-0.75	0.717114	0.963499	0.597999	0.822246
-0.74	0.718	0.963204	0.599875	0.82272
-0.73	0.718398	0.962465	0.600969	0.822712
-0.72	0.719558	0.962317	0.603314	0.823418
-0.71	0.720758	0.961578	0.605971	0.823932
-0.7	0.721945	0.961135	0.608471	0.824544
-0.69	0.722513	0.960396	0.609878	0.824642
-0.68	0.723193	0.959805	0.611441	0.824867
-0.67	0.72425	0.959066	0.613786	0.82528
-0.66	0.724997	0.958771	0.615349	0.825655
-0.65	0.725971	0.958771	0.617224	0.826286
-0.64	0.726285	0.958327	0.618006	0.826325
-0.63	0.72712	0.958032	0.619725	0.826755
-0.62	0.727936	0.958032	0.621288	0.827283
-0.61	0.729052	0.957884	0.623476	0.827947
-0.6	0.730171	0.957736	0.625664	0.828613
-0.59	0.731399	0.957293	0.628165	0.829237
-0.58	0.732082	0.956997	0.629572	0.829565
-0.57	0.732828	0.956997	0.630978	0.830044
-0.56	0.733847	0.956702	0.63301	0.830586
-0.55	0.734423	0.956258	0.634261	0.830787
-0.54	0.73503	0.955963	0.635511	0.831064
-0.53	0.736339	0.955815	0.638012	0.831844
-0.52	0.737256	0.955372	0.639887	0.832261
-0.51	0.738599	0.954928	0.642545	0.832947
-0.5	0.739325	0.954337	0.644108	0.833183
-0.49	0.740083	0.953894	0.645671	0.833495
-0.48	0.741013	0.953451	0.647546	0.833915
-0.47	0.742203	0.953007	0.649891	0.834498
-0.46	0.743285	0.952859	0.651922	0.835125
-0.45	0.744054	0.952416	0.653485	0.83544
-0.44	0.744855	0.952121	0.655048	0.835831
-0.43	0.745631	0.952121	0.656455	0.836319
-0.42	0.746667	0.951677	0.658487	0.836798
-0.41	0.747504	0.951529	0.66005	0.837267
-0.4	0.748227	0.950791	0.661613	0.837433
-0.39	0.749097	0.950347	0.663332	0.837806
-0.38	0.750292	0.949756	0.665677	0.838323
-0.37	0.751286	0.949461	0.667552	0.838828
-0.36	0.75202	0.949165	0.668959	0.839169
-0.35	0.753111	0.947983	0.671304	0.839385
-0.34	0.755124	0.947392	0.675055	0.840401
-0.33	0.75581	0.946801	0.676461	0.840593
-0.32	0.756466	0.946505	0.677712	0.840882
-0.31	0.757243	0.946357	0.679118	0.841303
-0.3	0.757784	0.945914	0.680213	0.841462
-0.29	0.758895	0.945618	0.682244	0.842029
-0.28	0.759677	0.945471	0.683651	0.842452
-0.27	0.760585	0.945027	0.68537	0.842834
-0.26	0.761496	0.944584	0.68709	0.843216
-0.25	0.762831	0.944436	0.689434	0.843975
-0.24	0.763693	0.943697	0.691153	0.844206
-0.23	0.764438	0.942811	0.692716	0.844306
-0.22	0.766078	0.941776	0.695842	0.844889
-0.21	0.767008	0.941333	0.697562	0.845276
-0.2	0.767913	0.940742	0.699281	0.845587
-0.19	0.768608	0.940003	0.700688	0.845709
-0.18	0.769268	0.93956	0.701938	0.845929
-0.17	0.76993	0.939116	0.703188	0.846149
-0.16	0.770697	0.93823	0.704751	0.846251
-0.15	0.771992	0.937639	0.707096	0.84679
-0.14	0.773226	0.937195	0.709284	0.847351
-0.13	0.773965	0.936604	0.710691	0.847553
-0.12	0.774679	0.935865	0.712098	0.847678
-0.11	0.775735	0.935422	0.713973	0.848128
-0.1	0.776592	0.935422	0.71538	0.848639
-0.09	0.777778	0.935126	0.717412	0.849225
-0.08	0.778407	0.934387	0.718662	0.849295
-0.07	0.779766	0.933944	0.721007	0.849919
-0.06	0.780605	0.933796	0.722413	0.850357
-0.05	0.781119	0.93291	0.723507	0.850293
-0.04	0.781951	0.932171	0.72507	0.850479
-0.03	0.782593	0.931432	0.726321	0.85055
-0.02	0.783377	0.930398	0.727884	0.850581
-0.01	0.784957	0.929954	0.730541	0.851326
0	0.785911	0.929806	0.732104	0.851824
0.01	0.786768	0.929659	0.73351	0.852266
0.02	0.787002	0.928772	0.734136	0.85203
0.03	0.787362	0.928033	0.734917	0.85193
0.04	0.788092	0.927146	0.736324	0.851983
0.05	0.789023	0.92626	0.738043	0.852151
0.06	0.789713	0.925669	0.739294	0.852303
0.07	0.789979	0.92493	0.739919	0.852144
0.08	0.790498	0.924486	0.740857	0.852258
0.09	0.791392	0.923895	0.74242	0.852526
0.1	0.792037	0.923009	0.74367	0.852522
0.11	0.792963	0.922565	0.745233	0.852869
0.12	0.793964	0.921383	0.747108	0.852941
0.13	0.794819	0.920497	0.748671	0.853054
0.14	0.795426	0.919905	0.749766	0.853149
0.15	0.795958	0.919462	0.750703	0.853264
0.16	0.796949	0.918723	0.752423	0.853515
0.17	0.797611	0.917837	0.753673	0.853511
0.18	0.798277	0.917541	0.754767	0.853764
0.19	0.799639	0.917098	0.756955	0.85435
0.2	0.800723	0.916211	0.758831	0.854583
0.21	0.802306	0.915177	0.761488	0.855032
0.22	0.8028	0.915029	0.762269	0.855249
0.23	0.804209	0.914733	0.764458	0.855918
0.24	0.805259	0.914142	0.766177	0.856253
0.25	0.806128	0.913699	0.767584	0.856549
0.26	0.806903	0.912073	0.769147	0.856271
0.27	0.807229	0.910891	0.769928	0.855933
0.28	0.808293	0.9103	0.771647	0.856269
0.29	0.808941	0.909118	0.772898	0.856109
0.3	0.80985	0.908822	0.774304	0.856486
0.31	0.810793	0.908083	0.775867	0.856685
0.32	0.812012	0.907049	0.777899	0.856904
0.33	0.812475	0.906606	0.778681	0.856963
0.34	0.812757	0.905719	0.779306	0.856724
0.35	0.813098	0.904537	0.780088	0.856383
0.36	0.813923	0.90365	0.781494	0.856443
0.37	0.814993	0.902911	0.783214	0.856702
0.38	0.815459	0.901138	0.784308	0.85616
0.39	0.816428	0.900399	0.785871	0.85636
0.4	0.817657	0.899217	0.787902	0.856499
0.41	0.818672	0.898035	0.789622	0.856519
0.42	0.819803	0.896852	0.791497	0.856598
0.43	0.820756	0.895227	0.793217	0.856375
0.44	0.821724	0.89434	0.79478	0.856496
0.45	0.822521	0.893749	0.79603	0.856657
0.46	0.82365	0.892419	0.797906	0.856657
0.47	0.824446	0.891089	0.799312	0.856473
0.48	0.825182	0.890055	0.800563	0.856391
0.49	0.82626	0.88902	0.802282	0.856492
0.5	0.826907	0.887395	0.803532	0.856084
0.51	0.827724	0.886804	0.804783	0.856246
0.52	0.828339	0.88636	0.805721	0.856368
0.53	0.829593	0.884883	0.807752	0.856346
0.54	0.830508	0.883405	0.809315	0.85614
0.55	0.831058	0.881779	0.81041	0.855668
0.56	0.832868	0.880745	0.813067	0.856137
0.57	0.834291	0.880154	0.815098	0.856609
0.58	0.835536	0.87838	0.81713	0.856422
0.59	0.836082	0.876607	0.818224	0.855865
0.6	0.837081	0.874686	0.819944	0.85547
0.61	0.837305	0.872322	0.820725	0.854455
0.62	0.83838	0.871583	0.822288	0.854659
0.63	0.839197	0.870696	0.823539	0.854656
0.64	0.839561	0.869957	0.824164	0.854489
0.65	0.839937	0.867741	0.825102	0.853612
0.66	0.840603	0.865819	0.826352	0.853025
0.67	0.841576	0.865081	0.827759	0.853166
0.68	0.842386	0.864046	0.829009	0.853078
0.69	0.843863	0.862568	0.831197	0.853113
0.7	0.845128	0.861238	0.833073	0.853107
0.71	0.845595	0.859465	0.834011	0.852473
0.72	0.845885	0.858135	0.834636	0.851966
0.73	0.846581	0.856214	0.835886	0.85137
0.74	0.847597	0.854736	0.837449	0.851151
0.75	0.848979	0.853997	0.839325	0.851481
0.76	0.849492	0.853258	0.840106	0.851371
0.77	0.849897	0.851781	0.840888	0.850838
0.78	0.850784	0.850155	0.842294	0.850469
0.79	0.851973	0.848825	0.844014	0.850396
0.8	0.852386	0.847347	0.844795	0.849859
0.81	0.85295	0.846017	0.845733	0.84947
0.82	0.853069	0.844244	0.846202	0.848633
0.83	0.85427	0.841141	0.848234	0.847655
0.84	0.855507	0.839072	0.850109	0.84721
0.85	0.855763	0.838185	0.850578	0.846883
0.86	0.856257	0.836264	0.851516	0.846142
0.87	0.856666	0.834639	0.852298	0.845509
0.88	0.857404	0.831683	0.853704	0.844348
0.89	0.857645	0.828875	0.854486	0.843015
0.9	0.858612	0.826511	0.856049	0.842256
0.91	0.859099	0.825329	0.85683	0.841875
0.92	0.860451	0.823703	0.858706	0.841676
0.93	0.86035	0.821191	0.859018	0.840315
0.94	0.860844	0.820009	0.8598	0.83993
0.95	0.861007	0.818383	0.860269	0.839154
0.96	0.861193	0.816906	0.860738	0.838465
0.97	0.86208	0.814689	0.862144	0.837715
0.98	0.862803	0.814098	0.863082	0.837743
0.99	0.864588	0.811438	0.865583	0.83717
1	0.865351	0.810108	0.866677	0.836819
1.01	0.86596	0.80863	0.867615	0.836314
1.02	0.8669	0.806561	0.869022	0.835643
1.03	0.867176	0.80464	0.869647	0.834739
1.04	0.867879	0.803754	0.870585	0.834586
1.05	0.869315	0.802128	0.87246	0.834371
1.06	0.869698	0.799911	0.873242	0.833346
1.07	0.870442	0.797251	0.874492	0.832241
1.08	0.8716	0.795478	0.876055	0.831801
1.09	0.87307	0.793853	0.877931	0.831579
1.1	0.873593	0.791488	0.878868	0.830516
1.11	0.873875	0.789419	0.879494	0.829503
1.12	0.874467	0.787498	0.880431	0.828707
1.13	0.874918	0.784543	0.881369	0.827269
1.14	0.876116	0.782769	0.882932	0.826817
1.15	0.877307	0.779814	0.884651	0.825692
1.16	0.878049	0.776711	0.885902	0.824277
1.17	0.87831	0.774346	0.886527	0.823058
1.18	0.879038	0.772129	0.887621	0.822123
1.19	0.879703	0.770504	0.888559	0.82149
1.2	0.88042	0.76814	0.889653	0.820456
1.21	0.881102	0.76548	0.890747	0.819231
1.22	0.881981	0.763115	0.891997	0.818254
1.23	0.882262	0.760751	0.892623	0.817013
1.24	0.882545	0.758386	0.893248	0.815769
1.25	0.883307	0.75617	0.894342	0.814809
1.26	0.883342	0.753066	0.894811	0.813019
1.27	0.884308	0.751145	0.896061	0.812305
1.28	0.884334	0.749076	0.896374	0.811105
1.29	0.884454	0.746564	0.896843	0.80968
1.3	0.885298	0.744791	0.897937	0.808989
1.31	0.886107	0.742722	0.899031	0.808104
1.32	0.886826	0.741096	0.899969	0.807438
1.33	0.887547	0.738289	0.901063	0.806066
1.34	0.888532	0.73622	0.902313	0.805237
1.35	0.889167	0.733855	0.903251	0.80408
1.36	0.889987	0.731639	0.904345	0.803082
1.37	0.890955	0.729274	0.905595	0.802048
1.38	0.892009	0.727501	0.906846	0.8014
1.39	0.892182	0.725137	0.907315	0.800033
1.4	0.892701	0.72292	0.908096	0.79889
1.41	0.894409	0.720999	0.909972	0.798396
1.42	0.895492	0.719226	0.911222	0.797738
1.43	0.895991	0.716713	0.912004	0.796388
1.44	0.896622	0.713906	0.912942	0.794899
1.45	0.897814	0.710211	0.914505	0.793069
1.46	0.89835	0.707847	0.915286	0.791801
1.47	0.898946	0.705926	0.916068	0.790829
1.48	0.898849	0.703857	0.916224	0.789491
1.49	0.89947	0.702084	0.917005	0.788613
1.5	0.899544	0.700015	0.917318	0.787335
1.51	0.899866	0.697207	0.917943	0.785679
1.52	0.900115	0.693808	0.918568	0.78361
1.53	0.900521	0.690262	0.91935	0.781496
1.54	0.901163	0.687158	0.920288	0.779743
1.55	0.901965	0.685237	0.921225	0.778804
1.56	0.90303	0.682577	0.922476	0.777479
1.57	0.903574	0.679917	0.923257	0.775951
1.58	0.904131	0.675927	0.924195	0.77355
1.59	0.904441	0.674154	0.924664	0.7725
1.6	0.905615	0.672085	0.925914	0.771567
1.61	0.906269	0.668686	0.926852	0.769558
1.62	0.906911	0.66514	0.92779	0.767434
1.63	0.907306	0.66248	0.928415	0.765801
1.64	0.907889	0.65982	0.929197	0.764228
1.65	0.908887	0.657455	0.930291	0.762991
1.66	0.90952	0.655091	0.931072	0.761618
1.67	0.910068	0.65051	0.93201	0.758704
1.68	0.910733	0.648293	0.932791	0.757424
1.69	0.910759	0.645485	0.933104	0.755513
1.7	0.911111	0.642234	0.933729	0.753402
1.71	0.911659	0.638983	0.934511	0.751347
1.72	0.912426	0.63588	0.935449	0.749456
1.73	0.912654	0.633072	0.935917	0.747579
1.74	0.91296	0.630856	0.936386	0.746133
1.75	0.913623	0.628343	0.937168	0.744593
1.76	0.914489	0.625831	0.938106	0.743113
1.77	0.914571	0.623319	0.938418	0.741366
1.78	0.915796	0.621989	0.939512	0.740825
1.79	0.916484	0.619477	0.940294	0.739265
1.8	0.916447	0.61593	0.940606	0.736721
1.81	0.91722	0.612384	0.941544	0.734426
1.82	0.918317	0.609724	0.942638	0.73286
1.83	0.918846	0.607359	0.943264	0.731317
1.84	0.91921	0.60529	0.943732	0.72993
1.85	0.920126	0.60263	0.94467	0.728279
1.86	0.921226	0.599675	0.945764	0.726459
1.87	0.921425	0.596128	0.946233	0.723912
1.88	0.922	0.593912	0.946858	0.722452
1.89	0.922314	0.591252	0.947327	0.720576
1.9	0.922809	0.588296	0.947952	0.718527
1.91	0.923417	0.586227	0.948578	0.717165
1.92	0.924303	0.582828	0.949515	0.714881
1.93	0.925194	0.581203	0.950297	0.713923
1.94	0.925567	0.578838	0.950766	0.712247
1.95	0.926084	0.577656	0.951235	0.711503
1.96	0.926394	0.574701	0.951704	0.709348
1.97	0.927063	0.571006	0.952485	0.706722
1.98	0.926659	0.567608	0.952485	0.703996
1.99	0.927237	0.564948	0.95311	0.702112
2	0.928066	0.562435	0.953892	0.700405
2.01	0.928571	0.559037	0.954517	0.697906
2.02	0.928819	0.555342	0.954986	0.695089
2.03	0.929052	0.5515	0.955455	0.692136
2.04	0.93011	0.548692	0.956393	0.690213
2.05	0.930391	0.545146	0.956862	0.687477
2.06	0.931594	0.543372	0.957799	0.686392
2.07	0.93194	0.540269	0.958268	0.684004
2.08	0.932613	0.535836	0.95905	0.680619
2.09	0.933213	0.532732	0.959675	0.678269
2.1	0.933873	0.528004	0.960456	0.674596
2.11	0.933649	0.524014	0.960613	0.671273
2.12	0.93413	0.519728	0.961238	0.667869
2.13	0.934225	0.516329	0.96155	0.66508
2.14	0.934356	0.513226	0.961863	0.662533
2.15	0.934413	0.5116	0.962019	0.661192
2.16	0.934836	0.508793	0.962488	0.658947
2.17	0.935246	0.505837	0.962957	0.656565
2.18	0.935555	0.501995	0.963426	0.653395
2.19	0.936093	0.497857	0.964051	0.65001
2.2	0.936206	0.494458	0.964364	0.647133
2.21	0.936512	0.490468	0.964833	0.643778
2.22	0.937553	0.488104	0.965614	0.641983
2.23	0.937947	0.484705	0.966083	0.639127
2.24	0.938453	0.482193	0.966552	0.637056
2.25	0.939113	0.478646	0.967177	0.634103
2.26	0.939057	0.473622	0.96749	0.629666
2.27	0.939143	0.46978	0.967802	0.626281
2.28	0.939457	0.465494	0.968271	0.62253
2.29	0.939658	0.462539	0.968584	0.619925
2.3	0.939982	0.458253	0.969053	0.616134
2.31	0.941033	0.45515	0.969834	0.613546
2.32	0.941195	0.451751	0.970147	0.610484
2.33	0.94145	0.449091	0.97046	0.608104
2.34	0.941617	0.445692	0.970772	0.605015
2.35	0.942471	0.443032	0.971397	0.602734
2.36	0.942631	0.439486	0.97171	0.599476
2.37	0.942702	0.4352	0.972023	0.595491
2.38	0.943708	0.431063	0.972804	0.591804
2.39	0.943919	0.427811	0.973117	0.588774
2.4	0.943384	0.423526	0.973117	0.5846
2.41	0.943208	0.419684	0.973273	0.580896
2.42	0.943106	0.416433	0.973429	0.577755
2.43	0.943301	0.413034	0.973742	0.574512
2.44	0.942799	0.409192	0.973742	0.570692
2.45	0.942671	0.405793	0.973898	0.567355
2.46	0.942719	0.403724	0.974054	0.565339
2.47	0.942897	0.400177	0.974367	0.561884
2.48	0.943277	0.398108	0.97468	0.559909
2.49	0.944209	0.395153	0.975305	0.557141
2.5	0.944544	0.390129	0.975774	0.552186
2.51	0.944825	0.387173	0.976086	0.549266
2.52	0.944707	0.383774	0.976243	0.545818
2.53	0.944159	0.379784	0.976243	0.54168
2.54	0.944547	0.377568	0.976555	0.539485
2.55	0.944361	0.373725	0.976711	0.535521
2.56	0.944947	0.370327	0.97718	0.532116
2.57	0.944466	0.366928	0.97718	0.528523
2.58	0.944809	0.361756	0.977649	0.523189
2.59	0.946304	0.359391	0.978431	0.520938
2.6	0.946414	0.354958	0.978743	0.516282
2.61	0.947012	0.351263	0.979212	0.51245
2.62	0.946817	0.347274	0.979369	0.508163
2.63	0.946661	0.343579	0.979525	0.504174
2.64	0.94856	0.340624	0.980463	0.50125
2.65	0.948686	0.336043	0.980775	0.49629
2.66	0.948924	0.3322	0.981088	0.492119
2.67	0.949015	0.327324	0.9814	0.48676
2.68	0.951019	0.32422	0.982338	0.483579
2.69	0.951486	0.321708	0.982651	0.480839
2.7	0.951855	0.318457	0.982963	0.477245
2.71	0.952936	0.314172	0.983589	0.472549
2.72	0.952749	0.309886	0.983745	0.467663
2.73	0.95293	0.305157	0.984058	0.462279
2.74	0.952782	0.301167	0.984214	0.457669
2.75	0.953642	0.297916	0.984683	0.454003
2.76	0.95625	0.293926	0.985777	0.449644
2.77	0.956247	0.290675	0.985933	0.44583
2.78	0.955665	0.286685	0.985933	0.441059
2.79	0.956695	0.284025	0.986402	0.438013
2.8	0.957157	0.280627	0.986715	0.434008
2.81	0.957566	0.276784	0.987027	0.429439
2.82	0.95695	0.272647	0.987027	0.424382
2.83	0.957368	0.268804	0.98734	0.419753
2.84	0.9584	0.265553	0.987809	0.415876
2.85	0.958602	0.263485	0.987965	0.413353
2.86	0.959978	0.258756	0.98859	0.407636
2.87	0.960067	0.2558	0.988746	0.403967
2.88	0.96156	0.251367	0.989372	0.398547
2.89	0.961009	0.247673	0.989372	0.393843
2.9	0.961583	0.244126	0.989684	0.389393
2.91	0.962589	0.239545	0.990153	0.383623
2.92	0.964479	0.236737	0.990778	0.380161
2.93	0.964373	0.232008	0.990935	0.374032
2.94	0.96433	0.227723	0.991091	0.36844
2.95	0.963764	0.224028	0.991091	0.363549
2.96	0.963777	0.220186	0.991247	0.358475
2.97	0.963206	0.21664	0.991247	0.353722
2.98	0.963333	0.213536	0.991404	0.349583
2.99	0.963946	0.209399	0.991716	0.344057
3	0.964632	0.205556	0.992029	0.338896
3.01	0.964135	0.202601	0.992029	0.334839
3.02	0.964413	0.200236	0.992185	0.33162
3.03	0.963768	0.196542	0.992185	0.326501
3.04	0.965159	0.192404	0.992654	0.320848
3.05	0.964939	0.187084	0.99281	0.313405
3.06	0.964313	0.183686	0.99281	0.30859
3.07	0.966825	0.180878	0.993435	0.304743
3.08	0.967768	0.177479	0.993748	0.29995
3.09	0.968111	0.174967	0.993904	0.29637
3.1	0.967446	0.171272	0.993904	0.291023
3.11	0.967033	0.169056	0.993904	0.287799
3.12	0.966638	0.166987	0.993904	0.284778
3.13	0.966754	0.163292	0.994061	0.279393
3.14	0.967914	0.160485	0.994373	0.27532
3.15	0.967332	0.157529	0.994373	0.270937
3.16	0.966292	0.152505	0.994373	0.263433
3.17	0.965844	0.150436	0.994373	0.260325
3.18	0.964981	0.146594	0.994373	0.254522
3.19	0.965312	0.143934	0.99453	0.250514
3.2	0.964824	0.141865	0.99453	0.247359
3.21	0.964358	0.139944	0.99453	0.244419
3.22	0.965661	0.137136	0.994842	0.240166
3.23	0.965005	0.134476	0.994842	0.236057
3.24	0.965255	0.131373	0.994998	0.23127
3.25	0.96544	0.127974	0.995155	0.225992
3.26	0.964813	0.12561	0.995155	0.22228
3.27	0.966396	0.123245	0.995467	0.218611
3.28	0.965558	0.120142	0.995467	0.213694
3.29	0.964634	0.116891	0.995467	0.208515
3.3	0.963885	0.114379	0.995467	0.204491
3.31	0.964557	0.112605	0.995624	0.201667
3.32	0.963871	0.110389	0.995624	0.198091
3.33	0.963061	0.107876	0.995624	0.19402
3.34	0.962162	0.105216	0.995624	0.18969
3.35	0.962656	0.102852	0.99578	0.185848
3.36	0.961593	0.0998966	0.99578	0.180991
3.37	0.963716	0.0981232	0.996093	0.178112
3.38	0.964444	0.0962022	0.996249	0.174953
3.39	0.963636	0.0939855	0.996249	0.171267
3.4	0.962963	0.0922122	0.996249	0.168307
3.41	0.961965	0.0897	0.996249	0.164098
3.42	0.960591	0.0864489	0.996249	0.158623
3.43	0.961149	0.0840845	0.996405	0.154641
3.44	0.960276	0.0821634	0.996405	0.151375
3.45	0.962567	0.079799	0.996718	0.14738
3.46	0.963168	0.0772868	0.996874	0.143092
3.47	0.963878	0.0749224	0.99703	0.139037
3.48	0.96325	0.0735924	0.99703	0.136738
3.49	0.962451	0.0719669	0.99703	0.13392
3.5	0.962656	0.0685681	0.997187	0.128018
3.51	0.961702	0.0667947	0.997187	0.124914
3.52	0.960954	0.0654648	0.997187	0.122579
3.53	0.962637	0.0647259	0.997343	0.121296
3.54	0.962054	0.0636914	0.997343	0.119473
3.55	0.965517	0.0620659	0.997656	0.116634
3.56	0.964623	0.0604404	0.997656	0.113753
3.57	0.964029	0.0594059	0.997656	0.111915
3.58	0.962871	0.0574849	0.997656	0.108493
3.59	0.964377	0.0560071	0.997812	0.105866
3.6	0.962865	0.0536427	0.997812	0.101624
3.61	0.96206	0.0524605	0.997812	0.0994955
3.62	0.966387	0.0509827	0.998124	0.0968557
3.63	0.965217	0.0492094	0.998124	0.0936445
3.64	0.964179	0.0477316	0.998124	0.0909603
3.65	0.963303	0.0465494	0.998124	0.0888074
3.66	0.962617	0.0456628	0.998124	0.0871896
3.67	0.964516	0.044185	0.998281	0.0844991
3.68	0.96633	0.0424117	0.998437	0.0812571
3.69	0.965035	0.0407862	0.998437	0.0782646
3.7	0.964286	0.0398995	0.998437	0.0766284
3.71	0.963504	0.0390129	0.998437	0.0749893
3.72	0.961977	0.0373873	0.998437	0.0719772
3.73	0.96063	0.0360573	0.998437	0.0695058
3.74	0.96371	0.0353185	0.998593	0.0681397
3.75	0.967213	0.0348751	0.99875	0.0673228
3.76	0.966245	0.0338407	0.99875	0.0653912
3.77	0.965812	0.0333974	0.99875	0.0645622
3.78	0.965217	0.0328063	0.99875	0.0634558
3.79	0.964912	0.0325107	0.99875	0.0629021
3.8	0.964602	0.0322152	0.99875	0.0623481
3.81	0.963801	0.0314763	0.99875	0.0609616
3.82	0.967136	0.0304419	0.998906	0.0590258
3.83	0.966184	0.0295552	0.998906	0.0573559
3.84	0.965174	0.0286685	0.998906	0.0556831
3.85	0.964467	0.0280774	0.998906	0.0545663
3.86	0.967742	0.0265997	0.999062	0.0517762
3.87	0.96648	0.0255652	0.999062	0.0498128
3.88	0.971591	0.0252697	0.999219	0.0492582
3.89	0.971264	0.0249741	0.999219	0.0486962
3.9	0.970414	0.0242353	0.999219	0.0472895
3.91	0.96875	0.0229053	0.999219	0.0447524
3.92	0.967949	0.0223142	0.999219	0.0436227
3.93	0.96732	0.0218708	0.999219	0.0427746
3.94	0.966887	0.0215753	0.999219	0.0422087
3.95	0.972789	0.021132	0.999375	0.0413653
3.96	0.972222	0.0206886	0.999375	0.0405151
3.97	0.971631	0.0202453	0.999375	0.0396642
3.98	0.971429	0.0200975	0.999375	0.0393803
3.99	0.970803	0.0196542	0.999375	0.0385284
4	0.970588	0.0195064	0.999375	0.0382442
4.01	0.969925	0.0190631	0.999375	0.0373913
4.02	0.969697	0.0189153	0.999375	0.0371068
4.03	0.976744	0.0186198	0.999531	0.0365429
4.04	0.976562	0.018472	0.999531	0.0362582
4.05	0.976562	0.018472	0.999531	0.0362582
4.06	0.984127	0.0183242	0.999687	0.0359785
4.07	0.983871	0.0180287	0.999687	0.0354085
4.08	0.983193	0.0172898	0.999687	0.033982
4.09	0.982906	0.0169942	0.999687	0.0334108
4.1	0.982301	0.0164031	0.999687	0.0322674
4.11	0.981818	0.0159598	0.999687	0.031409
4.12	0.981651	0.015812	0.999687	0.0311227
4.13	0.981651	0.015812	0.999687	0.0311227
4.14	0.980952	0.0152209	0.999687	0.0299767
4.15	0.980769	0.0150731	0.999687	0.02969
4.16	0.980392	0.0147776	0.999687	0.0291163
4.17	0.98	0.014482	0.999687	0.0285423
4.18	0.98	0.014482	0.999687	0.0285423
4.19	0.979592	0.0141865	0.999687	0.027968
4.2	0.979592	0.0141865	0.999687	0.027968
4.21	0.979381	0.0140387	0.999687	0.0276807
4.22	0.978723	0.0135954	0.999687	0.0268182
4.23	0.978495	0.0134476	0.999687	0.0265306
4.24	0.978261	0.0132998	0.999687	0.0262429
4.25	0.978261	0.0132998	0.999687	0.0262429
4.26	0.978261	0.0132998	0.999687	0.0262429
4.27	0.978261	0.0132998	0.999687	0.0262429
4.28	0.978261	0.0132998	0.999687	0.0262429
4.29	0.978261	0.0132998	0.999687	0.0262429
4.3	0.978022	0.0131521	0.999687	0.0259551
4.31	0.977778	0.0130043	0.999687	0.0256672
4.32	0.977778	0.0130043	0.999687	0.0256672
4.33	0.977528	0.0128565	0.999687	0.0253792
4.34	0.977528	0.0128565	0.999687	0.0253792
4.35	0.977273	0.0127087	0.999687	0.0250912
4.36	0.977273	0.0127087	0.999687	0.0250912
4.37	0.976744	0.0124132	0.999687	0.0245148
4.38	0.976471	0.0122654	0.999687	0.0242265
4.39	0.97561	0.0118221	0.999687	0.0233611
4.4	0.974684	0.0113787	0.999687	0.0224949
4.41	0.974359	0.011231	0.999687	0.022206
4.42	0.974026	0.0110832	0.999687	0.021917
4.43	0.973684	0.0109354	0.999687	0.0216279
4.44	0.973684	0.0109354	0.999687	0.0216279
4.45	0.973684	0.0109354	0.999687	0.0216279
4.46	0.973684	0.0109354	0.999687	0.0216279
4.47	0.973684	0.0109354	0.999687	0.0216279
4.48	0.973333	0.0107876	0.999687	0.0213388
4.49	0.986486	0.0107876	0.999844	0.0213419
4.5	0.986301	0.0106399	0.999844	0.0210526
4.51	0.986301	0.0106399	0.999844	0.0210526
4.52	0.985915	0.0103443	0.999844	0.0204738
4.53	0.985507	0.0100488	0.999844	0.0198947
4.54	0.985507	0.0100488	0.999844	0.0198947
4.55	0.985294	0.00990099	0.999844	0.019605
4.56	0.985294	0.00990099	0.999844	0.019605
4.57	0.985075	0.00975321	0.999844	0.0193152
4.58	0.985075	0.00975321	0.999844	0.0193152
4.59	0.984848	0.00960544	0.999844	0.0190253
4.6	0.984375	0.00930989	0.999844	0.0184453
4.61	1	0.00930989	1	0.018448
4.62	1	0.00930989	1	0.018448
4.63	1	0.00930989	1	0.018448
4.64	1	0.00901433	1	0.0178676
4.65	1	0.00886656	1	0.0175773
4.66	1	0.00842323	1	0.0167057
4.67	1	0.00842323	1	0.0167057
4.68	1	0.00827545	1	0.0164151
4.69	1	0.00812768	1	0.0161243
4.7	1	0.0079799	1	0.0158335
4.71	1	0.0079799	1	0.0158335
4.72	1	0.00783213	1	0.0155425
4.73	1	0.00783213	1	0.0155425
4.74	1	0.00768435	1	0.0152515
4.75	1	0.00768435	1	0.0152515
4.76	1	0.00753657	1	0.0149604
4.77	1	0.00753657	1	0.0149604
4.78	1	0.00753657	1	0.0149604
4.79	1	0.0073888	1	0.0146692
4.8	1	0.0073888	1	0.0146692
4.81	1	0.00724102	1	0.0143779
4.82	1	0.00694547	1	0.0137951
4.83	1	0.00694547	1	0.0137951
4.84	1	0.00694547	1	0.0137951
4.85	1	0.00694547	1	0.0137951
4.86	1	0.00694547	1	0.0137951
4.87	1	0.00694547	1	0.0137951
4.88	1	0.00679769	1	0.0135036
4.89	1	0.00679769	1	0.0135036
4.9	1	0.00679769	1	0.0135036
4.91	1	0.00635437	1	0.0126285
4.92	1	0.00635437	1	0.0126285
4.93	1	0.00635437	1	0.0126285
4.94	1	0.00620659	1	0.0123366
4.95	1	0.00620659	1	0.0123366
4.96	1	0.00620659	1	0.0123366
4.97	1	0.00605881	1	0.0120447
4.98	1	0.00605881	1	0.0120447
4.99	1	0.00591104	1	0.0117526
5	1	0.00576326	1	0.0114605
5.01	1	0.00576326	1	0.0114605
5.02	1	0.00546771	1	0.010876
5.03	1	0.00546771	1	0.010876
5.04	1	0.00546771	1	0.010876
5.05	1	0.00517216	1	0.0102911
5.06	1	0.00487661	1	0.00970588
5.07	1	0.00487661	1	0.00970588
5.08	1	0.00487661	1	0.00970588
5.09	1	0.00487661	1	0.00970588
5.1	1	0.00487661	1	0.00970588
5.11	1	0.00458106	1	0.00912033
5.12	1	0.00458106	1	0.00912033
5.13	1	0.00458106	1	0.00912033
5.14	1	0.00458106	1	0.00912033
5.15	1	0.00443328	1	0.00882742
5.16	1	0.00443328	1	0.00882742
5.17	1	0.00443328	1	0.00882742
5.18	1	0.00443328	1	0.00882742
5.19	1	0.00443328	1	0.00882742
5.2	1	0.00443328	1	0.00882742
5.21	1	0.00443328	1	0.00882742
5.22	1	0.00443328	1	0.00882742
5.23	1	0.0042855	1	0.00853443
5.24	1	0.00413773	1	0.00824135
5.25	1	0.00413773	1	0.00824135
5.26	1	0.00413773	1	0.00824135
5.27	1	0.00413773	1	0.00824135
5.28	1	0.00384218	1	0.00765494
5.29	1	0.00354662	1	0.00706818
5.3	1	0.00354662	1	0.00706818
5.31	1	0.00354662	1	0.00706818
5.32	1	0.00354662	1	0.00706818
5.33	1	0.00339885	1	0.00677467
5.34	1	0.00339885	1	0.00677467
5.35	1	0.00339885	1	0.00677467
5.36	1	0.00339885	1	0.00677467
5.37	1	0.00339885	1	0.00677467
5.38	1	0.00339885	1	0.00677467
5.39	1	0.00339885	1	0.00677467
5.4	1	0.00339885	1	0.00677467
5.41	1	0.00339885	1	0.00677467
5.42	1	0.00325107	1	0.00648107
5.43	1	0.0031033	1	0.00618739
5.44	1	0.00295552	1	0.00589362
5.45	1	0.00295552	1	0.00589362
5.46	1	0.00295552	1	0.00589362
5.47	1	0.00295552	1	0.00589362
5.48	1	0.00280774	1	0.00559976
5.49	1	0.00280774	1	0.00559976
5.5	1	0.00280774	1	0.00559976
5.51	1	0.00280774	1	0.00559976
5.52	1	0.00265997	1	0.00530582
5.53	1	0.00251219	1	0.00501179
5.54	1	0.00251219	1	0.00501179
5.55	1	0.00236442	1	0.00471768
5.56	1	0.00236442	1	0.00471768
5.57	1	0.00236442	1	0.00471768
5.58	1	0.00236442	1	0.00471768
5.59	1	0.00236442	1	0.00471768
5.6	1	0.00236442	1	0.00471768
5.61	1	0.00236442	1	0.00471768
5.62	1	0.00236442	1	0.00471768
5.63	1	0.00236442	1	0.00471768
5.64	1	0.00236442	1	0.00471768
5.65	1	0.00221664	1	0.00442347
5.66	1	0.00221664	1	0.00442347
5.67	1	0.00221664	1	0.00442347
5.68	1	0.00221664	1	0.00442347
5.69	1	0.00206886	1	0.00412918
5.7	1	0.00206886	1	0.00412918
5.71	1	0.00206886	1	0.00412918
5.72	1	0.00206886	1	0.00412918
5.73	1	0.00192109	1	0.00383481
5.74	1	0.00192109	1	0.00383481
5.75	1	0.00192109	1	0.00383481
5.76	1	0.00177331	1	0.00354035
5.77	1	0.00162554	1	0.0032458
5.78	1	0.00162554	1	0.0032458
5.79	1	0.00162554	1	0.0032458
5.8	1	0.00162554	1	0.0032458
5.81	1	0.00162554	1	0.0032458
5.82	1	0.00162554	1	0.0032458
5.83	1	0.00162554	1	0.0032458
5.84	1	0.00162554	1	0.0032458
5.85	1	0.00147776	1	0.00295116
5.86	1	0.00132998	1	0.00265643
5.87	1	0.00132998	1	0.00265643
5.88	1	0.00132998	1	0.00265643
5.89	1	0.00132998	1	0.00265643
5.9	1	0.00132998	1	0.00265643
5.91	1	0.00132998	1	0.00265643
5.92	1	0.00118221	1	0.00236162
5.93	1	0.00118221	1	0.00236162
5.94	1	0.00118221	1	0.00236162
5.95	1	0.00118221	1	0.00236162
5.96	1	0.00118221	1	0.00236162
5.97	1	0.00118221	1	0.00236162
5.98	1	0.00118221	1	0.00236162
5.99	1	0.00118221	1	0.00236162
6	1	0.00118221	1	0.00236162
6.01	1	0.00103443	1	0.00206673
6.02	1	0.00103443	1	0.00206673
6.03	1	0.00103443	1	0.00206673
6.04	1	0.00103443	1	0.00206673
6.05	1	0.00103443	1	0.00206673
6.06	1	0.00103443	1	0.00206673
6.07	1	0.00103443	1	0.00206673
6.08	1	0.00103443	1	0.00206673
6.09	1	0.00103443	1	0.00206673
6.1	1	0.00103443	1	0.00206673
6.11	1	0.000886656	1	0.00177174
6.12	1	0.000886656	1	0.00177174
6.13	1	0.000886656	1	0.00177174
6.14	1	0.000886656	1	0.00177174
6.15	1	0.000886656	1	0.00177174
6.16	1	0.000886656	1	0.00177174
6.17	1	0.00073888	1	0.00147667
6.18	1	0.00073888	1	0.00147667
6.19	1	0.00073888	1	0.00147667
6.2	1	0.00073888	1	0.00147667
6.21	1	0.00073888	1	0.00147667
6.22	1	0.00073888	1	0.00147667
6.23	1	0.000591104	1	0.00118151
6.24	1	0.000591104	1	0.00118151
6.25	1	0.000591104	1	0.00118151
6.26	1	0.000591104	1	0.00118151
6.27	1	0.000591104	1	0.00118151
6.28	1	0.000591104	1	0.00118151
6.29	1	0.000591104	1	0.00118151
6.3	1	0.000591104	1	0.00118151
6.31	1	0.000591104	1	0.00118151
6.32	1	0.000591104	1	0.00118151
6.33	1	0.000591104	1	0.00118151
6.34	1	0.000591104	1	0.00118151
6.35	1	0.000591104	1	0.00118151
6.36	1	0.000591104	1	0.00118151
6.37	1	0.000591104	1	0.00118151
6.38	1	0.000591104	1	0.00118151
6.39	1	0.000591104	1	0.00118151
6.4	1	0.000591104	1	0.00118151
6.41	1	0.000591104	1	0.00118151
6.42	1	0.000591104	1	0.00118151
6.43	1	0.000591104	1	0.00118151
6.44	1	0.000591104	1	0.00118151
6.45	1	0.000591104	1	0.00118151
6.46	1	0.000591104	1	0.00118151
6.47	1	0.000591104	1	0.00118151
6.48	1	0.000591104	1	0.00118151
6.49	1	0.000443328	1	0.000886263
6.5	1	0.000443328	1	0.000886263
6.51	1	0.000443328	1	0.000886263
6.52	1	0.000443328	1	0.000886263
6.53	1	0.000443328	1	0.000886263
6.54	1	0.000443328	1	0.000886263
6.55	1	0.000443328	1	0.000886263
6.56	1	0.000295552	1	0.000590929
6.57	1	0.000295552	1	0.000590929
6.58	1	0.000295552	1	0.000590929
6.59	1	0.000295552	1	0.000590929
6.6	1	0.000295552	1	0.000590929
6.61	1	0.000295552	1	0.000590929
6.62	1	0.000295552	1	0.000590929
6.63	1	0.000295552	1	0.000590929
6.64	1	0.000295552	1	0.000590929
6.65	1	0.000295552	1	0.000590929
6.66	1	0.000295552	1	0.000590929
6.67	1	0.000295552	1	0.000590929
6.68	1	0.000295552	1	0.000590929
6.69	1	0.000295552	1	0.000590929
6.7	1	0.000295552	1	0.000590929
6.71	1	0.000295552	1	0.000590929
6.72	1	0.000295552	1	0.000590929
6.73	1	0.000295552	1	0.000590929
6.74	1	0.000295552	1	0.000590929
6.75	1	0.000295552	1	0.000590929
6.76	1	0.000295552	1	0.000590929
6.77	1	0.000295552	1	0.000590929
6.78	1	0.000295552	1	0.000590929
6.79	1	0.000295552	1	0.000590929
6.8	1	0.000295552	1	0.000590929
6.81	1	0.000295552	1	0.000590929
6.82	1	0.000295552	1	0.000590929
6.83	1	0.000295552	1	0.000590929
6.84	1	0.000295552	1	0.000590929
6.85	1	0.000295552	1	0.000590929
6.86	1	0.000295552	1	0.000590929
6.87	1	0.000295552	1	0.000590929
6.88	1	0.000295552	1	0.000590929
6.89	1	0.000295552	1	0.000590929
6.9	1	0.000295552	1	0.000590929
6.91	1	0.000295552	1	0.000590929
6.92	1	0.000295552	1	0.000590929
6.93	1	0.000295552	1	0.000590929
6.94	1	0.000295552	1	0.000590929
6.95	1	0.000295552	1	0.000590929
6.96	1	0.000295552	1	0.000590929
6.97	1	0.000295552	1	0.000590929
6.98	1	0.000295552	1	0.000590929
6.99	1	0.000295552	1	0.000590929
7	1	0.000295552	1	0.000590929
7.01	1	0.000295552	1	0.000590929
7.02	1	0.000295552	1	0.000590929
7.03	1	0.000295552	1	0.000590929
7.04	1	0.000295552	1	0.000590929
7.05	1	0.000295552	1	0.000590929
7.06	1	0.000295552	1	0.000590929
7.07	1	0.000295552	1	0.000590929
7.08	1	0.000295552	1	0.000590929
7.09	1	0.000295552	1	0.000590929
7.1	1	0.000295552	1	0.000590929
7.11	1	0.000295552	1	0.000590929
7.12	1	0.000295552	1	0.000590929
7.13	1	0.000295552	1	0.000590929
7.14	1	0.000295552	1	0.000590929
7.15	1	0.000295552	1	0.000590929
7.16	1	0.000295552	1	0.000590929
7.17	1	0.000295552	1	0.000590929
7.18	1	0.000295552	1	0.000590929
7.19	1	0.000295552	1	0.000590929
7.2	1	0.000295552	1	0.000590929
7.21	1	0.000295552	1	0.000590929
7.22	1	0.000295552	1	0.000590929
7.23	1	0.000295552	1	0.000590929
7.24	1	0.000295552	1	0.000590929
7.25	1	0.000295552	1	0.000590929
7.26	1	0.000295552	1	0.000590929
7.27	1	0.000295552	1	0.000590929
7.28	1	0.000295552	1	0.000590929
7.29	1	0.000295552	1	0.000590929
7.3	1	0.000295552	1	0.000590929
7.31	1	0.000295552	1	0.000590929
7.32	1	0.000295552	1	0.000590929
7.33	1	0.000295552	1	0.000590929
7.34	1	0.000295552	1	0.000590929
7.35	1	0.000295552	1	0.000590929
7.36	1	0.000295552	1	0.000590929
7.37	1	0.000295552	1	0.000590929
7.38	1	0.000295552	1	0.000590929
7.39	1	0.000295552	1	0.000590929
7.4	1	0.000295552	1	0.000590929
7.41	1	0.000295552	1	0.000590929
7.42	1	0.000295552	1	0.000590929
7.43	1	0.000295552	1	0.000590929
7.44	1	0.000295552	1	0.000590929
7.45	1	0.000295552	1	0.000590929
7.46	1	0.000295552	1	0.000590929
7.47	1	0.000295552	1	0.000590929
7.48	1	0.000295552	1	0.000590929
7.49	1	0.000295552	1	0.000590929
7.5	1	0.000295552	1	0.000590929
7.51	1	0.000295552	1	0.000590929
7.52	1	0.000295552	1	0.000590929
7.53	1	0.000295552	1	0.000590929
7.54	1	0.000295552	1	0.000590929
7.55	1	0.000295552	1	0.000590929
7.56	1	0.000295552	1	0.000590929
7.57	1	0.000295552	1	0.000590929
7.58	1	0.000295552	1	0.000590929
7.59	1	0.000295552	1	0.000590929
7.6	1	0.000295552	1	0.000590929
7.61	1	0.000295552	1	0.000590929
7.62	1	0.000295552	1	0.000590929
7.63	1	0.000295552	1	0.000590929
7.64	1	0.000295552	1	0.000590929
7.65	1	0.000295552	1	0.000590929
7.66	1	0.000295552	1	0.000590929
7.67	1	0.000295552	1	0.000590929
7.68	1	0.000295552	1	0.000590929
7.69	1	0.000295552	1	0.000590929
7.7	1	0.000295552	1	0.000590929
7.71	1	0.000295552	1	0.000590929
7.72	1	0.000295552	1	0.000590929
7.73	1	0.000295552	1	0.000590929
7.74	1	0.000295552	1	0.000590929
7.75	1	0.000295552	1	0.000590929
7.76	1	0.000295552	1	0.000590929
7.77	1	0.000295552	1	0.000590929
7.78	1	0.000295552	1	0.000590929
7.79	1	0.000295552	1	0.000590929
7.8	1	0.000295552	1	0.000590929
7.81	1	0.000295552	1	0.000590929
7.82	1	0.000295552	1	0.000590929
7.83	1	0.000295552	1	0.000590929
7.84	1	0.000295552	1	0.000590929
7.85	1	0.000295552	1	0.000590929
7.86	1	0.000295552	1	0.000590929
7.87	1	0.000295552	1	0.000590929
7.88	1	0.000295552	1	0.000590929
7.89	1	0.000295552	1	0.000590929
7.9	1	0.000295552	1	0.000590929
7.91	1	0.000295552	1	0.000590929
7.92	1	0.000295552	1	0.000590929
7.93	1	0.000295552	1	0.000590929
7.94	1	0.000295552	1	0.000590929
7.95	1	0.000295552	1	0.000590929
7.96	1	0.000295552	1	0.000590929
7.97	1	0.000295552	1	0.000590929
7.98	1	0.000295552	1	0.000590929
7.99	1	0.000295552	1	0.000590929
8	1	0.000295552	1	0.000590929
8.01	1	0.000295552	1	0.000590929
8.02	1	0.000295552	1	0.000590929
8.03	1	0.000295552	1	0.000590929
8.04	1	0.000295552	1	0.000590929
8.05	1	0.000295552	1	0.000590929
8.06	1	0.000295552	1	0.000590929
8.07	1	0.000295552	1	0.000590929
8.08	1	0.000295552	1	0.000590929
8.09	1	0.000295552	1	0.000590929
8.1	1	0.000295552	1	0.000590929
8.11	1	0.000295552	1	0.000590929
8.12	1	0.000295552	1	0.000590929
8.13	1	0.000295552	1	0.000590929
8.14	1	0.000295552	1	0.000590929
8.15	1	0.000295552	1	0.000590929
8.16	1	0.000295552	1	0.000590929
8.17	1	0.000295552	1	0.000590929
8.18	1	0.000295552	1	0.000590929
8.19	1	0.000295552	1	0.000590929
8.2	1	0.000295552	1	0.000590929
8.21	1	0.000295552	1	0.000590929
8.22	1	0.000295552	1	0.000590929
8.23	1	0.000295552	1	0.000590929
8.24	1	0.000295552	1	0.000590929
8.25	1	0.000295552	1	0.000590929
8.26	1	0.000295552	1	0.000590929
8.27	1	0.000295552	1	0.000590929
8.28	1	0.000295552	1	0.000590929
8.29	1	0.000295552	1	0.000590929
8.3	1	0.000295552	1	0.000590929
8.31	1	0.000295552	1	0.000590929
8.32	1	0.000295552	1	0.000590929
8.33	1	0.000295552	1	0.000590929
8.34	1	0.000295552	1	0.000590929
8.35	1	0.000295552	1	0.000590929
8.36	1	0.000295552	1	0.000590929
8.37	1	0.000295552	1	0.000590929
8.38	1	0.000295552	1	0.000590929
8.39	1	0.000295552	1	0.000590929
8.4	1	0.000295552	1	0.000590929
8.41	1	0.000295552	1	0.000590929
8.42	1	0.000295552	1	0.000590929
8.43	1	0.000295552	1	0.000590929
8.44	1	0.000295552	1	0.000590929
8.45	1	0.000295552	1	0.000590929
8.46	1	0.000295552	1	0.000590929
8.47	1	0.000295552	1	0.000590929
8.48	1	0.000295552	1	0.000590929
8.49	1	0.000295552	1	0.000590929
8.5	1	0.000295552	1	0.000590929
8.51	1	0.000295552	1	0.000590929
8.52	1	0.000295552	1	0.000590929
8.53	1	0.000295552	1	0.000590929
8.54	1	0.000295552	1	0.000590929
8.55	1	0.000295552	1	0.000590929
8.56	1	0.000295552	1	0.000590929
8.57	1	0.000295552	1	0.000590929
8.58	1	0.000295552	1	0.000590929
8.59	1	0.000295552	1	0.000590929
8.6	1	0.000295552	1	0.000590929
8.61	1	0.000295552	1	0.000590929
8.62	1	0.000295552	1	0.000590929
8.63	1	0.000295552	1	0.000590929
8.64	1	0.000295552	1	0.000590929
8.65	1	0.000295552	1	0.000590929
8.66	1	0.000295552	1	0.000590929
8.67	1	0.000295552	1	0.000590929
8.68	1	0.000295552	1	0.000590929
8.69	1	0.000295552	1	0.000590929
8.7	1	0.000295552	1	0.000590929
8.71	1	0.000295552	1	0.000590929
8.72	1	0.000295552	1	0.000590929
8.73	1	0.000295552	1	0.000590929
8.74	1	0.000295552	1	0.000590929
8.75	1	0.000295552	1	0.000590929
8.76	1	0.000295552	1	0.000590929
8.77	1	0.000295552	1	0.000590929
8.78	1	0.000295552	1	0.000590929
8.79	1	0.000295552	1	0.000590929
8.8	1	0.000295552	1	0.000590929
8.81	1	0.000295552	1	0.000590929
8.82	1	0.000295552	1	0.000590929
8.83	1	0.000295552	1	0.000590929
8.84	1	0.000295552	1	0.000590929
8.85	1	0.000295552	1	0.000590929
8.86	1	0.000295552	1	0.000590929
8.87	1	0.000295552	1	0.000590929
8.88	1	0.000295552	1	0.000590929
8.89	1	0.000295552	1	0.000590929
8.9	1	0.000295552	1	0.000590929
8.91	1	0.000295552	1	0.000590929
8.92	1	0.000295552	1	0.000590929
8.93	1	0.000295552	1	0.000590929
8.94	1	0.000295552	1	0.000590929
8.95	1	0.000295552	1	0.000590929
8.96	1	0.000295552	1	0.000590929
8.97	1	0.000295552	1	0.000590929
8.98	1	0.000295552	1	0.000590929
8.99	1	0.000295552	1	0.000590929
9	1	0.000295552	1	0.000590929
9.01	1	0.000295552	1	0.000590929
9.02	1	0.000295552	1	0.000590929
9.03	1	0.000295552	1	0.000590929
9.04	1	0.000295552	1	0.000590929
9.05	1	0.000295552	1	0.000590929
9.06	1	0.000295552	1	0.000590929
9.07	1	0.000295552	1	0.000590929
9.08	1	0.000295552	1	0.000590929
9.09	1	0.000295552	1	0.000590929
9.1	1	0.000295552	1	0.000590929
9.11	1	0.000295552	1	0.000590929
9.12	1	0.000295552	1	0.000590929
9.13	1	0.000295552	1	0.000590929
9.14	1	0.000295552	1	0.000590929
9.15	1	0.000295552	1	0.000590929
9.16	1	0.000295552	1	0.000590929
9.17	1	0.000295552	1	0.000590929
9.18	1	0.000295552	1	0.000590929
9.19	1	0.000295552	1	0.000590929
9.2	1	0.000295552	1	0.000590929
9.21	1	0.000295552	1	0.000590929
9.22	1	0.000295552	1	0.000590929
9.23	1	0.000295552	1	0.000590929
9.24	1	0.000295552	1	0.000590929
9.25	1	0.000295552	1	0.000590929
9.26	1	0.000295552	1	0.000590929
9.27	1	0.000295552	1	0.000590929
9.28	1	0.000295552	1	0.000590929
9.29	1	0.000295552	1	0.000590929
9.3	1	0.000147776	1	0.000295508
9.31	1	0.000147776	1	0.000295508
9.32	1	0.000147776	1	0.000295508
9.33	1	0.000147776	1	0.000295508
9.34	1	0.000147776	1	0.000295508
9.35	1	0.000147776	1	0.000295508
9.36	1	0.000147776	1	0.000295508
9.37	1	0.000147776	1	0.000295508
9.38	1	0.000147776	1	0.000295508
9.39	1	0.000147776	1	0.000295508
9.4	1	0.000147776	1	0.000295508
9.41	1	0.000147776	1	0.000295508
9.42	1	0.000147776	1	0.000295508
9.43	1	0.000147776	1	0.000295508
9.44	1	0.000147776	1	0.000295508
9.45	1	0.000147776	1	0.000295508
9.46	1	0.000147776	1	0.000295508
9.47	1	0.000147776	1	0.000295508
9.48	1	0.000147776	1	0.000295508
9.49	1	0.000147776	1	0.000295508
9.5	1	0.000147776	1	0.000295508
9.51	1	0.000147776	1	0.000295508
9.52	1	0.000147776	1	0.000295508
9.53	1	0.000147776	1	0.000295508
9.54	1	0.000147776	1	0.000295508
9.55	1	0.000147776	1	0.000295508
9.56	1	0.000147776	1	0.000295508
9.57	1	0.000147776	1	0.000295508
9.58	1	0.000147776	1	0.000295508
9.59	1	0.000147776	1	0.000295508
9.6	1	0.000147776	1	0.000295508
9.61	1	0.000147776	1	0.000295508
9.62	1	0.000147776	1	0.000295508
9.63	1	0.000147776	1	0.000295508
9.64	1	0.000147776	1	0.000295508
9.65	1	0.000147776	1	0.000295508
9.66	1	0.000147776	1	0.000295508
9.67	1	0.000147776	1	0.000295508
9.68	1	0.000147776	1	0.000295508
9.69	1	0.000147776	1	0.000295508
9.7	1	0.000147776	1	0.000295508
9.71	1	0.000147776	1	0.000295508
9.72	1	0.000147776	1	0.000295508
9.73	1	0.000147776	1	0.000295508
9.74	1	0.000147776	1	0.000295508
9.75	1	0.000147776	1	0.000295508
9.76	1	0.000147776	1	0.000295508
9.77	1	0.000147776	1	0.000295508
9.78	1	0.000147776	1	0.000295508
9.79	1	0.000147776	1	0.000295508
9.8	1	0.000147776	1	0.000295508
9.81	1	0.000147776	1	0.000295508
9.82	1	0.000147776	1	0.000295508
9.83	1	0.000147776	1	0.000295508
9.84	1	0.000147776	1	0.000295508
9.85	1	0.000147776	1	0.000295508
9.86	1	0.000147776	1	0.000295508
9.87	1	0.000147776	1	0.000295508
9.88	1	0.000147776	1	0.000295508
9.89	1	0.000147776	1	0.000295508
9.9	1	0.000147776	1	0.000295508
9.91	1	0.000147776	1	0.000295508
9.92	1	0.000147776	1	0.000295508
9.93	1	0.000147776	1	0.000295508
9.94	1	0.000147776	1	0.000295508
9.95	1	0.000147776	1	0.000295508
9.96	1	0.000147776	1	0.000295508
9.97	1	0.000147776	1	0.000295508
9.98	1	0.000147776	1	0.000295508
9.99	1	0.000147776	1	0.000295508
10	1	0.000147776	1	0.000295508
10.01	1	0.000147776	1	0.000295508
10.02	1	0.000147776	1	0.000295508
10.03	1	0.000147776	1	0.000295508
10.04	1	0.000147776	1	0.000295508
10.05	1	0.000147776	1	0.000295508
10.06	1	0.000147776	1	0.000295508
10.07	1	0.000147776	1	0.000295508
10.08	1	0.000147776	1	0.000295508
10.09	1	0.000147776	1	0.000295508
10.1	1	0.000147776	1	0.000295508
10.11	1	0.000147776	1	0.000295508
10.12	1	0.000147776	1	0.000295508
10.13	1	0.000147776	1	0.000295508
10.14	1	0.000147776	1	0.000295508
10.15	1	0.000147776	1	0.000295508
10.16	1	0.000147776	1	0.000295508
10.17	1	0.000147776	1	0.000295508
10.18	1	0.000147776	1	0.000295508
10.19	1	0.000147776	1	0.000295508
10.2	1	0.000147776	1	0.000295508
10.21	1	0.000147776	1	0.000295508
10.22	1	0.000147776	1	0.000295508
10.23	1	0.000147776	1	0.000295508
10.24	1	0.000147776	1	0.000295508
10.25	1	0.000147776	1	0.000295508
10.26	1	0.000147776	1	0.000295508
10.27	1	0.000147776	1	0.000295508
10.28	1	0.000147776	1	0.000295508
10.29	1	0.000147776	1	0.000295508
10.3	1	0.000147776	1	0.000295508
10.31	1	0.000147776	1	0.000295508
10.32	1	0.000147776	1	0.000295508
10.33	1	0.000147776	1	0.000295508
10.34	1	0.000147776	1	0.000295508
10.35	1	0.000147776	1	0.000295508
10.36	1	0.000147776	1	0.000295508
10.37	1	0.000147776	1	0.000295508
10.38	1	0.000147776	1	0.000295508
10.39	1	0.000147776	1	0.000295508
10.4	1	0.000147776	1	0.000295508
10.41	1	0.000147776	1	0.000295508
10.42	1	0.000147776	1	0.000295508
10.43	1	0.000147776	1	0.000295508
10.44	1	0.000147776	1	0.000295508
10.45	1	0.000147776	1	0.000295508
10.46	1	0.000147776	1	0.000295508
10.47	1	0.000147776	1	0.000295508
10.48	1	0.000147776	1	0.000295508
10.49	1	0.000147776	1	0.000295508
10.5	1	0.000147776	1	0.000295508
10.51	1	0.000147776	1	0.000295508
10.52	1	0.000147776	1	0.000295508
10.53	1	0.000147776	1	0.000295508
10.54	1	0.000147776	1	0.000295508
10.55	1	0.000147776	1	0.000295508
10.56	1	0.000147776	1	0.000295508
10.57	1	0.000147776	1	0.000295508
10.58	1	0.000147776	1	0.000295508
10.59	1	0.000147776	1	0.000295508
10.6	1	0.000147776	1	0.000295508
10.61	1	0.000147776	1	0.000295508
10.62	1	0.000147776	1	0.000295508
10.63	1	0.000147776	1	0.000295508
10.64	1	0.000147776	1	0.000295508
10.65	1	0.000147776	1	0.000295508
10.66	1	0.000147776	1	0.000295508
10.67	1	0.000147776	1	0.000295508
10.68	1	0.000147776	1	0.000295508
10.69	1	0.000147776	1	0.000295508
10.7	1	0.000147776	1	0.000295508
10.71	1	0.000147776	1	0.000295508
10.72	1	0.000147776	1	0.000295508
10.73	1	0.000147776	1	0.000295508
10.74	1	0.000147776	1	0.000295508
10.75	1	0.000147776	1	0.000295508
10.76	1	0.000147776	1	0.000295508
10.77	1	0.000147776	1	0.000295508
10.78	1	0.000147776	1	0.000295508
10.79	1	0.000147776	1	0.000295508
10.8	1	0.000147776	1	0.000295508
10.81	1	0.000147776	1	0.000295508
10.82	1	0.000147776	1	0.000295508
10.83	1	0.000147776	1	0.000295508
10.84	1	0.000147776	1	0.000295508
10.85	1	0.000147776	1	0.000295508
10.86	1	0.000147776	1	0.000295508
10.87	1	0.000147776	1	0.000295508
10.88	1	0.000147776	1	0.000295508
10.89	1	0.000147776	1	0.000295508
10.9	1	0.000147776	1	0.000295508
10.91	1	0.000147776	1	0.000295508
10.92	1	0.000147776	1	0.000295508
10.93	1	0.000147776	1	0.000295508
10.94	1	0.000147776	1	0.000295508
10.95	1	0.000147776	1	0.000295508
10.96	1	0.000147776	1	0.000295508
10.97	1	0.000147776	1	0.000295508
10.98	1	0.000147776	1	0.000295508
10.99	1	0.000147776	1	0.000295508
11	1	0.000147776	1	0.000295508
11.01	1	0.000147776	1	0.000295508
11.02	1	0.000147776	1	0.000295508
11.03	1	0.000147776	1	0.000295508
11.04	1	0.000147776	1	0.000295508
11.05	1	0.000147776	1	0.000295508
11.06	1	0.000147776	1	0.000295508
11.07	1	0.000147776	1	0.000295508
11.08	1	0.000147776	1	0.000295508
11.09	1	0.000147776	1	0.000295508
11.1	1	0.000147776	1	0.000295508
11.11	1	0.000147776	1	0.000295508
11.12	1	0.000147776	1	0.000295508
11.13	1	0.000147776	1	0.000295508
11.14	1	0.000147776	1	0.000295508
11.15	1	0.000147776	1	0.000295508
11.16	1	0.000147776	1	0.000295508
11.17	1	0.000147776	1	0.000295508
11.18	1	0.000147776	1	0.000295508
11.19	1	0.000147776	1	0.000295508
11.2	1	0.000147776	1	0.000295508
11.21	1	0.000147776	1	0.000295508
11.22	1	0.000147776	1	0.000295508
11.23	1	0.000147776	1	0.000295508
11.24	1	0.000147776	1	0.000295508
11.25	1	0.000147776	1	0.000295508
11.26	1	0.000147776	1	0.000295508
11.27	1	0.000147776	1	0.000295508
11.28	1	0.000147776	1	0.000295508
11.29	1	0.000147776	1	0.000295508
11.3	1	0.000147776	1	0.000295508
11.31	1	0.000147776	1	0.000295508
11.32	1	0.000147776	1	0.000295508
11.33	1	0.000147776	1	0.000295508
11.34	1	0.000147776	1	0.000295508
11.35	1	0.000147776	1	0.000295508
11.36	1	0.000147776	1	0.000295508
11.37	1	0.000147776	1	0.000295508
11.38	1	0.000147776	1	0.000295508
11.39	1	0.000147776	1	0.000295508
11.4	1	0.000147776	1	0.000295508
11.41	1	0.000147776	1	0.000295508
11.42	1	0.000147776	1	0.000295508
11.43	1	0.000147776	1	0.000295508
11.44	1	0.000147776	1	0.000295508
11.45	1	0.000147776	1	0.000295508
11.46	1	0.000147776	1	0.000295508
11.47	1	0.000147776	1	0.000295508
11.48	1	0.000147776	1	0.000295508
11.49	1	0.000147776	1	0.000295508
11.5	1	0.000147776	1	0.000295508
11.51	1	0.000147776	1	0.000295508
11.52	1	0.000147776	1	0.000295508
11.53	1	0.000147776	1	0.000295508
11.54	1	0.000147776	1	0.000295508
11.55	1	0.000147776	1	0.000295508
11.56	1	0.000147776	1	0.000295508
11.57	1	0.000147776	1	0.000295508
11.58	1	0.000147776	1	0.000295508
11.59	1	0.000147776	1	0.000295508
11.6	1	0.000147776	1	0.000295508
11.61	1	0.000147776	1	0.000295508
11.62	1	0.000147776	1	0.000295508
11.63	1	0.000147776	1	0.000295508
11.64	1	0.000147776	1	0.000295508
11.65	1	0.000147776	1	0.000295508
11.66	1	0.000147776	1	0.000295508
11.67	1	0.000147776	1	0.000295508
11.68	1	0.000147776	1	0.000295508
11.69	1	0.000147776	1	0.000295508
11.7	1	0.000147776	1	0.000295508
11.71	1	0.000147776	1	0.000295508
11.72	1	0.000147776	1	0.000295508

## Sheet: glm_AlphCaddDeogen_table_FINAL
cutoff	Precision	Recall	Specifity	Fscore
-6.61	0.514014	1	0	0.679009
-6.6	0.514053	1	0.000156299	0.679043
-6.59	0.514053	1	0.000156299	0.679043
-6.58	0.514053	1	0.000156299	0.679043
-6.57	0.514053	1	0.000156299	0.679043
-6.56	0.514093	1	0.000312598	0.679077
-6.55	0.514093	1	0.000312598	0.679077
-6.54	0.514093	1	0.000312598	0.679077
-6.53	0.514093	1	0.000312598	0.679077
-6.52	0.514093	1	0.000312598	0.679077
-6.51	0.514093	1	0.000312598	0.679077
-6.5	0.514093	1	0.000312598	0.679077
-6.49	0.514132	1	0.000468897	0.679111
-6.48	0.514132	1	0.000468897	0.679111
-6.47	0.514171	1	0.000625195	0.679145
-6.46	0.514171	1	0.000625195	0.679145
-6.45	0.514171	1	0.000625195	0.679145
-6.44	0.514171	1	0.000625195	0.679145
-6.43	0.514171	1	0.000625195	0.679145
-6.42	0.514171	1	0.000625195	0.679145
-6.41	0.514171	1	0.000625195	0.679145
-6.4	0.51421	1	0.000781494	0.679179
-6.39	0.51421	1	0.000781494	0.679179
-6.38	0.51421	1	0.000781494	0.679179
-6.37	0.51421	1	0.000781494	0.679179
-6.36	0.51421	1	0.000781494	0.679179
-6.35	0.514249	1	0.000937793	0.679213
-6.34	0.514249	1	0.000937793	0.679213
-6.33	0.514249	1	0.000937793	0.679213
-6.32	0.514249	1	0.000937793	0.679213
-6.31	0.514249	1	0.000937793	0.679213
-6.3	0.514249	1	0.000937793	0.679213
-6.29	0.514249	1	0.000937793	0.679213
-6.28	0.514249	1	0.000937793	0.679213
-6.27	0.514249	1	0.000937793	0.679213
-6.26	0.514249	1	0.000937793	0.679213
-6.25	0.514249	1	0.000937793	0.679213
-6.24	0.514249	1	0.000937793	0.679213
-6.23	0.514249	1	0.000937793	0.679213
-6.22	0.514288	1	0.00109409	0.679247
-6.21	0.514288	1	0.00109409	0.679247
-6.2	0.514288	1	0.00109409	0.679247
-6.19	0.514327	1	0.00125039	0.679281
-6.18	0.514327	1	0.00125039	0.679281
-6.17	0.514327	1	0.00125039	0.679281
-6.16	0.514405	1	0.00156299	0.679349
-6.15	0.514405	1	0.00156299	0.679349
-6.14	0.514405	1	0.00156299	0.679349
-6.13	0.514405	1	0.00156299	0.679349
-6.12	0.514444	1	0.00171929	0.679384
-6.11	0.514444	1	0.00171929	0.679384
-6.1	0.514444	1	0.00171929	0.679384
-6.09	0.514523	1	0.00203188	0.679452
-6.08	0.514562	1	0.00218818	0.679486
-6.07	0.514562	1	0.00218818	0.679486
-6.06	0.514562	1	0.00218818	0.679486
-6.05	0.514601	1	0.00234448	0.67952
-6.04	0.514601	1	0.00234448	0.67952
-6.03	0.51464	1	0.00250078	0.679554
-6.02	0.51464	1	0.00250078	0.679554
-6.01	0.514718	1	0.00281338	0.679622
-6	0.514718	1	0.00281338	0.679622
-5.99	0.514757	1	0.00296968	0.679657
-5.98	0.514836	1	0.00328228	0.679725
-5.97	0.514836	1	0.00328228	0.679725
-5.96	0.514875	1	0.00343857	0.679759
-5.95	0.514914	1	0.00359487	0.679793
-5.94	0.514914	1	0.00359487	0.679793
-5.93	0.514953	1	0.00375117	0.679827
-5.92	0.515032	1	0.00406377	0.679896
-5.91	0.515071	1	0.00422007	0.67993
-5.9	0.515071	1	0.00422007	0.67993
-5.89	0.515071	1	0.00422007	0.67993
-5.88	0.51511	1	0.00437637	0.679964
-5.87	0.51511	1	0.00437637	0.679964
-5.86	0.51511	1	0.00437637	0.679964
-5.85	0.51511	1	0.00437637	0.679964
-5.84	0.515188	1	0.00468897	0.680032
-5.83	0.515188	1	0.00468897	0.680032
-5.82	0.515188	1	0.00468897	0.680032
-5.81	0.515188	1	0.00468897	0.680032
-5.8	0.515188	1	0.00468897	0.680032
-5.79	0.515228	1	0.00484526	0.680066
-5.78	0.515267	1	0.00500156	0.680101
-5.77	0.515267	1	0.00500156	0.680101
-5.76	0.515306	1	0.00515786	0.680135
-5.75	0.515345	1	0.00531416	0.680169
-5.74	0.515424	1	0.00562676	0.680237
-5.73	0.515463	1	0.00578306	0.680271
-5.72	0.515463	1	0.00578306	0.680271
-5.71	0.515581	1	0.00625195	0.680374
-5.7	0.51562	1	0.00640825	0.680408
-5.69	0.51566	1	0.00656455	0.680442
-5.68	0.515699	1	0.00672085	0.680477
-5.67	0.515699	1	0.00672085	0.680477
-5.66	0.515738	1	0.00687715	0.680511
-5.65	0.515856	1	0.00734605	0.680614
-5.64	0.516013	1	0.00797124	0.68075
-5.63	0.516053	1	0.00812754	0.680785
-5.62	0.516053	1	0.00812754	0.680785
-5.61	0.516053	1	0.00812754	0.680785
-5.6	0.516131	1	0.00844014	0.680853
-5.59	0.516131	1	0.00844014	0.680853
-5.58	0.516171	1	0.00859644	0.680887
-5.57	0.51621	1	0.00875274	0.680922
-5.56	0.516289	1	0.00906533	0.68099
-5.55	0.516368	1	0.00937793	0.681059
-5.54	0.516407	1	0.00953423	0.681093
-5.53	0.516565	1	0.0101594	0.68123
-5.52	0.516604	1	0.0103157	0.681264
-5.51	0.516683	1	0.0106283	0.681333
-5.5	0.516723	1	0.0107846	0.681367
-5.49	0.516723	1	0.0107846	0.681367
-5.48	0.516802	1	0.0110972	0.681436
-5.47	0.516841	1	0.0112535	0.68147
-5.46	0.516841	1	0.0112535	0.68147
-5.45	0.517039	1	0.012035	0.681642
-5.44	0.517118	1	0.0123476	0.681711
-5.43	0.517157	1	0.0125039	0.681745
-5.42	0.517236	1	0.0128165	0.681814
-5.41	0.517355	1	0.0132854	0.681917
-5.4	0.517473	1	0.0137543	0.68202
-5.39	0.517553	1	0.0140669	0.682088
-5.38	0.517592	1	0.0142232	0.682123
-5.37	0.51779	1	0.0150047	0.682295
-5.36	0.51783	1	0.015161	0.682329
-5.35	0.517909	1	0.0154736	0.682398
-5.34	0.517909	1	0.0154736	0.682398
-5.33	0.517949	1	0.0156299	0.682432
-5.32	0.517988	1	0.0157862	0.682467
-5.31	0.518028	1	0.0159425	0.682501
-5.3	0.518028	1	0.0159425	0.682501
-5.29	0.51807	0.999852	0.0162551	0.682504
-5.28	0.51815	0.999852	0.0165677	0.682573
-5.27	0.518229	0.999852	0.0168803	0.682641
-5.26	0.518388	0.999852	0.0175055	0.682779
-5.25	0.518388	0.999852	0.0175055	0.682779
-5.24	0.518587	0.999852	0.018287	0.682951
-5.23	0.518666	0.999852	0.0185996	0.68302
-5.22	0.518746	0.999852	0.0189122	0.683089
-5.21	0.518785	0.999852	0.0190685	0.683124
-5.2	0.518905	0.999852	0.0195374	0.683227
-5.19	0.519024	0.999852	0.0200063	0.683331
-5.18	0.519024	0.999852	0.0200063	0.683331
-5.17	0.519064	0.999852	0.0201626	0.683365
-5.16	0.519104	0.999852	0.0203188	0.6834
-5.15	0.519263	0.999852	0.020944	0.683538
-5.14	0.519383	0.999852	0.0214129	0.683642
-5.13	0.519582	0.999852	0.0221944	0.683814
-5.12	0.519702	0.999852	0.0226633	0.683918
-5.11	0.519822	0.999852	0.0231322	0.684022
-5.1	0.520022	0.999852	0.0239137	0.684195
-5.09	0.520181	0.999852	0.0245389	0.684333
-5.08	0.520301	0.999852	0.0250078	0.684437
-5.07	0.520462	0.999852	0.025633	0.684575
-5.06	0.520542	0.999852	0.0259456	0.684645
-5.05	0.520662	0.999852	0.0264145	0.684749
-5.04	0.520662	0.999852	0.0264145	0.684749
-5.03	0.520782	0.999852	0.0268834	0.684852
-5.02	0.520822	0.999852	0.0270397	0.684887
-5.01	0.520862	0.999852	0.027196	0.684922
-5	0.520942	0.999852	0.0275086	0.684991
-4.99	0.521063	0.999852	0.0279775	0.685095
-4.98	0.521223	0.999852	0.0286027	0.685234
-4.97	0.521223	0.999852	0.0286027	0.685234
-4.96	0.521424	0.999852	0.0293842	0.685407
-4.95	0.521545	0.999852	0.0298531	0.685512
-4.94	0.521665	0.999852	0.030322	0.685616
-4.93	0.521706	0.999852	0.0304783	0.685651
-4.92	0.521987	0.999852	0.0315724	0.685894
-4.91	0.522068	0.999852	0.031885	0.685963
-4.9	0.522189	0.999852	0.0323539	0.686068
-4.89	0.522431	0.999852	0.0332917	0.686276
-4.88	0.522632	0.999852	0.0340731	0.686451
-4.87	0.522834	0.999852	0.0348546	0.686625
-4.86	0.522956	0.999852	0.0353235	0.686729
-4.85	0.522996	0.999852	0.0354798	0.686764
-4.84	0.523117	0.999852	0.0359487	0.686869
-4.83	0.523279	0.999852	0.0365739	0.687008
-4.82	0.52336	0.999852	0.0368865	0.687078
-4.81	0.523482	0.999852	0.0373554	0.687183
-4.8	0.523522	0.999852	0.0375117	0.687218
-4.79	0.523603	0.999852	0.0378243	0.687287
-4.78	0.523644	0.999852	0.0379806	0.687322
-4.77	0.523725	0.999852	0.0382932	0.687392
-4.76	0.523846	0.999852	0.0387621	0.687497
-4.75	0.524009	0.999852	0.0393873	0.687637
-4.74	0.52409	0.999852	0.0396999	0.687706
-4.73	0.524212	0.999852	0.0401688	0.687811
-4.72	0.524415	0.999852	0.0409503	0.687986
-4.71	0.5245	0.999704	0.0414192	0.688024
-4.7	0.524785	0.999704	0.0425133	0.688269
-4.69	0.524988	0.999704	0.0432948	0.688445
-4.68	0.525111	0.999704	0.0437637	0.68855
-4.67	0.525274	0.999704	0.0443889	0.68869
-4.66	0.525641	0.999704	0.0457956	0.689005
-4.65	0.525723	0.999704	0.0461082	0.689076
-4.64	0.525927	0.999704	0.0468897	0.689251
-4.63	0.52605	0.999704	0.0473585	0.689356
-4.62	0.526418	0.999704	0.0487652	0.689673
-4.61	0.526623	0.999704	0.0495467	0.689849
-4.6	0.526746	0.999704	0.0500156	0.689954
-4.59	0.526869	0.999704	0.0504845	0.69006
-4.58	0.52728	0.999704	0.0520475	0.690412
-4.57	0.527568	0.999704	0.0531416	0.690658
-4.56	0.527691	0.999704	0.0536105	0.690764
-4.55	0.527732	0.999704	0.0537668	0.6908
-4.54	0.527856	0.999704	0.0542357	0.690905
-4.53	0.528021	0.999704	0.0548609	0.691047
-4.52	0.528186	0.999704	0.0554861	0.691188
-4.51	0.528474	0.999704	0.0565802	0.691435
-4.5	0.52864	0.999704	0.0572054	0.691576
-4.49	0.528722	0.999704	0.057518	0.691647
-4.48	0.529012	0.999704	0.0586121	0.691895
-4.47	0.529053	0.999704	0.0587684	0.69193
-4.46	0.52926	0.999704	0.0595499	0.692107
-4.45	0.529591	0.999704	0.0608003	0.69239
-4.44	0.529716	0.999704	0.0612691	0.692497
-4.43	0.529845	0.999557	0.0618943	0.692572
-4.42	0.529928	0.999557	0.0622069	0.692642
-4.41	0.530219	0.999557	0.063301	0.692891
-4.4	0.530385	0.999557	0.0639262	0.693033
-4.39	0.530593	0.999557	0.0647077	0.69321
-4.38	0.530885	0.999557	0.0658018	0.693459
-4.37	0.531093	0.999557	0.0665833	0.693637
-4.36	0.531302	0.999557	0.0673648	0.693815
-4.35	0.531552	0.999557	0.0683026	0.694028
-4.34	0.531677	0.999557	0.0687715	0.694135
-4.33	0.531928	0.999557	0.0697093	0.694349
-4.32	0.532096	0.999557	0.0703345	0.694492
-4.31	0.532305	0.999557	0.071116	0.69467
-4.3	0.532598	0.999557	0.0722101	0.69492
-4.29	0.532562	0.999409	0.0722101	0.694853
-4.28	0.532777	0.999261	0.0731479	0.695
-4.27	0.533029	0.999261	0.0740857	0.695214
-4.26	0.533449	0.999261	0.0756486	0.695572
-4.25	0.533617	0.999261	0.0762738	0.695715
-4.24	0.53387	0.999261	0.0772116	0.69593
-4.23	0.534165	0.999261	0.0783057	0.69618
-4.22	0.534461	0.999261	0.0793998	0.696431
-4.21	0.534757	0.999261	0.0804939	0.696682
-4.2	0.534968	0.999261	0.0812754	0.696862
-4.19	0.535222	0.999261	0.0822132	0.697077
-4.18	0.535434	0.999261	0.0829947	0.697257
-4.17	0.535562	0.999261	0.0834636	0.697365
-4.16	0.535731	0.999261	0.0840888	0.697509
-4.15	0.536029	0.999261	0.0851829	0.697761
-4.14	0.536411	0.999261	0.0865896	0.698085
-4.13	0.5368	0.999113	0.0881525	0.698378
-4.12	0.537147	0.998966	0.0895592	0.698636
-4.11	0.537532	0.998966	0.0909659	0.698961
-4.1	0.537874	0.998966	0.0922163	0.69925
-4.09	0.538217	0.998966	0.0934667	0.69954
-4.08	0.538603	0.998966	0.0948734	0.699865
-4.07	0.53886	0.998966	0.0958112	0.700083
-4.06	0.539204	0.998966	0.0970616	0.700373
-4.05	0.539591	0.998966	0.0984683	0.7007
-4.04	0.53985	0.998966	0.0994061	0.700918
-4.03	0.540022	0.998966	0.100031	0.701063
-4.02	0.540281	0.998966	0.100969	0.701281
-4.01	0.540627	0.998966	0.102219	0.701572
-4	0.540843	0.998966	0.103001	0.701754
-3.99	0.54093	0.998966	0.103314	0.701827
-3.98	0.541233	0.998966	0.104408	0.702082
-3.97	0.541406	0.998966	0.105033	0.702228
-3.96	0.54184	0.998966	0.106596	0.702593
-3.95	0.541971	0.998966	0.107065	0.702703
-3.94	0.542101	0.998966	0.107534	0.702812
-3.93	0.542406	0.998966	0.108628	0.703068
-3.92	0.542768	0.99867	0.110191	0.703299
-3.91	0.542986	0.99867	0.110972	0.703482
-3.9	0.543248	0.99867	0.11191	0.703702
-3.89	0.543641	0.99867	0.113317	0.704032
-3.88	0.543991	0.99867	0.114567	0.704325
-3.87	0.544079	0.99867	0.11488	0.704399
-3.86	0.544649	0.99867	0.116912	0.704876
-3.85	0.544956	0.99867	0.118006	0.705134
-3.84	0.54544	0.99867	0.119725	0.705538
-3.83	0.545748	0.99867	0.120819	0.705796
-3.82	0.546057	0.99867	0.121913	0.706054
-3.81	0.546454	0.99867	0.12332	0.706387
-3.8	0.546543	0.99867	0.123632	0.70646
-3.79	0.546852	0.99867	0.124726	0.706719
-3.78	0.547251	0.99867	0.126133	0.707052
-3.77	0.547517	0.99867	0.127071	0.707274
-3.76	0.547827	0.99867	0.128165	0.707533
-3.75	0.548227	0.99867	0.129572	0.707866
-3.74	0.548717	0.99867	0.131291	0.708274
-3.73	0.549118	0.99867	0.132698	0.708609
-3.72	0.549565	0.99867	0.134261	0.70898
-3.71	0.549788	0.99867	0.135042	0.709166
-3.7	0.550147	0.99867	0.136293	0.709464
-3.69	0.550684	0.99867	0.138168	0.709911
-3.68	0.551044	0.99867	0.139419	0.71021
-3.67	0.551719	0.99867	0.141763	0.71077
-3.66	0.551989	0.99867	0.142701	0.710994
-3.65	0.552395	0.99867	0.144108	0.711331
-3.64	0.55281	0.998522	0.145671	0.711638
-3.63	0.553308	0.998522	0.14739	0.71205
-3.62	0.553535	0.998522	0.148171	0.712238
-3.61	0.553671	0.998522	0.14864	0.71235
-3.6	0.553989	0.998522	0.149734	0.712613
-3.59	0.554134	0.998374	0.150359	0.712696
-3.58	0.554589	0.998374	0.151922	0.713072
-3.57	0.555272	0.998374	0.154267	0.713637
-3.56	0.555409	0.998374	0.154736	0.71375
-3.55	0.555775	0.998374	0.155986	0.714052
-3.54	0.556141	0.998374	0.157237	0.714354
-3.53	0.556462	0.998374	0.158331	0.714618
-3.52	0.556966	0.998374	0.16005	0.715034
-3.51	0.557288	0.998374	0.161144	0.715299
-3.5	0.557564	0.998374	0.162082	0.715526
-3.49	0.558163	0.998374	0.164114	0.716019
-3.48	0.558439	0.998374	0.165052	0.716247
-3.47	0.558561	0.997931	0.165833	0.716233
-3.46	0.558931	0.997931	0.167083	0.716537
-3.45	0.559255	0.997931	0.168178	0.716803
-3.44	0.559821	0.997783	0.170209	0.71723
-3.43	0.560332	0.997783	0.171929	0.717649
-3.42	0.560797	0.997783	0.173492	0.718031
-3.41	0.561077	0.997783	0.17443	0.71826
-3.4	0.561497	0.997783	0.175836	0.718604
-3.39	0.561917	0.997783	0.177243	0.718948
-3.38	0.562292	0.997783	0.178493	0.719254
-3.37	0.562714	0.997783	0.1799	0.719599
-3.36	0.563418	0.997783	0.182244	0.720175
-3.35	0.563747	0.997783	0.183339	0.720444
-3.34	0.56436	0.997783	0.18537	0.720944
-3.33	0.56469	0.997783	0.186465	0.721213
-3.32	0.56521	0.997783	0.188184	0.721637
-3.31	0.565494	0.997783	0.189122	0.721869
-3.3	0.566063	0.997783	0.190997	0.722332
-3.29	0.566443	0.997783	0.192248	0.722641
-3.28	0.566728	0.997783	0.193185	0.722874
-3.27	0.566823	0.997783	0.193498	0.722951
-3.26	0.567084	0.997488	0.194592	0.723085
-3.25	0.567847	0.997488	0.197093	0.723705
-3.24	0.56823	0.997488	0.198343	0.724016
-3.23	0.568756	0.997488	0.200063	0.724443
-3.22	0.569332	0.997488	0.201938	0.72491
-3.21	0.569668	0.997488	0.203032	0.725183
-3.2	0.569957	0.997488	0.20397	0.725416
-3.19	0.570198	0.997488	0.204751	0.725611
-3.18	0.570402	0.99734	0.205533	0.725738
-3.17	0.570981	0.99734	0.207409	0.726206
-3.16	0.571416	0.99734	0.208815	0.726558
-3.15	0.571755	0.99734	0.209909	0.726832
-3.14	0.572386	0.99734	0.211941	0.727341
-3.13	0.572774	0.99734	0.213192	0.727655
-3.12	0.573212	0.99734	0.214598	0.728008
-3.11	0.573907	0.997192	0.216943	0.728529
-3.1	0.574445	0.997192	0.218662	0.728962
-3.09	0.575228	0.997192	0.221163	0.729592
-3.08	0.575719	0.997192	0.222726	0.729987
-3.07	0.576407	0.997192	0.224914	0.73054
-3.06	0.576654	0.997192	0.225696	0.730738
-3.05	0.577196	0.997192	0.227415	0.731173
-3.04	0.577704	0.997044	0.229134	0.731541
-3.03	0.578199	0.997044	0.230697	0.731938
-3.02	0.578595	0.997044	0.231947	0.732255
-3.01	0.579341	0.997044	0.234292	0.732852
-3	0.579988	0.997044	0.236324	0.73337
-2.99	0.580287	0.997044	0.237262	0.733609
-2.98	0.580887	0.997044	0.239137	0.734088
-2.97	0.581502	0.996897	0.241169	0.734538
-2.96	0.582168	0.996749	0.243357	0.73503
-2.95	0.582585	0.996601	0.244764	0.735321
-2.94	0.58329	0.996601	0.246952	0.735883
-2.93	0.58386	0.996453	0.248828	0.736296
-2.92	0.58467	0.996453	0.251329	0.73694
-2.91	0.584873	0.996453	0.251954	0.737101
-2.9	0.585243	0.996306	0.253204	0.737354
-2.89	0.585817	0.996158	0.25508	0.73777
-2.88	0.586495	0.99601	0.257268	0.738266
-2.87	0.587261	0.99601	0.259612	0.738873
-2.86	0.587958	0.995714	0.261957	0.739343
-2.85	0.588574	0.995714	0.263832	0.73983
-2.84	0.589362	0.995567	0.266333	0.740411
-2.83	0.590137	0.995567	0.268678	0.741022
-2.82	0.59112	0.995567	0.271647	0.741797
-2.81	0.591744	0.995567	0.273523	0.742287
-2.8	0.592332	0.995419	0.275399	0.742709
-2.79	0.592801	0.995419	0.276805	0.743078
-2.78	0.593532	0.995419	0.278993	0.743652
-2.77	0.594089	0.995123	0.280869	0.744006
-2.76	0.594614	0.995123	0.282432	0.744417
-2.75	0.595156	0.994976	0.284151	0.744801
-2.74	0.59563	0.994976	0.285558	0.745172
-2.73	0.596016	0.994828	0.286808	0.745432
-2.72	0.596438	0.994828	0.288059	0.745763
-2.71	0.597179	0.994828	0.290247	0.746341
-2.7	0.597833	0.99468	0.292279	0.74681
-2.69	0.598133	0.994385	0.293373	0.746961
-2.68	0.598417	0.994237	0.294311	0.74714
-2.67	0.599056	0.994237	0.296186	0.747639
-2.66	0.599786	0.993941	0.298531	0.748123
-2.65	0.600071	0.993793	0.299469	0.748303
-2.64	0.600661	0.993793	0.301188	0.748761
-2.63	0.601521	0.993793	0.303689	0.749429
-2.62	0.601916	0.993646	0.304939	0.749693
-2.61	0.602617	0.993646	0.306971	0.750237
-2.6	0.603086	0.99335	0.308534	0.750516
-2.59	0.603755	0.993202	0.310566	0.750992
-2.58	0.604081	0.993202	0.311504	0.751244
-2.57	0.604624	0.993202	0.313067	0.751664
-2.56	0.60528	0.992759	0.315255	0.752043
-2.55	0.605935	0.992759	0.31713	0.752548
-2.54	0.60692	0.992759	0.319944	0.753308
-2.53	0.607763	0.992611	0.322445	0.753914
-2.52	0.608644	0.992611	0.324945	0.754592
-2.51	0.609418	0.992611	0.327133	0.755186
-2.5	0.610137	0.992611	0.329165	0.755738
-2.49	0.61147	0.992611	0.332917	0.75676
-2.48	0.612195	0.992611	0.334948	0.757314
-2.47	0.612738	0.992316	0.336668	0.757644
-2.46	0.61341	0.992316	0.338543	0.758157
-2.45	0.61442	0.992316	0.341357	0.758929
-2.44	0.615117	0.992168	0.343389	0.759416
-2.43	0.615794	0.992168	0.345264	0.759932
-2.42	0.616437	0.99202	0.34714	0.760378
-2.41	0.617139	0.991872	0.349172	0.760868
-2.4	0.618183	0.991725	0.352141	0.761618
-2.39	0.618753	0.991725	0.353704	0.762051
-2.38	0.619518	0.991577	0.355892	0.762587
-2.37	0.62032	0.991577	0.358081	0.763194
-2.36	0.620951	0.991577	0.3598	0.763672
-2.35	0.621584	0.991577	0.361519	0.76415
-2.34	0.622103	0.991577	0.362926	0.764542
-2.33	0.622668	0.991281	0.364645	0.76488
-2.32	0.623269	0.991133	0.366364	0.76529
-2.31	0.624139	0.991133	0.368709	0.765945
-2.3	0.625093	0.990986	0.371366	0.766619
-2.29	0.62591	0.990986	0.373554	0.767233
-2.28	0.626343	0.990838	0.374805	0.767514
-2.27	0.627128	0.99069	0.376993	0.768059
-2.26	0.628009	0.99069	0.379337	0.768719
-2.25	0.62848	0.99069	0.380588	0.769072
-2.24	0.629129	0.99069	0.382307	0.769557
-2.23	0.629922	0.990542	0.384495	0.770106
-2.22	0.630574	0.990542	0.386214	0.770593
-2.21	0.63149	0.990395	0.388715	0.771231
-2.2	0.632383	0.990395	0.39106	0.771897
-2.19	0.633485	0.990247	0.394029	0.772672
-2.18	0.634144	0.990247	0.395749	0.773163
-2.17	0.634865	0.990247	0.397624	0.773698
-2.16	0.635518	0.989951	0.3995	0.774093
-2.15	0.636485	0.989951	0.402001	0.774809
-2.14	0.636908	0.989951	0.403095	0.775123
-2.13	0.637636	0.989951	0.40497	0.775661
-2.12	0.63833	0.989803	0.406846	0.77613
-2.11	0.639236	0.989508	0.409347	0.776708
-2.1	0.640356	0.989065	0.412473	0.777397
-2.09	0.640996	0.988917	0.414192	0.777823
-2.08	0.64198	0.988917	0.416693	0.778547
-2.07	0.642905	0.988917	0.419037	0.779227
-2.06	0.643957	0.988917	0.421694	0.779999
-2.05	0.644509	0.988621	0.423257	0.780311
-2.04	0.645214	0.988178	0.425289	0.78069
-2.03	0.646047	0.987735	0.427634	0.781161
-2.02	0.646797	0.987735	0.429509	0.781709
-2.01	0.647361	0.987735	0.430916	0.78212
-2	0.647891	0.987587	0.432323	0.782461
-1.99	0.648263	0.987291	0.433417	0.782639
-1.98	0.649048	0.987143	0.435449	0.783164
-1.97	0.650024	0.986996	0.437949	0.783828
-1.96	0.650907	0.9867	0.440294	0.784376
-1.95	0.651733	0.9867	0.442326	0.784975
-1.94	0.652752	0.9867	0.444827	0.785714
-1.93	0.653323	0.986405	0.446389	0.786034
-1.92	0.654054	0.985961	0.448421	0.786421
-1.91	0.655206	0.985666	0.451391	0.78716
-1.9	0.655915	0.985666	0.45311	0.787671
-1.89	0.657368	0.985518	0.456705	0.788671
-1.88	0.658472	0.985518	0.459362	0.789464
-1.87	0.659545	0.98537	0.462019	0.790188
-1.86	0.66059	0.98537	0.46452	0.790938
-1.85	0.661278	0.985222	0.466239	0.791382
-1.84	0.662197	0.985222	0.468428	0.79204
-1.83	0.662921	0.985222	0.470147	0.792558
-1.82	0.664209	0.985075	0.473273	0.79343
-1.81	0.665137	0.985075	0.475461	0.794091
-1.8	0.665901	0.984927	0.477337	0.794588
-1.79	0.666633	0.984631	0.479212	0.795013
-1.78	0.667602	0.984484	0.481557	0.795653
-1.77	0.668607	0.984484	0.483901	0.796366
-1.76	0.669615	0.984484	0.486246	0.797081
-1.75	0.670964	0.984484	0.489372	0.798035
-1.74	0.67164	0.984484	0.490935	0.798514
-1.73	0.672184	0.984188	0.492341	0.798801
-1.72	0.67256	0.983745	0.493435	0.79892
-1.71	0.673785	0.983745	0.496249	0.799784
-1.7	0.67423	0.983597	0.497343	0.800048
-1.69	0.674812	0.983449	0.49875	0.800409
-1.68	0.67581	0.983006	0.50125	0.800963
-1.67	0.676465	0.982858	0.502813	0.801374
-1.66	0.67712	0.98271	0.504376	0.801784
-1.65	0.678469	0.982562	0.507502	0.80268
-1.64	0.679648	0.982562	0.510159	0.803505
-1.63	0.680659	0.982415	0.512504	0.804161
-1.62	0.681636	0.982415	0.514692	0.804843
-1.61	0.682756	0.982415	0.517193	0.805623
-1.6	0.683534	0.982119	0.519068	0.806064
-1.59	0.68452	0.982119	0.521257	0.806749
-1.58	0.68509	0.981824	0.522663	0.807045
-1.57	0.685977	0.981676	0.524695	0.80761
-1.56	0.686763	0.98138	0.526571	0.808055
-1.55	0.687377	0.980937	0.528134	0.808329
-1.54	0.687876	0.980937	0.529228	0.808674
-1.53	0.689591	0.980937	0.532979	0.809858
-1.52	0.690883	0.980937	0.535792	0.810748
-1.51	0.691458	0.980937	0.537043	0.811144
-1.5	0.692589	0.980494	0.5397	0.81177
-1.49	0.693788	0.980346	0.542357	0.812542
-1.48	0.694846	0.980198	0.544701	0.813216
-1.47	0.695657	0.979902	0.546577	0.81367
-1.46	0.696292	0.979459	0.54814	0.813951
-1.45	0.697579	0.979311	0.550953	0.814778
-1.44	0.69824	0.979311	0.55236	0.815229
-1.43	0.699198	0.979311	0.554392	0.815882
-1.42	0.699863	0.979311	0.555799	0.816334
-1.41	0.700836	0.979016	0.557987	0.816893
-1.4	0.701589	0.97872	0.559706	0.817301
-1.39	0.702548	0.977981	0.562051	0.817693
-1.38	0.703562	0.977834	0.564239	0.818328
-1.37	0.704236	0.977834	0.565646	0.818784
-1.36	0.705299	0.977538	0.56799	0.819398
-1.35	0.705977	0.977538	0.569397	0.819855
-1.34	0.707046	0.977243	0.571741	0.820471
-1.33	0.708333	0.977243	0.574398	0.821338
-1.32	0.70967	0.977095	0.577212	0.822184
-1.31	0.7106	0.976799	0.579244	0.822702
-1.3	0.711487	0.976651	0.581119	0.823244
-1.29	0.71253	0.976504	0.583307	0.823889
-1.28	0.713237	0.976208	0.58487	0.824256
-1.27	0.713977	0.97606	0.586433	0.824697
-1.26	0.714858	0.975469	0.588465	0.825073
-1.25	0.715804	0.975174	0.590497	0.825597
-1.24	0.716879	0.97473	0.592842	0.826152
-1.23	0.717831	0.974435	0.594873	0.826678
-1.22	0.71874	0.974287	0.596749	0.827227
-1.21	0.720013	0.973991	0.599406	0.827963
-1.2	0.720691	0.973844	0.600813	0.828358
-1.19	0.721796	0.973844	0.603001	0.829087
-1.18	0.722429	0.973844	0.604251	0.829505
-1.17	0.722911	0.973105	0.605502	0.829554
-1.16	0.723645	0.972809	0.607065	0.829929
-1.15	0.72443	0.972366	0.608784	0.830284
-1.14	0.725518	0.972218	0.610972	0.830944
-1.13	0.72661	0.97207	0.61316	0.831606
-1.12	0.727413	0.97207	0.614723	0.832132
-1.11	0.728451	0.971627	0.616912	0.832647
-1.1	0.728795	0.971331	0.617693	0.832763
-1.09	0.729625	0.971036	0.619412	0.833196
-1.08	0.730923	0.971036	0.621913	0.834042
-1.07	0.731485	0.970593	0.623163	0.834244
-1.06	0.732537	0.970149	0.625352	0.834764
-1.05	0.733736	0.970001	0.627696	0.835487
-1.04	0.734909	0.969706	0.630041	0.836137
-1.03	0.735373	0.969558	0.630978	0.836382
-1.02	0.735809	0.969263	0.631916	0.836554
-1.01	0.736464	0.968819	0.633323	0.836812
-1	0.737345	0.968671	0.635042	0.837325
-0.99	0.738562	0.968524	0.637387	0.838054
-0.98	0.73942	0.968228	0.639106	0.838495
-0.97	0.740138	0.967637	0.640669	0.838734
-0.96	0.740749	0.967342	0.641919	0.839016
-0.95	0.7415	0.966898	0.643482	0.83933
-0.94	0.742507	0.966455	0.645514	0.839807
-0.93	0.74366	0.966307	0.647702	0.840488
-0.92	0.744419	0.965864	0.649265	0.840805
-0.91	0.745691	0.96542	0.651766	0.841448
-0.9	0.746373	0.96542	0.653017	0.841881
-0.89	0.747796	0.965273	0.655674	0.84273
-0.88	0.748281	0.965125	0.656611	0.842982
-0.87	0.748996	0.964829	0.658018	0.843322
-0.86	0.750316	0.964534	0.660519	0.844045
-0.85	0.75141	0.964386	0.662551	0.84468
-0.84	0.752046	0.96409	0.663801	0.844968
-0.83	0.753031	0.963795	0.665677	0.845476
-0.82	0.754049	0.963204	0.667709	0.845889
-0.81	0.7551	0.96276	0.669741	0.846379
-0.8	0.755948	0.962613	0.671304	0.846854
-0.79	0.757093	0.962169	0.673492	0.8474
-0.78	0.757773	0.961578	0.674898	0.847597
-0.77	0.75854	0.96143	0.676305	0.848019
-0.76	0.75916	0.96143	0.677399	0.848406
-0.75	0.76073	0.961283	0.680213	0.849328
-0.74	0.761531	0.961283	0.681619	0.849827
-0.73	0.762279	0.960987	0.683026	0.850176
-0.72	0.762614	0.960396	0.683807	0.850154
-0.71	0.763993	0.9601	0.686308	0.850894
-0.7	0.76445	0.959657	0.687246	0.851002
-0.69	0.764962	0.959509	0.688184	0.851262
-0.68	0.766136	0.959509	0.690216	0.851988
-0.67	0.767131	0.959509	0.691935	0.852603
-0.66	0.767384	0.958918	0.69256	0.852526
-0.65	0.767811	0.958771	0.693342	0.85273
-0.64	0.768638	0.958327	0.694905	0.853065
-0.63	0.770346	0.958179	0.697874	0.854057
-0.62	0.771483	0.957884	0.699906	0.854638
-0.61	0.772283	0.957736	0.701313	0.85507
-0.6	0.773069	0.956997	0.702876	0.855256
-0.59	0.773211	0.956258	0.703345	0.855048
-0.58	0.774916	0.955963	0.706314	0.855971
-0.57	0.775447	0.955815	0.707252	0.856235
-0.56	0.776257	0.955667	0.708659	0.85667
-0.55	0.776857	0.955372	0.709753	0.856916
-0.54	0.778045	0.955224	0.711785	0.857579
-0.53	0.778648	0.954928	0.712879	0.857826
-0.52	0.779454	0.954189	0.714442	0.858016
-0.51	0.780815	0.953894	0.716786	0.85872
-0.5	0.781451	0.953746	0.717881	0.859044
-0.49	0.781939	0.953303	0.718818	0.85916
-0.48	0.782619	0.952859	0.720069	0.85939
-0.47	0.783915	0.952121	0.722413	0.859869
-0.46	0.78467	0.951529	0.72382	0.860081
-0.45	0.785287	0.951234	0.724914	0.860331
-0.44	0.786046	0.950643	0.726321	0.860544
-0.43	0.786833	0.950199	0.727727	0.860834
-0.42	0.787719	0.949756	0.72929	0.861182
-0.41	0.78895	0.949608	0.731322	0.861856
-0.4	0.789914	0.949017	0.733042	0.862187
-0.39	0.7904	0.949017	0.733823	0.862476
-0.38	0.791682	0.947983	0.736168	0.862811
-0.37	0.792388	0.94754	0.737418	0.863046
-0.36	0.793219	0.947244	0.738825	0.863416
-0.35	0.793851	0.946357	0.740075	0.863422
-0.34	0.794614	0.94621	0.741325	0.863811
-0.33	0.795401	0.945618	0.742732	0.864029
-0.32	0.79634	0.945323	0.744295	0.864459
-0.31	0.79676	0.94488	0.745077	0.864521
-0.3	0.798002	0.944584	0.747108	0.865128
-0.29	0.798899	0.943993	0.748671	0.865407
-0.28	0.799274	0.943845	0.749297	0.865564
-0.27	0.799975	0.943254	0.750547	0.865726
-0.26	0.800954	0.943106	0.75211	0.866237
-0.25	0.802036	0.942958	0.753829	0.866807
-0.24	0.802693	0.942663	0.754923	0.867065
-0.23	0.803376	0.942515	0.756018	0.867401
-0.22	0.804567	0.942367	0.757893	0.868032
-0.21	0.806019	0.941924	0.760238	0.868688
-0.2	0.806815	0.941185	0.761644	0.868836
-0.19	0.807331	0.940594	0.762582	0.868883
-0.18	0.808181	0.940151	0.763989	0.869185
-0.17	0.80867	0.940003	0.76477	0.869405
-0.16	0.809633	0.938969	0.76649	0.869518
-0.15	0.81049	0.938525	0.767896	0.869821
-0.14	0.811142	0.938082	0.76899	0.870006
-0.13	0.8117	0.937047	0.770084	0.869881
-0.12	0.812668	0.936604	0.771647	0.870246
-0.11	0.813431	0.936161	0.772898	0.870491
-0.1	0.814348	0.936013	0.774304	0.870952
-0.09	0.814672	0.935422	0.77493	0.870881
-0.08	0.815474	0.934535	0.776336	0.870954
-0.07	0.816197	0.933796	0.777587	0.871046
-0.06	0.816677	0.933501	0.778368	0.87119
-0.05	0.817828	0.932762	0.780244	0.871522
-0.04	0.819055	0.932466	0.782119	0.872089
-0.03	0.819529	0.931432	0.783057	0.871905
-0.02	0.820526	0.930989	0.78462	0.872274
-0.01	0.821443	0.930693	0.786027	0.872662
0	0.822638	0.930102	0.787902	0.873075
0.01	0.823337	0.929068	0.789153	0.873013
0.02	0.823607	0.928033	0.789778	0.872707
0.03	0.824333	0.927146	0.791028	0.872722
0.04	0.825	0.926555	0.792123	0.872834
0.05	0.825995	0.925964	0.793686	0.873128
0.06	0.827522	0.925964	0.795874	0.87398
0.07	0.828568	0.92493	0.797593	0.874101
0.08	0.829356	0.924339	0.798843	0.874275
0.09	0.829971	0.924043	0.799781	0.874484
0.1	0.830454	0.9236	0.800563	0.874554
0.11	0.831381	0.923156	0.801969	0.874869
0.12	0.832822	0.923156	0.804001	0.875666
0.13	0.833467	0.923009	0.804939	0.875955
0.14	0.834135	0.92227	0.806033	0.875991
0.15	0.834605	0.921679	0.806815	0.875983
0.16	0.835165	0.92094	0.807752	0.875958
0.17	0.835771	0.920497	0.80869	0.87609
0.18	0.8364	0.920201	0.809628	0.876302
0.19	0.836856	0.918723	0.810566	0.875881
0.2	0.838257	0.91828	0.812598	0.876446
0.21	0.839028	0.918132	0.813692	0.876799
0.22	0.839778	0.917837	0.814786	0.877074
0.23	0.84033	0.91695	0.815724	0.87697
0.24	0.841248	0.916211	0.81713	0.877131
0.25	0.841712	0.915472	0.817912	0.877044
0.26	0.842772	0.914881	0.819475	0.877347
0.27	0.843605	0.91429	0.820725	0.877526
0.28	0.844514	0.913403	0.822132	0.877609
0.29	0.845375	0.91296	0.823382	0.877869
0.3	0.845616	0.912221	0.823851	0.877657
0.31	0.845911	0.911039	0.824476	0.877268
0.32	0.846693	0.910004	0.825727	0.877208
0.33	0.847096	0.909561	0.826352	0.877218
0.34	0.848063	0.90897	0.827759	0.877461
0.35	0.848556	0.907492	0.828696	0.877035
0.36	0.849509	0.906753	0.830103	0.877198
0.37	0.850028	0.905423	0.831041	0.876852
0.38	0.850653	0.904832	0.831979	0.876907
0.39	0.851455	0.903798	0.833229	0.876846
0.4	0.851883	0.902616	0.834011	0.876516
0.41	0.852851	0.901877	0.835417	0.876679
0.42	0.853604	0.901286	0.836511	0.876797
0.43	0.854619	0.900842	0.837918	0.877122
0.44	0.855537	0.89966	0.839325	0.877044
0.45	0.855635	0.898626	0.839637	0.876604
0.46	0.856478	0.897739	0.840888	0.876623
0.47	0.857345	0.897	0.842138	0.876724
0.48	0.858134	0.89567	0.843389	0.8765
0.49	0.85854	0.895079	0.844014	0.876429
0.5	0.859171	0.89434	0.844952	0.876403
0.51	0.859949	0.892862	0.846202	0.876097
0.52	0.860747	0.892419	0.847296	0.876297
0.53	0.861754	0.89168	0.848703	0.876462
0.54	0.862207	0.891385	0.849328	0.876553
0.55	0.862914	0.890202	0.850422	0.876346
0.56	0.86335	0.889759	0.851047	0.876355
0.57	0.863891	0.889168	0.851829	0.876347
0.58	0.864414	0.888429	0.85261	0.876257
0.59	0.865437	0.88769	0.854017	0.876423
0.6	0.866465	0.886951	0.855424	0.876588
0.61	0.86685	0.886065	0.856049	0.876352
0.62	0.867758	0.885326	0.857299	0.876454
0.63	0.868669	0.884587	0.85855	0.876556
0.64	0.869654	0.883405	0.859956	0.876475
0.65	0.870554	0.882518	0.861207	0.876495
0.66	0.870911	0.881336	0.861832	0.876093
0.67	0.871255	0.88104	0.862301	0.87612
0.68	0.872129	0.880893	0.863395	0.876489
0.69	0.872946	0.879267	0.864645	0.876095
0.7	0.873382	0.877641	0.865427	0.875507
0.71	0.874134	0.876459	0.866521	0.875295
0.72	0.874723	0.874982	0.867459	0.874852
0.73	0.875314	0.874538	0.86824	0.874926
0.74	0.876	0.873799	0.869178	0.874898
0.75	0.87667	0.872913	0.870116	0.874787
0.76	0.877621	0.872174	0.871366	0.874889
0.77	0.877962	0.870696	0.871991	0.874314
0.78	0.878376	0.869809	0.872616	0.874072
0.79	0.878702	0.868184	0.873242	0.873411
0.8	0.87946	0.866854	0.874336	0.873112
0.81	0.880409	0.865967	0.875586	0.873128
0.82	0.882007	0.864933	0.877618	0.873387
0.83	0.882566	0.864046	0.878399	0.873208
0.84	0.882789	0.862568	0.878868	0.872561
0.85	0.883316	0.861386	0.87965	0.872213
0.86	0.883728	0.860352	0.880275	0.871883
0.87	0.883901	0.858431	0.880744	0.87098
0.88	0.884703	0.857248	0.881838	0.87076
0.89	0.885479	0.856953	0.882776	0.870982
0.9	0.886221	0.856362	0.883714	0.871036
0.91	0.886966	0.855771	0.884651	0.871089
0.92	0.887406	0.854884	0.885277	0.870841
0.93	0.887848	0.853997	0.885902	0.870594
0.94	0.888308	0.853258	0.886527	0.87043
0.95	0.889437	0.852372	0.887934	0.87051
0.96	0.889524	0.850746	0.888246	0.869703
0.97	0.890489	0.849564	0.889497	0.869545
0.98	0.891028	0.848234	0.890278	0.869104
0.99	0.892106	0.846756	0.891685	0.86884
1	0.892111	0.845574	0.891841	0.868219
1.01	0.892673	0.844392	0.892623	0.867861
1.02	0.893567	0.843653	0.893717	0.867893
1.03	0.893887	0.842766	0.894186	0.867574
1.04	0.894902	0.84055	0.895592	0.866875
1.05	0.895085	0.839663	0.895905	0.866489
1.06	0.895019	0.839072	0.895905	0.866143
1.07	0.896001	0.837742	0.897155	0.865893
1.08	0.896137	0.836412	0.897468	0.865245
1.09	0.896213	0.835821	0.897624	0.864964
1.1	0.896475	0.834343	0.898093	0.864294
1.11	0.89704	0.833013	0.898875	0.863842
1.12	0.898054	0.831831	0.900125	0.863675
1.13	0.898034	0.830353	0.900281	0.862869
1.14	0.898528	0.829614	0.900907	0.862697
1.15	0.898446	0.828875	0.900907	0.86226
1.16	0.898716	0.827398	0.901375	0.861583
1.17	0.899164	0.826215	0.902001	0.861147
1.18	0.899581	0.824738	0.902626	0.860535
1.19	0.899742	0.823555	0.902938	0.859965
1.2	0.900226	0.822669	0.903564	0.859702
1.21	0.900876	0.8206	0.904501	0.858866
1.22	0.901626	0.819418	0.905439	0.858558
1.23	0.902952	0.818088	0.907002	0.858428
1.24	0.903005	0.817201	0.907158	0.857963
1.25	0.903975	0.81661	0.908253	0.858075
1.26	0.903919	0.814689	0.908409	0.856987
1.27	0.904418	0.813802	0.909034	0.856721
1.28	0.905452	0.812325	0.910284	0.856364
1.29	0.90591	0.810995	0.91091	0.855828
1.3	0.905991	0.808926	0.911222	0.854712
1.31	0.906572	0.8073	0.912004	0.854061
1.32	0.907035	0.80597	0.912629	0.853521
1.33	0.907531	0.804936	0.913254	0.85316
1.34	0.907983	0.803458	0.913879	0.852528
1.35	0.908133	0.80198	0.914192	0.851762
1.36	0.909121	0.801241	0.915286	0.851779
1.37	0.909427	0.799764	0.915755	0.851077
1.38	0.910486	0.798138	0.917005	0.850618
1.39	0.911675	0.796217	0.918412	0.850043
1.4	0.912203	0.79533	0.919037	0.849767
1.41	0.912814	0.793705	0.919819	0.849103
1.42	0.913332	0.79267	0.920444	0.848734
1.43	0.913778	0.790897	0.921069	0.847909
1.44	0.914159	0.79001	0.921538	0.847562
1.45	0.914511	0.788828	0.922007	0.847033
1.46	0.914762	0.786611	0.922476	0.84586
1.47	0.915617	0.784099	0.92357	0.84477
1.48	0.915873	0.781883	0.924039	0.843591
1.49	0.917188	0.7807	0.925445	0.843458
1.5	0.917987	0.779075	0.926383	0.842846
1.51	0.918631	0.777449	0.927165	0.842164
1.52	0.91916	0.776267	0.92779	0.841692
1.53	0.919502	0.774789	0.928259	0.840966
1.54	0.919775	0.772573	0.928728	0.839772
1.55	0.919944	0.770947	0.92904	0.838881
1.56	0.920318	0.769765	0.929509	0.838336
1.57	0.921318	0.768287	0.930603	0.837873
1.58	0.92175	0.765923	0.931229	0.836642
1.59	0.92224	0.76415	0.931854	0.835785
1.6	0.922004	0.761637	0.931854	0.834183
1.61	0.92298	0.759716	0.932948	0.833428
1.62	0.923604	0.7575	0.933729	0.832346
1.63	0.923952	0.755874	0.934198	0.831505
1.64	0.924248	0.753657	0.934667	0.830281
1.65	0.924069	0.751736	0.934667	0.829042
1.66	0.92469	0.749372	0.935449	0.827851
1.67	0.92554	0.747599	0.936386	0.827107
1.68	0.926735	0.745825	0.937637	0.826496
1.69	0.927266	0.742279	0.938418	0.824524
1.7	0.927249	0.74021	0.938575	0.823239
1.71	0.927894	0.737845	0.939356	0.822028
1.72	0.928505	0.735038	0.940138	0.820521
1.73	0.929066	0.73356	0.940763	0.819818
1.74	0.930154	0.732082	0.941857	0.819317
1.75	0.930092	0.729422	0.942013	0.817625
1.76	0.930167	0.726319	0.942326	0.8157
1.77	0.930361	0.724546	0.942638	0.814655
1.78	0.930706	0.722477	0.943107	0.813478
1.79	0.931766	0.720408	0.944201	0.812568
1.8	0.932847	0.718487	0.945295	0.811754
1.81	0.933423	0.716861	0.945921	0.810933
1.82	0.933913	0.714201	0.946546	0.809412
1.83	0.93394	0.712428	0.946702	0.808282
1.84	0.934175	0.71095	0.947015	0.807418
1.85	0.934567	0.709177	0.947484	0.806419
1.86	0.934961	0.707404	0.947952	0.805418
1.87	0.935623	0.704448	0.948734	0.803743
1.88	0.935789	0.702084	0.949047	0.802263
1.89	0.936204	0.700458	0.949515	0.801352
1.9	0.936423	0.698685	0.949828	0.800271
1.91	0.93642	0.696468	0.949984	0.798814
1.92	0.936878	0.695286	0.950453	0.798202
1.93	0.937	0.69233	0.950766	0.796295
1.94	0.937914	0.689818	0.951704	0.794959
1.95	0.938319	0.687897	0.952173	0.793827
1.96	0.939081	0.685681	0.952954	0.79262
1.97	0.939992	0.682873	0.953892	0.791064
1.98	0.94	0.680656	0.954048	0.789577
1.99	0.940357	0.677996	0.954517	0.78791
2	0.940329	0.675336	0.954673	0.786101
2.01	0.941322	0.673267	0.955611	0.785044
2.02	0.941836	0.670016	0.956236	0.783007
2.03	0.94238	0.667061	0.956862	0.781172
2.04	0.943301	0.66381	0.957799	0.779252
2.05	0.943718	0.661593	0.958268	0.777865
2.06	0.943844	0.658194	0.958581	0.775553
2.07	0.943794	0.655091	0.958737	0.773378
2.08	0.944183	0.652431	0.959206	0.771651
2.09	0.944433	0.65051	0.959519	0.770389
2.1	0.945247	0.647998	0.9603	0.768894
2.11	0.945794	0.644599	0.960925	0.766675
2.12	0.946588	0.641643	0.961707	0.764841
2.13	0.947	0.638983	0.962176	0.763081
2.14	0.947171	0.63588	0.962488	0.76092
2.15	0.947415	0.633663	0.962801	0.759408
2.16	0.947135	0.630117	0.962801	0.756766
2.17	0.947357	0.627605	0.963113	0.755022
2.18	0.947781	0.624945	0.963582	0.753228
2.19	0.948793	0.621546	0.96452	0.751071
2.2	0.948608	0.619181	0.96452	0.749285
2.21	0.949465	0.616374	0.965302	0.747491
2.22	0.949405	0.612827	0.965458	0.744859
2.23	0.949793	0.609428	0.965927	0.742461
2.24	0.950278	0.607211	0.966396	0.740961
2.25	0.951117	0.603813	0.967177	0.738678
2.26	0.951402	0.601744	0.96749	0.737214
2.27	0.951821	0.598493	0.967959	0.734894
2.28	0.951685	0.596719	0.967959	0.733515
2.29	0.95167	0.593616	0.968115	0.731161
2.3	0.952426	0.591695	0.96874	0.729924
2.31	0.952916	0.589183	0.969209	0.728153
2.32	0.953388	0.586375	0.969678	0.726141
2.33	0.954315	0.58342	0.97046	0.724138
2.34	0.95459	0.580907	0.970772	0.722278
2.35	0.955111	0.578543	0.971241	0.720596
2.36	0.955817	0.57544	0.971866	0.718384
2.37	0.956114	0.573075	0.972179	0.716622
2.38	0.956112	0.569824	0.972335	0.714074
2.39	0.956435	0.567755	0.972648	0.712537
2.4	0.957687	0.565243	0.973585	0.7109
2.41	0.958501	0.563174	0.974211	0.709485
2.42	0.958786	0.560366	0.974523	0.707331
2.43	0.959319	0.557559	0.974992	0.705234
2.44	0.959877	0.555047	0.975461	0.703371
2.45	0.960154	0.551943	0.975774	0.700948
2.46	0.960881	0.548101	0.976399	0.698033
2.47	0.960927	0.545146	0.976555	0.695644
2.48	0.960702	0.541894	0.976555	0.692933
2.49	0.961508	0.538939	0.97718	0.69072
2.5	0.962815	0.535688	0.978118	0.688378
2.51	0.96318	0.533471	0.978431	0.686638
2.52	0.963271	0.530959	0.978587	0.684577
2.53	0.963332	0.528004	0.978743	0.682131
2.54	0.963597	0.524161	0.979056	0.678982
2.55	0.963478	0.522388	0.979056	0.677463
2.56	0.963766	0.518841	0.979369	0.674544
2.57	0.963882	0.516625	0.979525	0.672696
2.58	0.963979	0.514113	0.979681	0.670586
2.59	0.964316	0.511157	0.979994	0.668148
2.6	0.964035	0.507019	0.979994	0.664536
2.61	0.964639	0.503916	0.980463	0.662007
2.62	0.965292	0.501404	0.980932	0.659988
2.63	0.965083	0.498301	0.980932	0.657246
2.64	0.96511	0.494606	0.981088	0.65403
2.65	0.965029	0.493424	0.981088	0.652977
2.66	0.965015	0.489138	0.981244	0.649211
2.67	0.964851	0.486774	0.981244	0.647088
2.68	0.965223	0.483966	0.981557	0.644685
2.69	0.965865	0.480863	0.982026	0.642068
2.7	0.965743	0.47909	0.982026	0.640458
2.71	0.965548	0.476282	0.982026	0.637902
2.72	0.965663	0.47377	0.982182	0.63567
2.73	0.965726	0.470519	0.982338	0.63275
2.74	0.966013	0.466233	0.982651	0.628925
2.75	0.965825	0.463573	0.982651	0.62646
2.76	0.965902	0.46047	0.982807	0.623637
2.77	0.965969	0.457219	0.982963	0.620662
2.78	0.967296	0.454559	0.983745	0.618478
2.79	0.967752	0.452342	0.984058	0.616516
2.8	0.968092	0.448352	0.98437	0.612867
2.81	0.968259	0.446283	0.984526	0.610965
2.82	0.968942	0.442589	0.984995	0.607628
2.83	0.968821	0.440816	0.984995	0.605931
2.84	0.969231	0.437565	0.985308	0.602932
2.85	0.969577	0.433279	0.985621	0.598917
2.86	0.969354	0.430028	0.985621	0.595762
2.87	0.969819	0.427368	0.985933	0.593292
2.88	0.970024	0.425595	0.986089	0.591619
2.89	0.96982	0.422639	0.986089	0.58872
2.9	0.969997	0.420423	0.986246	0.586598
2.91	0.970144	0.417763	0.986402	0.584031
2.92	0.970242	0.414364	0.986558	0.580719
2.93	0.970414	0.411999	0.986715	0.578423
2.94	0.971178	0.408305	0.987183	0.574906
2.95	0.971004	0.405793	0.987183	0.572381
2.96	0.970735	0.401951	0.987183	0.568502
2.97	0.970874	0.398995	0.98734	0.565563
2.98	0.971387	0.396335	0.987652	0.562972
2.99	0.971816	0.392345	0.987965	0.559006
3	0.971966	0.38939	0.988121	0.556024
3.01	0.971831	0.387469	0.988121	0.554041
3.02	0.972618	0.383183	0.98859	0.549772
3.03	0.972799	0.380523	0.988746	0.547058
3.04	0.972571	0.377272	0.988746	0.543654
3.05	0.973129	0.374612	0.989059	0.540973
3.06	0.97291	0.371509	0.989059	0.537697
3.07	0.972699	0.368553	0.989059	0.534562
3.08	0.973249	0.365598	0.989372	0.531529
3.09	0.973392	0.362199	0.989528	0.527948
3.1	0.973621	0.359982	0.989684	0.525623
3.11	0.97498	0.357027	0.990309	0.522661
3.12	0.975203	0.354515	0.990466	0.519996
3.13	0.975359	0.350968	0.990622	0.516192
3.14	0.975549	0.347865	0.990778	0.512854
3.15	0.975386	0.3455	0.990778	0.510258
3.16	0.975949	0.341806	0.991091	0.506293
3.17	0.97618	0.339146	0.991247	0.5034
3.18	0.976425	0.336634	0.991404	0.500659
3.19	0.976664	0.333974	0.99156	0.497743
3.2	0.976846	0.330427	0.991716	0.493816
3.21	0.977533	0.327915	0.992029	0.491092
3.22	0.977866	0.326437	0.992185	0.489475
3.23	0.979893	0.324073	0.992967	0.487063
3.24	0.979721	0.321265	0.992967	0.483864
3.25	0.979973	0.318162	0.993123	0.480366
3.26	0.980239	0.315206	0.993279	0.477021
3.27	0.980529	0.312546	0.993435	0.474003
3.28	0.980751	0.308704	0.993592	0.469596
3.29	0.980998	0.305157	0.993748	0.465509
3.3	0.981223	0.301167	0.993904	0.460877
3.31	0.981031	0.298064	0.993904	0.457214
3.32	0.980798	0.29437	0.993904	0.45283
3.33	0.980616	0.291562	0.993904	0.449482
3.34	0.980372	0.287868	0.993904	0.445054
3.35	0.980622	0.284173	0.994061	0.440651
3.36	0.980443	0.281513	0.994061	0.437428
3.37	0.980659	0.277228	0.994217	0.432258
3.38	0.980382	0.273238	0.994217	0.427366
3.39	0.980161	0.270134	0.994217	0.42354
3.4	0.979968	0.267475	0.994217	0.420246
3.41	0.980285	0.264519	0.994373	0.416618
3.42	0.980022	0.260972	0.994373	0.412183
3.43	0.980348	0.258017	0.99453	0.408517
3.44	0.980627	0.254322	0.994686	0.403896
3.45	0.980392	0.251219	0.994686	0.399953
3.46	0.980175	0.248411	0.994686	0.396369
3.47	0.97981	0.24383	0.994686	0.390486
3.48	0.980734	0.240727	0.994998	0.386569
3.49	0.981098	0.237772	0.995155	0.382776
3.5	0.980864	0.234816	0.995155	0.37892
3.51	0.981852	0.23186	0.995467	0.375134
3.52	0.983397	0.227575	0.995936	0.369615
3.53	0.98315	0.224176	0.995936	0.365102
3.54	0.982906	0.220925	0.995936	0.360763
3.55	0.982736	0.218708	0.995936	0.35779
3.56	0.98248	0.215457	0.995936	0.353412
3.57	0.982228	0.212354	0.995936	0.34921
3.58	0.982057	0.210285	0.995936	0.346397
3.59	0.983181	0.20733	0.996249	0.342446
3.6	0.983618	0.204079	0.996405	0.338025
3.61	0.983453	0.20201	0.996405	0.335172
3.62	0.984	0.199941	0.996561	0.332351
3.63	0.984502	0.197133	0.996718	0.328491
3.64	0.985704	0.193587	0.99703	0.323617
3.65	0.985396	0.189449	0.99703	0.317799
3.66	0.985133	0.18605	0.99703	0.312989
3.67	0.985634	0.182503	0.997187	0.30798
3.68	0.98527	0.177922	0.997187	0.301414
3.69	0.984987	0.174523	0.997187	0.29651
3.7	0.987223	0.171272	0.997656	0.291903
3.71	0.987847	0.168169	0.997812	0.28741
3.72	0.987611	0.164918	0.997812	0.282639
3.73	0.987444	0.162701	0.997812	0.279371
3.74	0.987179	0.159302	0.997812	0.274335
3.75	0.987862	0.156347	0.997968	0.269967
3.76	0.987678	0.153983	0.997968	0.266428
3.77	0.989341	0.150879	0.998281	0.261828
3.78	0.989163	0.148367	0.998281	0.258031
3.79	0.98999	0.14615	0.998437	0.2547
3.8	0.990863	0.144229	0.998593	0.251806
3.81	0.991727	0.141717	0.99875	0.247996
3.82	0.991552	0.138762	0.99875	0.243453
3.83	0.991333	0.135215	0.99875	0.237971
3.84	0.99116	0.132555	0.99875	0.233837
3.85	0.990981	0.129895	0.99875	0.229684
3.86	0.991926	0.127087	0.998906	0.225308
3.87	0.991745	0.12428	0.998906	0.22088
3.88	0.991576	0.121767	0.998906	0.216899
3.89	0.992629	0.119403	0.999062	0.213164
3.9	0.992462	0.116743	0.999062	0.208912
3.91	0.992357	0.115117	0.999062	0.206303
3.92	0.992188	0.112605	0.999062	0.202256
3.93	0.991946	0.109206	0.999062	0.196752
3.94	0.991781	0.10699	0.999062	0.193144
3.95	0.991525	0.103739	0.999062	0.187826
3.96	0.991342	0.101522	0.999062	0.184182
3.97	0.991137	0.0991577	0.999062	0.180279
3.98	0.99095	0.0970888	0.999062	0.176851
3.99	0.990826	0.0957588	0.999062	0.17464
4	0.990566	0.0930989	0.999062	0.170201
4.01	0.990244	0.0899956	0.999062	0.164996
4.02	0.99	0.0877789	0.999062	0.16126
4.03	0.989744	0.0855623	0.999062	0.157508
4.04	0.991228	0.0834934	0.999219	0.154014
4.05	0.991103	0.0823112	0.999219	0.151999
4.06	0.992687	0.0802424	0.999375	0.148482
4.07	0.992495	0.0781735	0.999375	0.144932
4.08	0.992352	0.0766957	0.999375	0.142387
4.09	0.992126	0.0744791	0.999375	0.138557
4.1	0.99182	0.0716713	0.999375	0.133682
4.11	0.991525	0.0691592	0.999375	0.1293
4.12	0.991342	0.0676814	0.999375	0.126712
4.13	0.991031	0.065317	0.999375	0.122556
4.14	0.990826	0.0638392	0.999375	0.11995
4.15	0.990476	0.0614748	0.999375	0.115765
4.16	0.990315	0.0604404	0.999375	0.113928
4.17	0.990025	0.0586671	0.999375	0.11077
4.18	0.989848	0.0576326	0.999375	0.108923
4.19	0.992167	0.0561549	0.999531	0.106294
4.2	0.991935	0.0545293	0.999531	0.103376
4.21	0.991643	0.0526082	0.999531	0.0999158
4.22	0.991379	0.0509827	0.999531	0.0969782
4.23	0.991045	0.0490616	0.999531	0.0934948
4.24	0.993651	0.0462539	0.999687	0.0883931
4.25	0.993464	0.0449239	0.999687	0.0859607
4.26	0.993333	0.0440372	0.999687	0.0843356
4.27	0.993151	0.042855	0.999687	0.0821646
4.28	0.992958	0.0416728	0.999687	0.0799887
4.29	0.992727	0.0403428	0.999687	0.0775348
4.3	0.992395	0.0385695	0.999687	0.0742532
4.31	0.992248	0.0378306	0.999687	0.0728826
4.32	0.991837	0.0359096	0.999687	0.0693098
4.33	0.991597	0.0348751	0.999687	0.0673804
4.34	0.991266	0.0335451	0.999687	0.0648942
4.35	0.990868	0.0320674	0.999687	0.0621242
4.36	0.990654	0.0313285	0.999687	0.0607363
4.37	0.99005	0.0294074	0.999687	0.0571183
4.38	0.989474	0.0277819	0.999687	0.0540463
4.39	0.988889	0.0263041	0.999687	0.0512451
4.4	0.988235	0.0248264	0.999687	0.0484359
4.41	0.98773	0.0237919	0.999687	0.0464646
4.42	0.987179	0.0227575	0.999687	0.0444894
4.43	0.993333	0.0220186	0.999844	0.0430823
4.44	0.993151	0.0214275	0.999844	0.0419499
4.45	0.992908	0.0206886	0.999844	0.0405327
4.46	0.992537	0.0196542	0.999844	0.0385451
4.47	0.992126	0.0186198	0.999844	0.0365535
4.48	0.991736	0.0177331	0.999844	0.0348432
4.49	0.991525	0.0172898	0.999844	0.0339869
4.5	0.990991	0.0162554	0.999844	0.031986
4.51	0.990566	0.0155165	0.999844	0.0305543
4.52	0.990291	0.0150731	0.999844	0.0296943
4.53	0.989247	0.0135954	0.999844	0.0268222
4.54	0.988636	0.0128565	0.999844	0.0253829
4.55	0.988095	0.0122654	0.999844	0.02423
4.56	0.9875	0.0116743	0.999844	0.0230758
4.57	0.987179	0.0113787	0.999844	0.0224982
4.58	0.986667	0.0109354	0.999844	0.0216311
4.59	0.986486	0.0107876	0.999844	0.0213419
4.6	0.985714	0.0101965	0.999844	0.0201843
4.61	0.985075	0.00975321	0.999844	0.0193152
4.62	0.985075	0.00975321	0.999844	0.0193152
4.63	0.984848	0.00960544	0.999844	0.0190253
4.64	0.984127	0.00916211	0.999844	0.0181552
4.65	0.984127	0.00916211	0.999844	0.0181552
4.66	0.983607	0.00886656	0.999844	0.0175747
4.67	0.982456	0.00827545	0.999844	0.0164127
4.68	0.982143	0.00812768	0.999844	0.0161219
4.69	0.980769	0.00753657	0.999844	0.0149582
4.7	0.980392	0.0073888	0.999844	0.0146671
4.71	0.98	0.00724102	0.999844	0.0143758
4.72	0.979167	0.00694547	0.999844	0.0137931
4.73	0.977778	0.00650214	0.999844	0.0129184
4.74	0.977273	0.00635437	0.999844	0.0126266
4.75	0.976744	0.00620659	0.999844	0.0123348
4.76	0.976744	0.00620659	0.999844	0.0123348
4.77	0.97619	0.00605881	0.999844	0.0120429
4.78	0.975	0.00576326	0.999844	0.0114588
4.79	0.974359	0.00561549	0.999844	0.0111666
4.8	0.973684	0.00546771	0.999844	0.0108744
4.81	0.972973	0.00531993	0.999844	0.010582
4.82	0.971429	0.00502438	0.999844	0.00999706
4.83	0.971429	0.00502438	0.999844	0.00999706
4.84	0.970588	0.00487661	0.999844	0.00970446
4.85	0.969697	0.00472883	0.999844	0.00941176
4.86	0.96875	0.00458106	0.999844	0.00911899
4.87	0.96875	0.00458106	0.999844	0.00911899
4.88	0.967742	0.00443328	0.999844	0.00882613
4.89	0.967742	0.00443328	0.999844	0.00882613
4.9	0.967742	0.00443328	0.999844	0.00882613
4.91	0.967742	0.00443328	0.999844	0.00882613
4.92	0.967742	0.00443328	0.999844	0.00882613
4.93	0.967742	0.00443328	0.999844	0.00882613
4.94	0.965517	0.00413773	0.999844	0.00824014
4.95	0.965517	0.00413773	0.999844	0.00824014
4.96	0.964286	0.00398995	0.999844	0.00794702
4.97	0.964286	0.00398995	0.999844	0.00794702
4.98	0.958333	0.00339885	0.999844	0.00677367
4.99	0.956522	0.00325107	0.999844	0.00648012
5	0.956522	0.00325107	0.999844	0.00648012
5.01	0.954545	0.0031033	0.999844	0.00618648
5.02	0.954545	0.0031033	0.999844	0.00618648
5.03	1	0.0031033	1	0.00618739
5.04	1	0.00295552	1	0.00589362
5.05	1	0.00295552	1	0.00589362
5.06	1	0.00295552	1	0.00589362
5.07	1	0.00280774	1	0.00559976
5.08	1	0.00265997	1	0.00530582
5.09	1	0.00265997	1	0.00530582
5.1	1	0.00265997	1	0.00530582
5.11	1	0.00265997	1	0.00530582
5.12	1	0.00265997	1	0.00530582
5.13	1	0.00251219	1	0.00501179
5.14	1	0.00251219	1	0.00501179
5.15	1	0.00251219	1	0.00501179
5.16	1	0.00251219	1	0.00501179
5.17	1	0.00251219	1	0.00501179
5.18	1	0.00251219	1	0.00501179
5.19	1	0.00251219	1	0.00501179
5.2	1	0.00236442	1	0.00471768
5.21	1	0.00236442	1	0.00471768
5.22	1	0.00236442	1	0.00471768
5.23	1	0.00236442	1	0.00471768
5.24	1	0.00236442	1	0.00471768
5.25	1	0.00236442	1	0.00471768
5.26	1	0.00236442	1	0.00471768
5.27	1	0.00236442	1	0.00471768
5.28	1	0.00236442	1	0.00471768
5.29	1	0.00221664	1	0.00442347
5.3	1	0.00221664	1	0.00442347
5.31	1	0.00206886	1	0.00412918
5.32	1	0.00206886	1	0.00412918
5.33	1	0.00206886	1	0.00412918
5.34	1	0.00192109	1	0.00383481
5.35	1	0.00192109	1	0.00383481
5.36	1	0.00177331	1	0.00354035
5.37	1	0.00177331	1	0.00354035
5.38	1	0.00177331	1	0.00354035
5.39	1	0.00162554	1	0.0032458
5.4	1	0.00162554	1	0.0032458
5.41	1	0.00147776	1	0.00295116
5.42	1	0.00132998	1	0.00265643
5.43	1	0.00118221	1	0.00236162
5.44	1	0.00118221	1	0.00236162
5.45	1	0.00118221	1	0.00236162
5.46	1	0.00118221	1	0.00236162
5.47	1	0.00118221	1	0.00236162
5.48	1	0.00118221	1	0.00236162
5.49	1	0.00118221	1	0.00236162
5.5	1	0.00118221	1	0.00236162
5.51	1	0.00118221	1	0.00236162
5.52	1	0.00118221	1	0.00236162
5.53	1	0.00118221	1	0.00236162
5.54	1	0.00118221	1	0.00236162
5.55	1	0.00118221	1	0.00236162
5.56	1	0.00103443	1	0.00206673
5.57	1	0.00103443	1	0.00206673
5.58	1	0.00073888	1	0.00147667
5.59	1	0.00073888	1	0.00147667
5.6	1	0.00073888	1	0.00147667
5.61	1	0.00073888	1	0.00147667
5.62	1	0.00073888	1	0.00147667
5.63	1	0.00073888	1	0.00147667
5.64	1	0.00073888	1	0.00147667
5.65	1	0.000591104	1	0.00118151
5.66	1	0.000591104	1	0.00118151
5.67	1	0.000591104	1	0.00118151
5.68	1	0.000591104	1	0.00118151
5.69	1	0.000591104	1	0.00118151
5.7	1	0.000591104	1	0.00118151
5.71	1	0.000443328	1	0.000886263
5.72	1	0.000443328	1	0.000886263
5.73	1	0.000443328	1	0.000886263
5.74	1	0.000443328	1	0.000886263
5.75	1	0.000443328	1	0.000886263
5.76	1	0.000443328	1	0.000886263
5.77	1	0.000443328	1	0.000886263
5.78	1	0.000443328	1	0.000886263
5.79	1	0.000443328	1	0.000886263
5.8	1	0.000443328	1	0.000886263
5.81	1	0.000443328	1	0.000886263
5.82	1	0.000443328	1	0.000886263
5.83	1	0.000443328	1	0.000886263
5.84	1	0.000443328	1	0.000886263
5.85	1	0.000443328	1	0.000886263
5.86	1	0.000443328	1	0.000886263
5.87	1	0.000443328	1	0.000886263
5.88	1	0.000443328	1	0.000886263
5.89	1	0.000443328	1	0.000886263
5.9	1	0.000443328	1	0.000886263
5.91	1	0.000443328	1	0.000886263
5.92	1	0.000443328	1	0.000886263
5.93	1	0.000443328	1	0.000886263
5.94	1	0.000443328	1	0.000886263
5.95	1	0.000295552	1	0.000590929
5.96	1	0.000295552	1	0.000590929
5.97	1	0.000295552	1	0.000590929
5.98	1	0.000295552	1	0.000590929
5.99	1	0.000295552	1	0.000590929
6	1	0.000295552	1	0.000590929
6.01	1	0.000295552	1	0.000590929
6.02	1	0.000295552	1	0.000590929
6.03	1	0.000295552	1	0.000590929
6.04	1	0.000295552	1	0.000590929
6.05	1	0.000295552	1	0.000590929
6.06	1	0.000295552	1	0.000590929
6.07	1	0.000295552	1	0.000590929
6.08	1	0.000295552	1	0.000590929
6.09	1	0.000295552	1	0.000590929
6.1	1	0.000295552	1	0.000590929
6.11	1	0.000295552	1	0.000590929
6.12	1	0.000295552	1	0.000590929
6.13	1	0.000147776	1	0.000295508
6.14	1	0.000147776	1	0.000295508
6.15	1	0.000147776	1	0.000295508
6.16	1	0.000147776	1	0.000295508
6.17	1	0.000147776	1	0.000295508
6.18	1	0.000147776	1	0.000295508
6.19	1	0.000147776	1	0.000295508
6.2	1	0.000147776	1	0.000295508
6.21	1	0.000147776	1	0.000295508
6.22	1	0.000147776	1	0.000295508
6.23	1	0.000147776	1	0.000295508
6.24	1	0.000147776	1	0.000295508
6.25	1	0.000147776	1	0.000295508
6.26	1	0.000147776	1	0.000295508
6.27	1	0.000147776	1	0.000295508
6.28	1	0.000147776	1	0.000295508
6.29	1	0.000147776	1	0.000295508
6.3	1	0.000147776	1	0.000295508
6.31	1	0.000147776	1	0.000295508
6.32	1	0.000147776	1	0.000295508
6.33	1	0.000147776	1	0.000295508
6.34	1	0.000147776	1	0.000295508
6.35	1	0.000147776	1	0.000295508
6.36	1	0.000147776	1	0.000295508
6.37	1	0.000147776	1	0.000295508
6.38	1	0.000147776	1	0.000295508
6.39	1	0.000147776	1	0.000295508
6.4	1	0.000147776	1	0.000295508
6.41	1	0.000147776	1	0.000295508
6.42	1	0.000147776	1	0.000295508
6.43	1	0.000147776	1	0.000295508
6.44	1	0.000147776	1	0.000295508
6.45	1	0.000147776	1	0.000295508
6.46	1	0.000147776	1	0.000295508
6.47	1	0.000147776	1	0.000295508
6.48	1	0.000147776	1	0.000295508
6.49	1	0.000147776	1	0.000295508
6.5	1	0.000147776	1	0.000295508
6.51	1	0.000147776	1	0.000295508
6.52	1	0.000147776	1	0.000295508
6.53	1	0.000147776	1	0.000295508
6.54	1	0.000147776	1	0.000295508
6.55	1	0.000147776	1	0.000295508
6.56	1	0.000147776	1	0.000295508
6.57	1	0.000147776	1	0.000295508
6.58	1	0.000147776	1	0.000295508
6.59	1	0.000147776	1	0.000295508
6.6	1	0.000147776	1	0.000295508
6.61	1	0.000147776	1	0.000295508
6.62	1	0.000147776	1	0.000295508
6.63	1	0.000147776	1	0.000295508
6.64	1	0.000147776	1	0.000295508
6.65	1	0.000147776	1	0.000295508
6.66	1	0.000147776	1	0.000295508
6.67	1	0.000147776	1	0.000295508
6.68	1	0.000147776	1	0.000295508
6.69	1	0.000147776	1	0.000295508
6.7	1	0.000147776	1	0.000295508
6.71	1	0.000147776	1	0.000295508
6.72	1	0.000147776	1	0.000295508
6.73	1	0.000147776	1	0.000295508
6.74	1	0.000147776	1	0.000295508
6.75	1	0.000147776	1	0.000295508
6.76	1	0.000147776	1	0.000295508
6.77	1	0.000147776	1	0.000295508
6.78	1	0.000147776	1	0.000295508
6.79	1	0.000147776	1	0.000295508
6.8	1	0.000147776	1	0.000295508
6.81	1	0.000147776	1	0.000295508
6.82	1	0.000147776	1	0.000295508
6.83	1	0.000147776	1	0.000295508
6.84	1	0.000147776	1	0.000295508
6.85	1	0.000147776	1	0.000295508
6.86	1	0.000147776	1	0.000295508
6.87	1	0.000147776	1	0.000295508
6.88	1	0.000147776	1	0.000295508
6.89	1	0.000147776	1	0.000295508
6.9	1	0.000147776	1	0.000295508
6.91	1	0.000147776	1	0.000295508
6.92	1	0.000147776	1	0.000295508
6.93	1	0.000147776	1	0.000295508
6.94	1	0.000147776	1	0.000295508
6.95	1	0.000147776	1	0.000295508
6.96	1	0.000147776	1	0.000295508
6.97	1	0.000147776	1	0.000295508
6.98	1	0.000147776	1	0.000295508
6.99	1	0.000147776	1	0.000295508
7	1	0.000147776	1	0.000295508
7.01	1	0.000147776	1	0.000295508
7.02	1	0.000147776	1	0.000295508
7.03	1	0.000147776	1	0.000295508
7.04	1	0.000147776	1	0.000295508
7.05	1	0.000147776	1	0.000295508
7.06	1	0.000147776	1	0.000295508
7.07	1	0.000147776	1	0.000295508
7.08	1	0.000147776	1	0.000295508
7.09	1	0.000147776	1	0.000295508
7.1	1	0.000147776	1	0.000295508
7.11	1	0.000147776	1	0.000295508
7.12	1	0.000147776	1	0.000295508
7.13	1	0.000147776	1	0.000295508
7.14	1	0.000147776	1	0.000295508
7.15	1	0.000147776	1	0.000295508
7.16	1	0.000147776	1	0.000295508
7.17	1	0.000147776	1	0.000295508
7.18	1	0.000147776	1	0.000295508
7.19	1	0.000147776	1	0.000295508
7.2	1	0.000147776	1	0.000295508
7.21	1	0.000147776	1	0.000295508
7.22	1	0.000147776	1	0.000295508
7.23	1	0.000147776	1	0.000295508
7.24	1	0.000147776	1	0.000295508
7.25	1	0.000147776	1	0.000295508
7.26	1	0.000147776	1	0.000295508
7.27	1	0.000147776	1	0.000295508
7.28	1	0.000147776	1	0.000295508
7.29	1	0.000147776	1	0.000295508
7.3	1	0.000147776	1	0.000295508
7.31	1	0.000147776	1	0.000295508
7.32	1	0.000147776	1	0.000295508
7.33	1	0.000147776	1	0.000295508
7.34	1	0.000147776	1	0.000295508
7.35	1	0.000147776	1	0.000295508
7.36	1	0.000147776	1	0.000295508
7.37	1	0.000147776	1	0.000295508
7.38	1	0.000147776	1	0.000295508
7.39	1	0.000147776	1	0.000295508
7.4	1	0.000147776	1	0.000295508
7.41	1	0.000147776	1	0.000295508
7.42	1	0.000147776	1	0.000295508
7.43	1	0.000147776	1	0.000295508
7.44	1	0.000147776	1	0.000295508
7.45	1	0.000147776	1	0.000295508
7.46	1	0.000147776	1	0.000295508
7.47	1	0.000147776	1	0.000295508
7.48	1	0.000147776	1	0.000295508
7.49	1	0.000147776	1	0.000295508
7.5	1	0.000147776	1	0.000295508
7.51	1	0.000147776	1	0.000295508
7.52	1	0.000147776	1	0.000295508
7.53	1	0.000147776	1	0.000295508
7.54	1	0.000147776	1	0.000295508
7.55	1	0.000147776	1	0.000295508
7.56	1	0.000147776	1	0.000295508
7.57	1	0.000147776	1	0.000295508
7.58	1	0.000147776	1	0.000295508
7.59	1	0.000147776	1	0.000295508
7.6	1	0.000147776	1	0.000295508
7.61	1	0.000147776	1	0.000295508
7.62	1	0.000147776	1	0.000295508
7.63	1	0.000147776	1	0.000295508
7.64	1	0.000147776	1	0.000295508
7.65	1	0.000147776	1	0.000295508
7.66	1	0.000147776	1	0.000295508
7.67	1	0.000147776	1	0.000295508

## Sheet: glm_AlphDeogen_table_FINAL
cutoff	Precision	Recall	Specifity	Fscore
-4.66	0.514053	1	0.000156299	0.679043
-4.65	0.514053	1	0.000156299	0.679043
-4.64	0.514053	1	0.000156299	0.679043
-4.63	0.514053	1	0.000156299	0.679043
-4.62	0.514053	1	0.000156299	0.679043
-4.61	0.514053	1	0.000156299	0.679043
-4.6	0.514053	1	0.000156299	0.679043
-4.59	0.514053	1	0.000156299	0.679043
-4.58	0.514053	1	0.000156299	0.679043
-4.57	0.514053	1	0.000156299	0.679043
-4.56	0.514053	1	0.000156299	0.679043
-4.55	0.514093	1	0.000312598	0.679077
-4.54	0.514132	1	0.000468897	0.679111
-4.53	0.514132	1	0.000468897	0.679111
-4.52	0.514132	1	0.000468897	0.679111
-4.51	0.514132	1	0.000468897	0.679111
-4.5	0.514132	1	0.000468897	0.679111
-4.49	0.514171	1	0.000625195	0.679145
-4.48	0.514249	1	0.000937793	0.679213
-4.47	0.514249	1	0.000937793	0.679213
-4.46	0.514249	1	0.000937793	0.679213
-4.45	0.514288	1	0.00109409	0.679247
-4.44	0.514288	1	0.00109409	0.679247
-4.43	0.514366	1	0.00140669	0.679315
-4.42	0.514405	1	0.00156299	0.679349
-4.41	0.514483	1	0.00187559	0.679418
-4.4	0.514483	1	0.00187559	0.679418
-4.39	0.514523	1	0.00203188	0.679452
-4.38	0.514523	1	0.00203188	0.679452
-4.37	0.514523	1	0.00203188	0.679452
-4.36	0.514523	1	0.00203188	0.679452
-4.35	0.514601	1	0.00234448	0.67952
-4.34	0.514601	1	0.00234448	0.67952
-4.33	0.514601	1	0.00234448	0.67952
-4.32	0.514601	1	0.00234448	0.67952
-4.31	0.514601	1	0.00234448	0.67952
-4.3	0.514601	1	0.00234448	0.67952
-4.29	0.514601	1	0.00234448	0.67952
-4.28	0.514601	1	0.00234448	0.67952
-4.27	0.514601	1	0.00234448	0.67952
-4.26	0.514601	1	0.00234448	0.67952
-4.25	0.514601	1	0.00234448	0.67952
-4.24	0.514601	1	0.00234448	0.67952
-4.23	0.514601	1	0.00234448	0.67952
-4.22	0.514601	1	0.00234448	0.67952
-4.21	0.514601	1	0.00234448	0.67952
-4.2	0.514601	1	0.00234448	0.67952
-4.19	0.514601	1	0.00234448	0.67952
-4.18	0.514601	1	0.00234448	0.67952
-4.17	0.514601	1	0.00234448	0.67952
-4.16	0.51464	1	0.00250078	0.679554
-4.15	0.514679	1	0.00265708	0.679588
-4.14	0.514679	1	0.00265708	0.679588
-4.13	0.514718	1	0.00281338	0.679622
-4.12	0.514718	1	0.00281338	0.679622
-4.11	0.514718	1	0.00281338	0.679622
-4.1	0.514718	1	0.00281338	0.679622
-4.09	0.514757	1	0.00296968	0.679657
-4.08	0.514757	1	0.00296968	0.679657
-4.07	0.514757	1	0.00296968	0.679657
-4.06	0.514757	1	0.00296968	0.679657
-4.05	0.514757	1	0.00296968	0.679657
-4.04	0.514797	1	0.00312598	0.679691
-4.03	0.514836	1	0.00328228	0.679725
-4.02	0.514875	1	0.00343857	0.679759
-4.01	0.514875	1	0.00343857	0.679759
-4	0.514875	1	0.00343857	0.679759
-3.99	0.514875	1	0.00343857	0.679759
-3.98	0.514875	1	0.00343857	0.679759
-3.97	0.514875	1	0.00343857	0.679759
-3.96	0.514875	1	0.00343857	0.679759
-3.95	0.514914	1	0.00359487	0.679793
-3.94	0.514914	1	0.00359487	0.679793
-3.93	0.514914	1	0.00359487	0.679793
-3.92	0.514914	1	0.00359487	0.679793
-3.91	0.514914	1	0.00359487	0.679793
-3.9	0.514914	1	0.00359487	0.679793
-3.89	0.514953	1	0.00375117	0.679827
-3.88	0.514953	1	0.00375117	0.679827
-3.87	0.514992	1	0.00390747	0.679861
-3.86	0.514992	1	0.00390747	0.679861
-3.85	0.514992	1	0.00390747	0.679861
-3.84	0.514992	1	0.00390747	0.679861
-3.83	0.515071	1	0.00422007	0.67993
-3.82	0.515149	1	0.00453267	0.679998
-3.81	0.515149	1	0.00453267	0.679998
-3.8	0.515149	1	0.00453267	0.679998
-3.79	0.515228	1	0.00484526	0.680066
-3.78	0.515228	1	0.00484526	0.680066
-3.77	0.515267	1	0.00500156	0.680101
-3.76	0.515267	1	0.00500156	0.680101
-3.75	0.515267	1	0.00500156	0.680101
-3.74	0.515267	1	0.00500156	0.680101
-3.73	0.515385	1	0.00547046	0.680203
-3.72	0.515385	1	0.00547046	0.680203
-3.71	0.515385	1	0.00547046	0.680203
-3.7	0.515385	1	0.00547046	0.680203
-3.69	0.515385	1	0.00547046	0.680203
-3.68	0.515424	1	0.00562676	0.680237
-3.67	0.515463	1	0.00578306	0.680271
-3.66	0.515581	1	0.00625195	0.680374
-3.65	0.51566	1	0.00656455	0.680442
-3.64	0.51566	1	0.00656455	0.680442
-3.63	0.51566	1	0.00656455	0.680442
-3.62	0.51566	1	0.00656455	0.680442
-3.61	0.51566	1	0.00656455	0.680442
-3.6	0.515699	1	0.00672085	0.680477
-3.59	0.515738	1	0.00687715	0.680511
-3.58	0.515777	1	0.00703345	0.680545
-3.57	0.515817	1	0.00718975	0.680579
-3.56	0.515856	1	0.00734605	0.680614
-3.55	0.515895	1	0.00750234	0.680648
-3.54	0.515935	1	0.00765864	0.680682
-3.53	0.515974	1	0.00781494	0.680716
-3.52	0.515974	1	0.00781494	0.680716
-3.51	0.516053	1	0.00812754	0.680785
-3.5	0.516053	1	0.00812754	0.680785
-3.49	0.516053	1	0.00812754	0.680785
-3.48	0.516095	0.999852	0.00844014	0.680787
-3.47	0.516095	0.999852	0.00844014	0.680787
-3.46	0.516134	0.999852	0.00859644	0.680821
-3.45	0.516252	0.999852	0.00906533	0.680924
-3.44	0.516331	0.999852	0.00937793	0.680992
-3.43	0.51637	0.999852	0.00953423	0.681027
-3.42	0.516449	0.999852	0.00984683	0.681095
-3.41	0.516489	0.999852	0.0100031	0.68113
-3.4	0.516528	0.999852	0.0101594	0.681164
-3.39	0.516567	0.999852	0.0103157	0.681198
-3.38	0.516686	0.999852	0.0107846	0.681301
-3.37	0.516686	0.999852	0.0107846	0.681301
-3.36	0.516765	0.999852	0.0110972	0.68137
-3.35	0.516844	0.999852	0.0114098	0.681438
-3.34	0.516962	0.999852	0.0118787	0.681541
-3.33	0.51712	0.999852	0.0125039	0.681679
-3.32	0.517318	0.999852	0.0132854	0.68185
-3.31	0.517476	0.999852	0.0139106	0.681988
-3.3	0.517833	0.999852	0.0153173	0.682297
-3.29	0.518031	0.999852	0.0160988	0.682469
-3.28	0.51815	0.999852	0.0165677	0.682573
-3.27	0.518388	0.999852	0.0175055	0.682779
-3.26	0.518547	0.999852	0.0181307	0.682917
-3.25	0.518746	0.999852	0.0189122	0.683089
-3.24	0.519067	0.999704	0.0203188	0.683333
-3.23	0.519226	0.999704	0.020944	0.683471
-3.22	0.519306	0.999704	0.0212566	0.68354
-3.21	0.519625	0.999704	0.022507	0.683817
-3.2	0.519985	0.999704	0.0239137	0.684128
-3.19	0.520185	0.999704	0.0246952	0.684301
-3.18	0.520425	0.999704	0.025633	0.684509
-3.17	0.520665	0.999704	0.0265708	0.684717
-3.16	0.520946	0.999704	0.0276649	0.684959
-3.15	0.521186	0.999704	0.0286027	0.685167
-3.14	0.521387	0.999704	0.0293842	0.685341
-3.13	0.521628	0.999704	0.030322	0.685549
-3.12	0.521954	0.999557	0.0317287	0.685795
-3.11	0.522155	0.999557	0.0325102	0.685969
-3.1	0.522317	0.999557	0.0331354	0.686108
-3.09	0.522518	0.999557	0.0339168	0.686282
-3.08	0.522724	0.999409	0.0348546	0.686425
-3.07	0.522885	0.999409	0.0354798	0.686564
-3.06	0.52297	0.999261	0.0359487	0.686602
-3.05	0.523095	0.999113	0.0365739	0.686675
-3.04	0.523297	0.999113	0.0373554	0.686849
-3.03	0.523419	0.999113	0.0378243	0.686954
-3.02	0.523507	0.998818	0.0384495	0.68696
-3.01	0.52375	0.998818	0.0393873	0.68717
-3	0.523953	0.998818	0.0401688	0.687344
-2.99	0.524123	0.998522	0.0411066	0.687421
-2.98	0.524449	0.998522	0.042357	0.6877
-2.97	0.524734	0.998522	0.0434511	0.687945
-2.96	0.524819	0.998374	0.04392	0.687984
-2.95	0.524946	0.998227	0.0445452	0.688057
-2.94	0.525109	0.998227	0.0451704	0.688197
-2.93	0.525231	0.998227	0.0456393	0.688302
-2.92	0.52564	0.998227	0.0472023	0.688653
-2.91	0.525767	0.998079	0.0478274	0.688727
-2.9	0.525935	0.997931	0.0486089	0.688836
-2.89	0.526221	0.997931	0.049703	0.689082
-2.88	0.526472	0.997783	0.0507971	0.689261
-2.87	0.526644	0.997488	0.0517349	0.689338
-2.86	0.526809	0.997488	0.0523601	0.689479
-2.85	0.527056	0.997488	0.0532979	0.68969
-2.84	0.527261	0.997488	0.0540794	0.689867
-2.83	0.527513	0.99734	0.0551735	0.690047
-2.82	0.528049	0.99734	0.0572054	0.690505
-2.81	0.528628	0.99734	0.0593936	0.691
-2.8	0.528794	0.99734	0.0600188	0.691142
-2.79	0.529084	0.99734	0.0611128	0.69139
-2.78	0.529167	0.99734	0.0614254	0.69146
-2.77	0.529666	0.99734	0.063301	0.691886
-2.76	0.530211	0.997192	0.0654892	0.692316
-2.75	0.530837	0.997192	0.0678337	0.692849
-2.74	0.531255	0.997192	0.0693967	0.693205
-2.73	0.531632	0.997192	0.0708034	0.693525
-2.72	0.532009	0.997192	0.0722101	0.693846
-2.71	0.532261	0.997192	0.0731479	0.69406
-2.7	0.532723	0.997192	0.0748671	0.694453
-2.69	0.533228	0.997192	0.0767427	0.694882
-2.68	0.533745	0.996897	0.0789309	0.695249
-2.67	0.534464	0.996897	0.081588	0.695858
-2.66	0.53502	0.996749	0.0837762	0.696294
-2.65	0.535451	0.996601	0.0854955	0.696622
-2.64	0.535876	0.996601	0.0870585	0.696982
-2.63	0.536906	0.996453	0.0909659	0.697816
-2.62	0.537419	0.996453	0.0928415	0.69825
-2.61	0.53794	0.996306	0.0948734	0.698653
-2.6	0.538806	0.996158	0.0981557	0.699346
-2.59	0.539496	0.996158	0.100656	0.699927
-2.58	0.540324	0.99601	0.103782	0.700587
-2.57	0.541148	0.99601	0.106752	0.70128
-2.56	0.541931	0.99601	0.109565	0.701937
-2.55	0.542848	0.99601	0.112848	0.702706
-2.54	0.54395	0.995862	0.116912	0.703592
-2.53	0.544881	0.995714	0.12035	0.704333
-2.52	0.545992	0.995567	0.124414	0.705223
-2.51	0.546923	0.995567	0.127696	0.705999
-2.5	0.547635	0.995567	0.130197	0.706592
-2.49	0.548497	0.995271	0.133479	0.707235
-2.48	0.54949	0.995123	0.137074	0.708022
-2.47	0.550253	0.995123	0.139731	0.708656
-2.46	0.55156	0.995123	0.144264	0.709739
-2.45	0.552692	0.995123	0.148171	0.710675
-2.44	0.553783	0.995123	0.151922	0.711576
-2.43	0.554293	0.994976	0.153798	0.711959
-2.42	0.555409	0.99468	0.157862	0.712803
-2.41	0.556097	0.99468	0.160206	0.71337
-2.4	0.557073	0.994532	0.163645	0.714134
-2.39	0.557858	0.994532	0.166302	0.714779
-2.38	0.558787	0.993793	0.170053	0.715349
-2.37	0.559391	0.993793	0.172085	0.715844
-2.36	0.56024	0.993646	0.175055	0.716501
-2.35	0.561102	0.99335	0.178181	0.717128
-2.34	0.561758	0.99335	0.180369	0.717664
-2.33	0.562605	0.99335	0.183182	0.718354
-2.32	0.564053	0.992907	0.18834	0.719418
-2.31	0.565002	0.992907	0.191466	0.720189
-2.3	0.566012	0.992759	0.194905	0.72097
-2.29	0.567207	0.992759	0.198812	0.721939
-2.28	0.567986	0.992611	0.201469	0.72253
-2.27	0.569008	0.992463	0.204908	0.723317
-2.26	0.570228	0.992316	0.208972	0.724263
-2.25	0.571489	0.992316	0.213035	0.725279
-2.24	0.572574	0.992168	0.21663	0.726113
-2.23	0.573675	0.991872	0.220381	0.726918
-2.22	0.574523	0.991725	0.223195	0.727559
-2.21	0.575324	0.991577	0.225852	0.728161
-2.2	0.57656	0.991577	0.229759	0.72915
-2.19	0.577814	0.991429	0.233823	0.730112
-2.18	0.578802	0.990986	0.237262	0.73078
-2.17	0.57943	0.99069	0.23945	0.731199
-2.16	0.580145	0.990542	0.241794	0.731729
-2.15	0.58095	0.990542	0.244295	0.732368
-2.14	0.581656	0.990542	0.246483	0.732929
-2.13	0.582479	0.990395	0.24914	0.733541
-2.12	0.583638	0.989951	0.253048	0.734338
-2.11	0.584431	0.989656	0.255705	0.734884
-2.1	0.585351	0.989656	0.258518	0.735611
-2.09	0.586288	0.989508	0.261488	0.73631
-2.08	0.587471	0.989508	0.265083	0.737242
-2.07	0.588349	0.989508	0.26774	0.737933
-2.06	0.589261	0.989212	0.27071	0.738567
-2.05	0.590176	0.988917	0.273679	0.739202
-2.04	0.591234	0.988769	0.276962	0.739991
-2.03	0.591983	0.988621	0.279306	0.740536
-2.02	0.593118	0.988326	0.282901	0.74134
-2.01	0.59447	0.98803	0.287121	0.742312
-2	0.59558	0.987587	0.290716	0.743051
-1.99	0.596571	0.987291	0.293842	0.743738
-1.98	0.597745	0.987291	0.29728	0.74465
-1.97	0.598924	0.987291	0.300719	0.745564
-1.96	0.599802	0.987143	0.303376	0.746202
-1.95	0.600954	0.986996	0.306815	0.74705
-1.94	0.601893	0.986848	0.309628	0.747733
-1.93	0.603034	0.986848	0.31291	0.748613
-1.92	0.60398	0.9867	0.315724	0.749299
-1.91	0.604529	0.986257	0.317599	0.749593
-1.9	0.60559	0.986109	0.320725	0.750365
-1.89	0.606675	0.985814	0.324008	0.751112
-1.88	0.607598	0.985518	0.326821	0.751733
-1.87	0.608319	0.985518	0.328853	0.752284
-1.86	0.608974	0.984779	0.331197	0.752569
-1.85	0.610373	0.984336	0.335417	0.753507
-1.84	0.611458	0.984188	0.338543	0.75429
-1.83	0.612865	0.984188	0.342451	0.755359
-1.82	0.614037	0.983892	0.345889	0.756161
-1.81	0.615292	0.983449	0.349641	0.756981
-1.8	0.61604	0.983006	0.351985	0.757415
-1.79	0.617069	0.983006	0.354798	0.758192
-1.78	0.618008	0.982858	0.357455	0.758857
-1.77	0.619052	0.982415	0.360581	0.759511
-1.76	0.619741	0.981676	0.362926	0.759808
-1.75	0.620677	0.981232	0.365739	0.760378
-1.74	0.62192	0.981085	0.369178	0.761266
-1.73	0.62241	0.980937	0.370585	0.761588
-1.72	0.623649	0.980494	0.374179	0.762381
-1.71	0.624623	0.979902	0.377149	0.762929
-1.7	0.625637	0.979459	0.380119	0.76355
-1.69	0.626987	0.979164	0.38387	0.764465
-1.68	0.628116	0.979164	0.38684	0.765304
-1.67	0.62912	0.978868	0.389653	0.765957
-1.66	0.630102	0.97872	0.39231	0.76664
-1.65	0.630907	0.978572	0.394498	0.76719
-1.64	0.6318	0.978277	0.396999	0.767759
-1.63	0.632913	0.978129	0.399969	0.768534
-1.62	0.634228	0.977538	0.40372	0.76932
-1.61	0.635011	0.977243	0.405908	0.769804
-1.6	0.63604	0.976947	0.408721	0.770468
-1.59	0.636574	0.976356	0.410441	0.770675
-1.58	0.637768	0.976208	0.413567	0.771504
-1.57	0.638403	0.975765	0.415442	0.771829
-1.56	0.639667	0.975617	0.418725	0.772706
-1.55	0.640722	0.975617	0.421382	0.773475
-1.54	0.641697	0.97473	0.424351	0.773906
-1.53	0.642405	0.974287	0.426383	0.774281
-1.52	0.643659	0.974287	0.429509	0.775191
-1.51	0.644723	0.973991	0.432323	0.775868
-1.5	0.645762	0.973844	0.43498	0.776573
-1.49	0.646932	0.973696	0.437949	0.777371
-1.48	0.647817	0.9734	0.440294	0.777916
-1.47	0.648571	0.972809	0.442482	0.77827
-1.46	0.649783	0.972514	0.445608	0.779047
-1.45	0.651515	0.972218	0.449984	0.780196
-1.44	0.652739	0.971923	0.45311	0.780977
-1.43	0.654034	0.971627	0.456393	0.781807
-1.42	0.654716	0.971479	0.458112	0.782247
-1.41	0.655919	0.971036	0.461238	0.782961
-1.4	0.657263	0.970888	0.46452	0.783869
-1.39	0.658642	0.970297	0.468115	0.784656
-1.38	0.659698	0.970001	0.470772	0.785308
-1.37	0.660626	0.969706	0.473117	0.785868
-1.36	0.661591	0.969558	0.475461	0.786502
-1.35	0.662224	0.969115	0.47718	0.786803
-1.34	0.663497	0.969115	0.48015	0.7877
-1.33	0.664235	0.968819	0.482026	0.788123
-1.32	0.665651	0.968524	0.485464	0.789021
-1.31	0.666735	0.968228	0.488121	0.789683
-1.3	0.667686	0.967637	0.490622	0.790153
-1.29	0.66847	0.967489	0.492498	0.790653
-1.28	0.669291	0.967194	0.49453	0.791128
-1.27	0.670767	0.967046	0.497968	0.792108
-1.26	0.671973	0.966898	0.500781	0.792899
-1.25	0.672735	0.966603	0.502657	0.793329
-1.24	0.673394	0.966455	0.50422	0.793737
-1.23	0.674647	0.966159	0.50719	0.794507
-1.22	0.675801	0.965716	0.510003	0.795157
-1.21	0.676748	0.965568	0.512191	0.795762
-1.2	0.67763	0.965125	0.514379	0.796221
-1.19	0.679359	0.964977	0.518287	0.797362
-1.18	0.680388	0.964829	0.520631	0.79802
-1.17	0.681173	0.964534	0.522507	0.798459
-1.16	0.682004	0.963795	0.524695	0.798775
-1.15	0.683162	0.962908	0.527665	0.799264
-1.14	0.684205	0.96276	0.530009	0.799926
-1.13	0.68508	0.962169	0.532198	0.80032
-1.12	0.686103	0.961578	0.534698	0.800812
-1.11	0.687315	0.960839	0.537668	0.80138
-1.1	0.687903	0.960544	0.539075	0.801677
-1.09	0.688891	0.960396	0.541263	0.802296
-1.08	0.68963	0.9601	0.542982	0.802693
-1.07	0.690484	0.959657	0.545014	0.803116
-1.06	0.691341	0.959214	0.547046	0.80354
-1.05	0.692341	0.959066	0.549234	0.804163
-1.04	0.693467	0.958475	0.551891	0.804715
-1.03	0.694376	0.957884	0.554079	0.805117
-1.02	0.695545	0.957441	0.556736	0.805746
-1.01	0.696592	0.957441	0.558925	0.806448
-1	0.697567	0.957441	0.560957	0.807101
-0.99	0.698404	0.957145	0.562832	0.807556
-0.98	0.6996	0.956406	0.565646	0.808091
-0.97	0.700867	0.955963	0.568459	0.808777
-0.96	0.702336	0.955372	0.571741	0.809542
-0.95	0.703353	0.954781	0.574086	0.810004
-0.94	0.703914	0.954189	0.575492	0.810163
-0.93	0.705619	0.953894	0.579087	0.811184
-0.92	0.707036	0.953303	0.582213	0.811906
-0.91	0.708416	0.952859	0.585183	0.812654
-0.9	0.709535	0.952268	0.587684	0.813174
-0.89	0.710849	0.951825	0.590497	0.813874
-0.88	0.711947	0.951086	0.592998	0.814323
-0.87	0.713067	0.950791	0.595342	0.814946
-0.86	0.714111	0.950495	0.59753	0.815519
-0.85	0.715781	0.949756	0.601125	0.816334
-0.84	0.717061	0.949017	0.603939	0.816892
-0.83	0.717897	0.948426	0.605814	0.817215
-0.82	0.719412	0.947983	0.60894	0.818031
-0.81	0.720706	0.947983	0.611441	0.818866
-0.8	0.722041	0.947392	0.614254	0.819507
-0.79	0.722974	0.946801	0.616286	0.819886
-0.78	0.724138	0.946505	0.618631	0.820523
-0.77	0.725193	0.946062	0.620819	0.821032
-0.76	0.726251	0.945618	0.623007	0.821543
-0.75	0.72749	0.945618	0.625352	0.822335
-0.74	0.728817	0.944436	0.628321	0.822734
-0.73	0.730475	0.943993	0.631604	0.82362
-0.72	0.731271	0.943402	0.633323	0.823901
-0.71	0.732208	0.942663	0.635355	0.824213
-0.7	0.733886	0.94222	0.638637	0.825105
-0.69	0.734779	0.941628	0.640513	0.825442
-0.68	0.735821	0.941333	0.642545	0.825985
-0.67	0.737208	0.941037	0.645202	0.826745
-0.66	0.739085	0.940594	0.648796	0.827752
-0.65	0.740198	0.940151	0.650985	0.828278
-0.64	0.741056	0.939707	0.652704	0.828642
-0.63	0.741977	0.93956	0.654423	0.82916
-0.62	0.743215	0.938821	0.656924	0.829644
-0.61	0.744257	0.938377	0.658956	0.83012
-0.6	0.745476	0.937491	0.661457	0.83053
-0.59	0.746408	0.936456	0.663489	0.830701
-0.58	0.747403	0.935717	0.66552	0.831026
-0.57	0.748344	0.935126	0.667396	0.831374
-0.56	0.749348	0.934831	0.669272	0.831876
-0.55	0.749792	0.933944	0.670366	0.831798
-0.54	0.751189	0.933353	0.673023	0.832422
-0.53	0.751756	0.933057	0.674117	0.832652
-0.52	0.752595	0.932319	0.675836	0.832871
-0.51	0.754006	0.931728	0.678493	0.833499
-0.5	0.755065	0.930693	0.680681	0.83373
-0.49	0.755948	0.929659	0.682557	0.833852
-0.48	0.756558	0.929068	0.683807	0.833986
-0.47	0.757536	0.928476	0.685683	0.83434
-0.46	0.758271	0.928033	0.68709	0.834607
-0.45	0.758825	0.92759	0.688184	0.834763
-0.44	0.760514	0.927294	0.691153	0.835664
-0.43	0.761517	0.925816	0.693342	0.835668
-0.42	0.762543	0.925373	0.695217	0.836104
-0.41	0.763572	0.92493	0.697093	0.836541
-0.4	0.764541	0.924634	0.698812	0.837001
-0.39	0.765916	0.924486	0.701157	0.837764
-0.38	0.766683	0.9236	0.70272	0.837858
-0.37	0.767568	0.923304	0.704283	0.838264
-0.36	0.767963	0.922418	0.70522	0.838134
-0.35	0.768548	0.921531	0.706471	0.838116
-0.34	0.769326	0.920644	0.708034	0.838211
-0.33	0.770421	0.919905	0.710066	0.838553
-0.32	0.771549	0.919314	0.712098	0.838975
-0.31	0.772931	0.919019	0.714442	0.839668
-0.3	0.773355	0.918723	0.715224	0.839795
-0.29	0.774121	0.917689	0.716786	0.839813
-0.28	0.774753	0.91695	0.718037	0.839875
-0.27	0.775541	0.916507	0.719444	0.840152
-0.26	0.776705	0.915472	0.721632	0.840399
-0.25	0.777708	0.914585	0.723507	0.840611
-0.24	0.778841	0.913847	0.725539	0.84096
-0.23	0.77974	0.913403	0.727102	0.841296
-0.22	0.780657	0.912517	0.728822	0.841453
-0.21	0.781155	0.911482	0.729916	0.841301
-0.2	0.781963	0.911039	0.731322	0.841581
-0.19	0.782791	0.910152	0.732885	0.841681
-0.18	0.783732	0.909857	0.734448	0.842098
-0.17	0.784739	0.908822	0.736324	0.842235
-0.16	0.785468	0.907344	0.737887	0.842019
-0.15	0.786557	0.906162	0.739919	0.842134
-0.14	0.787478	0.905128	0.741638	0.842214
-0.13	0.788382	0.904537	0.743201	0.842475
-0.12	0.789188	0.903946	0.744608	0.842678
-0.11	0.789793	0.903355	0.745702	0.842766
-0.1	0.790755	0.902468	0.747421	0.842926
-0.09	0.791391	0.902025	0.748515	0.843094
-0.08	0.792284	0.901286	0.750078	0.843277
-0.07	0.793593	0.900547	0.752266	0.843694
-0.06	0.795247	0.899956	0.754923	0.844367
-0.05	0.796076	0.899365	0.75633	0.844574
-0.04	0.796803	0.898773	0.75758	0.844722
-0.03	0.797821	0.898035	0.7593	0.844967
-0.02	0.798239	0.897443	0.760081	0.844939
-0.01	0.798947	0.896705	0.761332	0.845008
0	0.799815	0.896261	0.762738	0.845296
0.01	0.800872	0.89567	0.764458	0.845623
0.02	0.801801	0.894931	0.766021	0.84581
0.03	0.802626	0.894192	0.767427	0.845939
0.04	0.803028	0.893454	0.768209	0.845831
0.05	0.804394	0.892715	0.770397	0.846256
0.06	0.805715	0.89168	0.772585	0.846521
0.07	0.806637	0.890794	0.774148	0.846629
0.08	0.807481	0.890055	0.775555	0.846759
0.09	0.808214	0.889907	0.776649	0.847095
0.1	0.809716	0.889168	0.778993	0.847584
0.11	0.810352	0.888429	0.780088	0.847596
0.12	0.811234	0.887838	0.781494	0.847809
0.13	0.811816	0.887395	0.782432	0.847924
0.14	0.812568	0.886656	0.783682	0.847997
0.15	0.813366	0.884883	0.785245	0.847618
0.16	0.814321	0.883996	0.786808	0.847729
0.17	0.814885	0.883405	0.787746	0.847763
0.18	0.816059	0.883109	0.789465	0.848261
0.19	0.816765	0.882666	0.79056	0.848437
0.2	0.817583	0.880893	0.792123	0.848058
0.21	0.818144	0.879563	0.793217	0.847742
0.22	0.819096	0.878528	0.79478	0.847772
0.23	0.820254	0.877346	0.796655	0.84784
0.24	0.821216	0.876312	0.798218	0.84787
0.25	0.821676	0.874982	0.799156	0.847492
0.26	0.822711	0.873652	0.800875	0.847416
0.27	0.823259	0.873504	0.801657	0.847637
0.28	0.823505	0.872913	0.802126	0.847489
0.29	0.824738	0.872026	0.804001	0.847723
0.3	0.825679	0.871435	0.805408	0.84794
0.31	0.826575	0.870548	0.806815	0.847992
0.32	0.827218	0.869514	0.807909	0.847839
0.33	0.82798	0.868479	0.809159	0.847746
0.34	0.828487	0.867297	0.810097	0.847448
0.35	0.829537	0.866558	0.81166	0.847644
0.36	0.83005	0.865376	0.812598	0.847345
0.37	0.8304	0.864637	0.813223	0.847173
0.38	0.831034	0.863455	0.814317	0.846934
0.39	0.831861	0.862716	0.815567	0.847008
0.4	0.832715	0.862125	0.816818	0.847165
0.41	0.833238	0.860943	0.817756	0.846864
0.42	0.833668	0.859908	0.818537	0.846585
0.43	0.835009	0.859317	0.820413	0.846989
0.44	0.836356	0.858726	0.822288	0.847393
0.45	0.836794	0.857692	0.82307	0.847114
0.46	0.837666	0.857101	0.82432	0.847272
0.47	0.837936	0.85651	0.824789	0.847121
0.48	0.838401	0.855623	0.82557	0.846925
0.49	0.838845	0.854588	0.826352	0.846644
0.5	0.840215	0.853997	0.828228	0.84705
0.51	0.840856	0.853406	0.829165	0.847085
0.52	0.841499	0.852815	0.830103	0.847119
0.53	0.842882	0.852224	0.831979	0.847527
0.54	0.843462	0.85119	0.832917	0.847308
0.55	0.844144	0.850007	0.834011	0.847066
0.56	0.844435	0.848677	0.834636	0.846551
0.57	0.844592	0.848086	0.834948	0.846335
0.58	0.844929	0.847052	0.835574	0.845989
0.59	0.846165	0.846165	0.837293	0.846165
0.6	0.846883	0.845131	0.838387	0.846006
0.61	0.847694	0.844687	0.839481	0.846188
0.62	0.847923	0.84454	0.839794	0.846228
0.63	0.848156	0.842766	0.840419	0.845453
0.64	0.848593	0.842323	0.841044	0.845446
0.65	0.849195	0.841289	0.841982	0.845223
0.66	0.850052	0.840254	0.843232	0.845125
0.67	0.850854	0.839663	0.844326	0.845221
0.68	0.851502	0.838038	0.84542	0.844716
0.69	0.85237	0.837003	0.846671	0.844617
0.7	0.852963	0.835821	0.847609	0.844305
0.71	0.853519	0.83523	0.84839	0.844275
0.72	0.854634	0.834048	0.849953	0.844215
0.73	0.855755	0.832865	0.851516	0.844155
0.74	0.856208	0.831535	0.852298	0.843691
0.75	0.856772	0.830058	0.853235	0.843203
0.76	0.857776	0.828875	0.854642	0.843078
0.77	0.85804	0.827989	0.855111	0.842746
0.78	0.858919	0.826807	0.856361	0.842557
0.79	0.86	0.826068	0.857768	0.842692
0.8	0.860487	0.825772	0.858393	0.842772
0.81	0.860515	0.824147	0.858706	0.841938
0.82	0.860742	0.822964	0.859175	0.841429
0.83	0.861059	0.821487	0.8598	0.840808
0.84	0.861951	0.821191	0.860894	0.841078
0.85	0.863544	0.820157	0.862926	0.841291
0.86	0.863778	0.818974	0.863395	0.84078
0.87	0.864126	0.817644	0.86402	0.840243
0.88	0.864696	0.816906	0.864802	0.840122
0.89	0.865234	0.814984	0.865739	0.839358
0.9	0.865515	0.814098	0.866208	0.839019
0.91	0.866394	0.81262	0.867459	0.838646
0.92	0.867046	0.811438	0.868396	0.838321
0.93	0.868029	0.809665	0.869803	0.837832
0.94	0.868392	0.808335	0.870428	0.837288
0.95	0.86915	0.806857	0.871522	0.836846
0.96	0.869995	0.80597	0.872616	0.83676
0.97	0.870184	0.804345	0.873085	0.83597
0.98	0.870813	0.802867	0.874023	0.835461
0.99	0.871585	0.801389	0.875117	0.835014
1	0.872001	0.800355	0.875742	0.834643
1.01	0.872176	0.798581	0.876211	0.833758
1.02	0.872957	0.797104	0.877305	0.833308
1.03	0.874229	0.796069	0.878868	0.83332
1.04	0.874939	0.795035	0.879806	0.833075
1.05	0.875469	0.793705	0.880588	0.832584
1.06	0.87637	0.791931	0.881838	0.832014
1.07	0.876658	0.790897	0.882307	0.831572
1.08	0.877544	0.79001	0.883401	0.83148
1.09	0.877776	0.788533	0.88387	0.830764
1.1	0.878588	0.787055	0.884964	0.830306
1.11	0.879484	0.786168	0.886058	0.830212
1.12	0.879768	0.783952	0.886683	0.829101
1.13	0.880133	0.782326	0.887309	0.828352
1.14	0.880647	0.7807	0.88809	0.827667
1.15	0.881096	0.779666	0.888715	0.827283
1.16	0.881279	0.777745	0.889184	0.826281
1.17	0.881592	0.775676	0.889809	0.82525
1.18	0.882066	0.774789	0.890435	0.824955
1.19	0.883097	0.773607	0.891685	0.824734
1.2	0.883567	0.771538	0.892466	0.823761
1.21	0.884432	0.769026	0.893717	0.822702
1.22	0.884668	0.767401	0.894186	0.821872
1.23	0.885909	0.766514	0.895592	0.821898
1.24	0.88615	0.764888	0.896061	0.821066
1.25	0.887019	0.763411	0.897155	0.820586
1.26	0.887664	0.761342	0.898093	0.819664
1.27	0.888485	0.759421	0.899187	0.818899
1.28	0.889371	0.757943	0.900281	0.818414
1.29	0.889391	0.756909	0.900438	0.817819
1.3	0.889817	0.755431	0.901063	0.817136
1.31	0.891065	0.753066	0.902626	0.816274
1.32	0.891811	0.751589	0.903564	0.815718
1.33	0.892091	0.750111	0.904033	0.814963
1.34	0.893122	0.748338	0.905283	0.814344
1.35	0.893015	0.746269	0.905439	0.813074
1.36	0.893738	0.744495	0.906377	0.812319
1.37	0.894896	0.743609	0.907627	0.812268
1.38	0.895168	0.741983	0.908096	0.811409
1.39	0.895744	0.74021	0.908878	0.810583
1.4	0.895934	0.739175	0.90919	0.81004
1.41	0.897588	0.736959	0.911066	0.809381
1.42	0.898718	0.735629	0.912316	0.809036
1.43	0.899367	0.734299	0.913098	0.808493
1.44	0.900254	0.73356	0.914036	0.808403
1.45	0.900727	0.732082	0.914661	0.807695
1.46	0.901403	0.7309	0.915442	0.807247
1.47	0.902065	0.72957	0.916224	0.806699
1.48	0.902385	0.726762	0.916849	0.805108
1.49	0.903072	0.72558	0.917631	0.804654
1.5	0.903875	0.723954	0.918568	0.803971
1.51	0.905	0.722181	0.919819	0.80332
1.52	0.905496	0.720703	0.920444	0.8026
1.53	0.905808	0.719078	0.920913	0.801713
1.54	0.906361	0.718043	0.921538	0.801286
1.55	0.907272	0.717157	0.922476	0.801089
1.56	0.907473	0.715975	0.922788	0.80043
1.57	0.907895	0.713758	0.923414	0.799206
1.58	0.908971	0.711246	0.924664	0.798043
1.59	0.909401	0.709029	0.925289	0.796811
1.6	0.909972	0.707995	0.925914	0.796376
1.61	0.911272	0.707256	0.927165	0.796406
1.62	0.912096	0.705335	0.928103	0.7955
1.63	0.912351	0.70297	0.928571	0.794091
1.64	0.913102	0.70031	0.929509	0.792674
1.65	0.913413	0.698389	0.929978	0.791558
1.66	0.91376	0.696764	0.930447	0.790643
1.67	0.913947	0.695286	0.93076	0.789761
1.68	0.914748	0.692922	0.931697	0.788531
1.69	0.914727	0.691148	0.931854	0.787374
1.7	0.914998	0.688784	0.932323	0.785937
1.71	0.916026	0.686715	0.933417	0.784966
1.72	0.916667	0.684351	0.934198	0.783653
1.73	0.917262	0.683168	0.934823	0.783095
1.74	0.91753	0.680656	0.935292	0.781539
1.75	0.917666	0.678587	0.935605	0.780223
1.76	0.918458	0.67578	0.936543	0.778648
1.77	0.919017	0.674154	0.937168	0.777768
1.78	0.919329	0.671937	0.937637	0.776402
1.79	0.921309	0.669573	0.939512	0.775524
1.8	0.921869	0.6678	0.940138	0.774531
1.81	0.922919	0.665287	0.941232	0.773207
1.82	0.924121	0.664105	0.942326	0.772829
1.83	0.924536	0.662627	0.942795	0.771972
1.84	0.924669	0.660263	0.943107	0.770411
1.85	0.924626	0.658046	0.943264	0.768885
1.86	0.924583	0.65583	0.94342	0.767355
1.87	0.925523	0.653761	0.944358	0.76626
1.88	0.925514	0.65184	0.944514	0.764935
1.89	0.925474	0.649623	0.94467	0.763393
1.9	0.925338	0.64652	0.944827	0.761201
1.91	0.926674	0.644303	0.946077	0.760112
1.92	0.927261	0.642382	0.946702	0.75897
1.93	0.927623	0.640166	0.947171	0.757541
1.94	0.927496	0.637062	0.947327	0.755322
1.95	0.928062	0.634846	0.947952	0.753949
1.96	0.927889	0.631299	0.948109	0.751385
1.97	0.9284	0.628491	0.948734	0.749559
1.98	0.929025	0.626718	0.949359	0.7485
1.99	0.929168	0.624206	0.949672	0.746752
2	0.929487	0.621398	0.950141	0.744841
2.01	0.930766	0.617851	0.951391	0.742695
2.02	0.931397	0.61593	0.952016	0.741505
2.03	0.931839	0.614157	0.952485	0.740358
2.04	0.932238	0.61194	0.952954	0.738871
2.05	0.932805	0.60928	0.953579	0.737106
2.06	0.932863	0.605734	0.953892	0.734522
2.07	0.933531	0.60396	0.954517	0.733423
2.08	0.933746	0.601892	0.95483	0.731962
2.09	0.933932	0.599527	0.955142	0.730267
2.1	0.934426	0.598049	0.955611	0.729321
2.11	0.935267	0.595685	0.956393	0.727814
2.12	0.93616	0.593764	0.957174	0.726648
2.13	0.93633	0.591104	0.957487	0.724703
2.14	0.937015	0.589183	0.958112	0.723462
2.15	0.937279	0.587409	0.958425	0.722202
2.16	0.937248	0.584897	0.958581	0.720291
2.17	0.937931	0.582828	0.959206	0.718921
2.18	0.93859	0.580464	0.959831	0.717312
2.19	0.938776	0.577804	0.960144	0.715331
2.2	0.938613	0.576179	0.960144	0.714037
2.21	0.938845	0.573962	0.960456	0.712399
2.22	0.939247	0.571154	0.960925	0.710347
2.23	0.939556	0.569676	0.961238	0.709292
2.24	0.940225	0.567164	0.961863	0.707531
2.25	0.940655	0.564504	0.962332	0.705578
2.26	0.942065	0.562288	0.963426	0.704238
2.27	0.942289	0.559775	0.963739	0.702327
2.28	0.9431	0.558445	0.964364	0.701504
2.29	0.943429	0.556968	0.964676	0.700427
2.3	0.943273	0.555342	0.964676	0.699098
2.31	0.944501	0.553273	0.965614	0.697791
2.32	0.944515	0.550909	0.965771	0.695912
2.33	0.944515	0.548397	0.965927	0.693904
2.34	0.944771	0.546032	0.966239	0.692077
2.35	0.94523	0.543224	0.966708	0.68994
2.36	0.946142	0.539973	0.96749	0.687553
2.37	0.947135	0.537461	0.968271	0.685774
2.38	0.947134	0.534801	0.968428	0.683604
2.39	0.948172	0.532585	0.969209	0.682059
2.4	0.948203	0.53022	0.969365	0.680125
2.41	0.948459	0.52756	0.969678	0.677998
2.42	0.948492	0.525196	0.969834	0.676051
2.43	0.948993	0.522388	0.970303	0.673847
2.44	0.949703	0.518989	0.970928	0.67119
2.45	0.949728	0.516477	0.971085	0.669092
2.46	0.950519	0.513817	0.97171	0.66705
2.47	0.950577	0.5116	0.971866	0.665194
2.48	0.951226	0.510123	0.972335	0.664102
2.49	0.951577	0.508202	0.972648	0.662557
2.5	0.952129	0.505542	0.973117	0.660425
2.51	0.952394	0.502586	0.973429	0.657961
2.52	0.952515	0.500961	0.973585	0.656595
2.53	0.953377	0.498596	0.974211	0.654764
2.54	0.954016	0.496675	0.97468	0.653256
2.55	0.954571	0.49372	0.975148	0.650823
2.56	0.954271	0.490321	0.975148	0.647794
2.57	0.954216	0.486626	0.975305	0.644549
2.58	0.954294	0.48441	0.975461	0.642619
2.59	0.954359	0.482045	0.975617	0.64055
2.6	0.954398	0.479385	0.975774	0.638206
2.61	0.954505	0.477464	0.97593	0.636525
2.62	0.954505	0.474361	0.976086	0.633761
2.63	0.954505	0.471258	0.976243	0.630985
2.64	0.955502	0.469632	0.976868	0.629743
2.65	0.956114	0.466824	0.977337	0.627346
2.66	0.956244	0.465051	0.977493	0.625771
2.67	0.956376	0.463278	0.977649	0.624191
2.68	0.957336	0.460913	0.978274	0.622244
2.69	0.957973	0.458106	0.978743	0.619814
2.7	0.958606	0.45515	0.979212	0.617234
2.71	0.958346	0.452194	0.979212	0.614458
2.72	0.959634	0.449682	0.979994	0.612397
2.73	0.960292	0.446727	0.980463	0.609783
2.74	0.961072	0.445101	0.980932	0.608423
2.75	0.961402	0.441702	0.981244	0.605306
2.76	0.962185	0.439929	0.981713	0.603793
2.77	0.962565	0.436974	0.982026	0.601077
2.78	0.963024	0.434905	0.982338	0.599206
2.79	0.963708	0.431654	0.982807	0.596244
2.8	0.965151	0.429733	0.983589	0.594683
2.81	0.965345	0.428107	0.983745	0.593161
2.82	0.966465	0.42589	0.98437	0.59124
2.83	0.967274	0.423674	0.984839	0.589251
2.84	0.967096	0.421309	0.984839	0.586927
2.85	0.966894	0.418649	0.984839	0.584304
2.86	0.96741	0.416728	0.985152	0.582524
2.87	0.967519	0.413773	0.985308	0.57965
2.88	0.968022	0.411556	0.985621	0.577561
2.89	0.967843	0.409192	0.985621	0.575197
2.9	0.967697	0.407271	0.985621	0.573271
2.91	0.968153	0.404315	0.985933	0.570416
2.92	0.968271	0.40136	0.986089	0.567489
2.93	0.968379	0.398256	0.986246	0.564398
2.94	0.968265	0.396778	0.986246	0.562893
2.95	0.968375	0.393675	0.986402	0.559781
2.96	0.968248	0.39205	0.986402	0.558115
2.97	0.96875	0.38939	0.986715	0.555497
2.98	0.969271	0.386877	0.987027	0.553021
2.99	0.969064	0.384218	0.987027	0.550265
3	0.969196	0.381262	0.987183	0.547248
3.01	0.96972	0.378602	0.987496	0.544585
3.02	0.969996	0.37742	0.987652	0.543404
3.03	0.969639	0.372839	0.987652	0.538585
3.04	0.969463	0.370622	0.987652	0.536241
3.05	0.970027	0.368258	0.987965	0.533847
3.06	0.970196	0.365598	0.988121	0.531072
3.07	0.970344	0.362642	0.988278	0.527969
3.08	0.971566	0.358505	0.988903	0.523748
3.09	0.972603	0.356731	0.989372	0.522002
3.1	0.972797	0.354071	0.989528	0.519177
3.11	0.972984	0.351263	0.989684	0.516178
3.12	0.974845	0.349342	0.990466	0.51436
3.13	0.974552	0.345205	0.990466	0.509821
3.14	0.974801	0.342988	0.990622	0.507433
3.15	0.974641	0.340771	0.990622	0.504982
3.16	0.97533	0.33885	0.990935	0.502961
3.17	0.975171	0.336634	0.990935	0.500494
3.18	0.97582	0.333974	0.991247	0.497633
3.19	0.975652	0.331609	0.991247	0.494982
3.2	0.976714	0.328506	0.991716	0.491651
3.21	0.976961	0.325846	0.991872	0.488697
3.22	0.977222	0.323334	0.992029	0.485898
3.23	0.977027	0.320526	0.992029	0.482697
3.24	0.976787	0.317127	0.992029	0.478804
3.25	0.97744	0.313728	0.992341	0.474997
3.26	0.977252	0.311068	0.992341	0.47192
3.27	0.977496	0.308113	0.992498	0.468539
3.28	0.977788	0.305748	0.992654	0.465834
3.29	0.978064	0.303089	0.99281	0.462771
3.3	0.977906	0.300872	0.99281	0.460165
3.31	0.979126	0.298064	0.993279	0.457007
3.32	0.979442	0.2957	0.993435	0.454257
3.33	0.979773	0.293483	0.993592	0.451672
3.34	0.98007	0.290675	0.993748	0.44837
3.35	0.980402	0.288311	0.993904	0.445586
3.36	0.980213	0.285503	0.993904	0.442206
3.37	0.98002	0.282695	0.993904	0.438812
3.38	0.979835	0.280035	0.993904	0.435582
3.39	0.980126	0.276932	0.994061	0.431847
3.4	0.980403	0.273533	0.994217	0.42773
3.41	0.980129	0.269691	0.994217	0.422992
3.42	0.980968	0.266588	0.99453	0.419242
3.43	0.98137	0.264667	0.994686	0.416899
3.44	0.981143	0.261416	0.994686	0.412835
3.45	0.982063	0.258904	0.994998	0.409777
3.46	0.981839	0.255652	0.994998	0.405675
3.47	0.982194	0.252697	0.995155	0.401975
3.48	0.981914	0.248707	0.995155	0.396887
3.49	0.982311	0.246195	0.995311	0.393714
3.5	0.982687	0.243239	0.995467	0.389955
3.51	0.982477	0.240284	0.995467	0.386132
3.52	0.982875	0.237476	0.995624	0.382528
3.53	0.982727	0.235407	0.995624	0.379828
3.54	0.982555	0.233043	0.995624	0.376732
3.55	0.98303	0.231122	0.99578	0.374252
3.56	0.983387	0.227427	0.995936	0.369419
3.57	0.983787	0.224176	0.996093	0.365146
3.58	0.98352	0.220482	0.996093	0.360212
3.59	0.983255	0.216935	0.996093	0.355448
3.6	0.983005	0.213684	0.996093	0.351056
3.61	0.983471	0.211024	0.996249	0.347488
3.62	0.983275	0.208512	0.996249	0.344062
3.63	0.983063	0.205852	0.996249	0.34042
3.64	0.982845	0.203192	0.996249	0.336762
3.65	0.984058	0.20068	0.996561	0.333374
3.66	0.984513	0.197281	0.996718	0.328696
3.67	0.985075	0.195064	0.996874	0.325645
3.68	0.986301	0.191518	0.997187	0.320752
3.69	0.986122	0.189005	0.997187	0.317212
3.7	0.985893	0.185902	0.997187	0.312819
3.71	0.985714	0.183538	0.997187	0.309456
3.72	0.985519	0.181026	0.997187	0.305868
3.73	0.985197	0.177036	0.997187	0.300138
3.74	0.984962	0.174228	0.997187	0.296082
3.75	0.985569	0.171568	0.997343	0.292259
3.76	0.985383	0.169351	0.997343	0.289029
3.77	0.985953	0.165952	0.997499	0.284088
3.78	0.985778	0.163884	0.997499	0.281044
3.79	0.98552	0.160928	0.997499	0.276677
3.8	0.985294	0.158416	0.997499	0.272947
3.81	0.985915	0.155165	0.997656	0.268131
3.82	0.985632	0.152061	0.997656	0.263475
3.83	0.985323	0.14881	0.997656	0.25857
3.84	0.986056	0.146298	0.997812	0.254793
3.85	0.986802	0.143638	0.997968	0.250774
3.86	0.986444	0.139796	0.997968	0.244887
3.87	0.987302	0.137875	0.998124	0.241961
3.88	0.986985	0.134476	0.998124	0.236702
3.89	0.986711	0.131668	0.998124	0.232334
3.9	0.98641	0.128713	0.998124	0.227712
3.91	0.986079	0.12561	0.998124	0.222834
3.92	0.985714	0.122359	0.998124	0.217694
3.93	0.986667	0.12029	0.998281	0.214436
3.94	0.986284	0.116891	0.998281	0.20901
3.95	0.985951	0.114083	0.998281	0.204503
3.96	0.985583	0.111128	0.998281	0.199734
3.97	0.985314	0.109059	0.998281	0.196381
3.98	0.984743	0.104921	0.998281	0.189637
3.99	0.984195	0.101227	0.998281	0.183572
4	0.983965	0.0997488	0.998281	0.181135
4.01	0.983607	0.0975321	0.998281	0.177467
4.02	0.983103	0.0945766	0.998281	0.172553
4.03	0.982428	0.0908822	0.998281	0.166374
4.04	0.983553	0.08837	0.998437	0.162169
4.05	0.982935	0.085119	0.998437	0.156671
4.06	0.982301	0.0820157	0.998437	0.151391
4.07	0.981618	0.0789124	0.998437	0.146081
4.08	0.982922	0.076548	0.998593	0.142035
4.09	0.982387	0.0741835	0.998593	0.13795
4.1	0.98364	0.0710802	0.99875	0.13258
4.11	0.983087	0.0687158	0.99875	0.128453
4.12	0.984816	0.0670903	0.998906	0.125623
4.13	0.984163	0.0642825	0.998906	0.120682
4.14	0.983529	0.0617704	0.998906	0.11624
4.15	0.985366	0.0597015	0.999062	0.112582
4.16	0.984848	0.0576326	0.999062	0.108893
4.17	0.984334	0.0557115	0.999062	0.105455
4.18	0.986264	0.0530516	0.999219	0.100687
4.19	0.985714	0.0509827	0.999219	0.096951
4.2	0.984615	0.0472883	0.999219	0.0902425
4.21	0.984227	0.0461061	0.999219	0.0880858
4.22	0.982993	0.0427073	0.999219	0.0818581
4.23	0.982394	0.0412295	0.999219	0.0791377
4.24	0.982079	0.0404906	0.999219	0.0777746
4.25	0.981481	0.0391606	0.999219	0.0753162
4.26	0.98062	0.0373873	0.999219	0.0720285
4.27	0.979424	0.0351707	0.999219	0.067903
4.28	0.978632	0.0338407	0.999219	0.0654192
4.29	0.982533	0.0332496	0.999375	0.0643225
4.3	0.981567	0.0314763	0.999375	0.0609966
4.31	0.980488	0.029703	0.999375	0.0576592
4.32	0.979695	0.0285208	0.999375	0.0554279
4.33	0.978142	0.0264519	0.999375	0.0515108
4.34	0.976608	0.0246786	0.999375	0.0481407
4.35	0.981366	0.0233486	0.999531	0.045612
4.36	0.993333	0.0220186	0.999844	0.0430823
4.37	1	0.0205409	1	0.0402549
4.38	1	0.0193587	1	0.037982
4.39	1	0.017142	1	0.0337062
4.4	1	0.0155165	1	0.0305588
4.41	1	0.014482	1	0.0285506
4.42	1	0.0132998	1	0.0262505
4.43	1	0.0122654	1	0.0242336
4.44	1	0.011231	1	0.0222125
4.45	1	0.0103443	1	0.0204768
4.46	1	0.00960544	1	0.0190281
4.47	1	0.00753657	1	0.0149604
4.48	1	0.00694547	1	0.0137951
4.49	1	0.00591104	1	0.0117526
4.5	1	0.00531993	1	0.0105836
4.51	1	0.00502438	1	0.00999853
4.52	1	0.00487661	1	0.00970588
4.53	1	0.00443328	1	0.00882742
4.54	1	0.00354662	1	0.00706818
4.55	1	0.0031033	1	0.00618739
4.56	1	0.00221664	1	0.00442347
4.57	1	0.00192109	1	0.00383481
4.58	1	0.00192109	1	0.00383481
4.59	1	0.00147776	1	0.00295116
4.6	1	0.00147776	1	0.00295116
4.61	1	0.00147776	1	0.00295116
4.62	1	0.00132998	1	0.00265643
4.63	1	0.00132998	1	0.00265643
4.64	1	0.00132998	1	0.00265643
4.65	1	0.00103443	1	0.00206673
4.66	1	0.000886656	1	0.00177174
4.67	1	0.000886656	1	0.00177174
4.68	1	0.000886656	1	0.00177174
4.69	1	0.00073888	1	0.00147667
4.7	1	0.000591104	1	0.00118151
4.71	1	0.000443328	1	0.000886263
4.72	1	0.000443328	1	0.000886263
4.73	1	0.000443328	1	0.000886263
4.74	1	0.000295552	1	0.000590929
4.75	1	0.000147776	1	0.000295508

## Sheet: glm_AlphDeogenRevel_table_FINAL
cutoff	Precision	Recall	Specifity	Fscore
-4.61	0.514014	1	0	0.679009
-4.6	0.514053	1	0.000156299	0.679043
-4.59	0.514053	1	0.000156299	0.679043
-4.58	0.514053	1	0.000156299	0.679043
-4.57	0.514053	1	0.000156299	0.679043
-4.56	0.514053	1	0.000156299	0.679043
-4.55	0.514053	1	0.000156299	0.679043
-4.54	0.514053	1	0.000156299	0.679043
-4.53	0.514053	1	0.000156299	0.679043
-4.52	0.514093	1	0.000312598	0.679077
-4.51	0.514093	1	0.000312598	0.679077
-4.5	0.514093	1	0.000312598	0.679077
-4.49	0.514093	1	0.000312598	0.679077
-4.48	0.514093	1	0.000312598	0.679077
-4.47	0.514093	1	0.000312598	0.679077
-4.46	0.514132	1	0.000468897	0.679111
-4.45	0.514132	1	0.000468897	0.679111
-4.44	0.514132	1	0.000468897	0.679111
-4.43	0.514171	1	0.000625195	0.679145
-4.42	0.514171	1	0.000625195	0.679145
-4.41	0.514171	1	0.000625195	0.679145
-4.4	0.51421	1	0.000781494	0.679179
-4.39	0.514249	1	0.000937793	0.679213
-4.38	0.514249	1	0.000937793	0.679213
-4.37	0.514249	1	0.000937793	0.679213
-4.36	0.514249	1	0.000937793	0.679213
-4.35	0.514249	1	0.000937793	0.679213
-4.34	0.514249	1	0.000937793	0.679213
-4.33	0.514249	1	0.000937793	0.679213
-4.32	0.514288	1	0.00109409	0.679247
-4.31	0.514288	1	0.00109409	0.679247
-4.3	0.514288	1	0.00109409	0.679247
-4.29	0.514288	1	0.00109409	0.679247
-4.28	0.514288	1	0.00109409	0.679247
-4.27	0.514288	1	0.00109409	0.679247
-4.26	0.514288	1	0.00109409	0.679247
-4.25	0.514327	1	0.00125039	0.679281
-4.24	0.514366	1	0.00140669	0.679315
-4.23	0.514366	1	0.00140669	0.679315
-4.22	0.514366	1	0.00140669	0.679315
-4.21	0.514366	1	0.00140669	0.679315
-4.2	0.514366	1	0.00140669	0.679315
-4.19	0.514366	1	0.00140669	0.679315
-4.18	0.514366	1	0.00140669	0.679315
-4.17	0.514366	1	0.00140669	0.679315
-4.16	0.514366	1	0.00140669	0.679315
-4.15	0.514366	1	0.00140669	0.679315
-4.14	0.514405	1	0.00156299	0.679349
-4.13	0.514405	1	0.00156299	0.679349
-4.12	0.514444	1	0.00171929	0.679384
-4.11	0.514483	1	0.00187559	0.679418
-4.1	0.514523	1	0.00203188	0.679452
-4.09	0.514562	1	0.00218818	0.679486
-4.08	0.514601	1	0.00234448	0.67952
-4.07	0.514601	1	0.00234448	0.67952
-4.06	0.51464	1	0.00250078	0.679554
-4.05	0.514679	1	0.00265708	0.679588
-4.04	0.514718	1	0.00281338	0.679622
-4.03	0.514718	1	0.00281338	0.679622
-4.02	0.514718	1	0.00281338	0.679622
-4.01	0.514718	1	0.00281338	0.679622
-4	0.514718	1	0.00281338	0.679622
-3.99	0.514718	1	0.00281338	0.679622
-3.98	0.514718	1	0.00281338	0.679622
-3.97	0.514757	1	0.00296968	0.679657
-3.96	0.514757	1	0.00296968	0.679657
-3.95	0.514757	1	0.00296968	0.679657
-3.94	0.514836	1	0.00328228	0.679725
-3.93	0.514914	1	0.00359487	0.679793
-3.92	0.514914	1	0.00359487	0.679793
-3.91	0.514953	1	0.00375117	0.679827
-3.9	0.515032	1	0.00406377	0.679896
-3.89	0.515032	1	0.00406377	0.679896
-3.88	0.51511	1	0.00437637	0.679964
-3.87	0.515149	1	0.00453267	0.679998
-3.86	0.515149	1	0.00453267	0.679998
-3.85	0.515188	1	0.00468897	0.680032
-3.84	0.515306	1	0.00515786	0.680135
-3.83	0.515345	1	0.00531416	0.680169
-3.82	0.515424	1	0.00562676	0.680237
-3.81	0.515502	1	0.00593936	0.680306
-3.8	0.51566	1	0.00656455	0.680442
-3.79	0.515738	1	0.00687715	0.680511
-3.78	0.515817	1	0.00718975	0.680579
-3.77	0.515856	1	0.00734605	0.680614
-3.76	0.515974	1	0.00781494	0.680716
-3.75	0.515974	1	0.00781494	0.680716
-3.74	0.516092	1	0.00828384	0.680819
-3.73	0.51621	1	0.00875274	0.680922
-3.72	0.516328	1	0.00922163	0.681025
-3.71	0.516407	1	0.00953423	0.681093
-3.7	0.516644	1	0.010472	0.681299
-3.69	0.516762	1	0.0109409	0.681402
-3.68	0.516841	1	0.0112535	0.68147
-3.67	0.516881	1	0.0114098	0.681505
-3.66	0.51696	1	0.0117224	0.681573
-3.65	0.517118	1	0.0123476	0.681711
-3.64	0.517197	1	0.0126602	0.681779
-3.63	0.517355	1	0.0132854	0.681917
-3.62	0.517434	1	0.013598	0.681985
-3.61	0.517592	1	0.0142232	0.682123
-3.6	0.517751	1	0.0148484	0.68226
-3.59	0.51779	1	0.0150047	0.682295
-3.58	0.517988	1	0.0157862	0.682467
-3.57	0.518107	1	0.0162551	0.68257
-3.56	0.518385	1	0.0173492	0.682811
-3.55	0.518504	1	0.0178181	0.682915
-3.54	0.518624	1	0.018287	0.683018
-3.53	0.518868	0.999704	0.0195374	0.683161
-3.52	0.519067	0.999704	0.0203188	0.683333
-3.51	0.519226	0.999704	0.020944	0.683471
-3.5	0.519386	0.999704	0.0215692	0.68361
-3.49	0.519625	0.999704	0.022507	0.683817
-3.48	0.519865	0.999704	0.0234448	0.684024
-3.47	0.520105	0.999704	0.0243826	0.684232
-3.46	0.520305	0.999704	0.0251641	0.684405
-3.45	0.520465	0.999704	0.0257893	0.684543
-3.44	0.520946	0.999704	0.0276649	0.684959
-3.43	0.521029	0.999557	0.0281338	0.684997
-3.42	0.52115	0.999557	0.0286027	0.685101
-3.41	0.52119	0.999557	0.028759	0.685135
-3.4	0.521431	0.999557	0.0296968	0.685344
-3.39	0.521712	0.999557	0.0307909	0.685587
-3.38	0.521994	0.999557	0.031885	0.68583
-3.37	0.522397	0.999557	0.033448	0.686178
-3.36	0.522639	0.999557	0.0343857	0.686387
-3.35	0.522963	0.999557	0.0356361	0.686666
-3.34	0.523367	0.999557	0.0371991	0.687014
-3.33	0.523813	0.999557	0.0389184	0.687398
-3.32	0.524341	0.999557	0.0409503	0.687853
-3.31	0.524707	0.999557	0.042357	0.688168
-3.3	0.525196	0.999557	0.0442326	0.688588
-3.29	0.525563	0.999557	0.0456393	0.688904
-3.28	0.526054	0.999557	0.0475148	0.689325
-3.27	0.526508	0.999409	0.0493904	0.68968
-3.26	0.526923	0.999261	0.0511097	0.69
-3.25	0.52742	0.999113	0.0531416	0.690391
-3.24	0.528079	0.999113	0.0556424	0.690956
-3.23	0.528699	0.999113	0.0579869	0.691486
-3.22	0.529237	0.999113	0.0600188	0.691946
-3.21	0.529573	0.998966	0.0614254	0.692197
-3.2	0.529951	0.998818	0.0629884	0.692485
-3.19	0.530326	0.998818	0.0643951	0.692804
-3.18	0.530784	0.998818	0.0661144	0.693195
-3.17	0.531368	0.998818	0.0683026	0.693693
-3.16	0.531963	0.998522	0.0708034	0.694129
-3.15	0.532724	0.998374	0.0737731	0.69474
-3.14	0.533144	0.998374	0.075336	0.695097
-3.13	0.533781	0.998227	0.0778368	0.695603
-3.12	0.534457	0.998227	0.0803376	0.696176
-3.11	0.535092	0.998227	0.0826821	0.696715
-3.1	0.535771	0.998227	0.0851829	0.69729
-3.09	0.536117	0.998079	0.0865896	0.697547
-3.08	0.537012	0.998079	0.0898718	0.698304
-3.07	0.538082	0.998079	0.0937793	0.699208
-3.06	0.538768	0.998079	0.0962801	0.699788
-3.05	0.539716	0.998079	0.0997187	0.700586
-3.04	0.540623	0.998079	0.103001	0.70135
-3.03	0.541576	0.998079	0.10644	0.702152
-3.02	0.542105	0.997931	0.108471	0.702559
-3.01	0.542846	0.997931	0.111128	0.703181
-3	0.543632	0.997931	0.113942	0.703841
-2.99	0.544465	0.997931	0.116912	0.704538
-2.98	0.545168	0.997931	0.119412	0.705127
-2.97	0.546138	0.997931	0.122851	0.705938
-2.96	0.546757	0.997931	0.125039	0.706455
-2.95	0.547385	0.997783	0.127384	0.706942
-2.94	0.548104	0.997636	0.130041	0.707504
-2.93	0.549219	0.997636	0.133948	0.708432
-2.92	0.550024	0.997636	0.136761	0.709101
-2.91	0.551057	0.997636	0.140356	0.709959
-2.9	0.551597	0.997636	0.142232	0.710407
-2.89	0.5525	0.997636	0.145358	0.711156
-2.88	0.553315	0.997636	0.148171	0.71183
-2.87	0.553914	0.997488	0.150359	0.712288
-2.86	0.554779	0.997488	0.153329	0.713003
-2.85	0.556022	0.99734	0.157706	0.713991
-2.84	0.556573	0.99734	0.159581	0.714445
-2.83	0.55763	0.99734	0.163176	0.715315
-2.82	0.558332	0.997192	0.165677	0.715854
-2.81	0.559128	0.997044	0.16849	0.71647
-2.8	0.560103	0.997044	0.171772	0.71727
-2.79	0.561018	0.996601	0.175211	0.717905
-2.78	0.561927	0.996306	0.178493	0.718572
-2.77	0.562923	0.996158	0.181932	0.719347
-2.76	0.56377	0.996158	0.184745	0.720038
-2.75	0.564726	0.99601	0.188028	0.720779
-2.74	0.565827	0.995862	0.191779	0.721636
-2.73	0.566398	0.995862	0.193654	0.7221
-2.72	0.567447	0.995862	0.197093	0.722952
-2.71	0.568548	0.995862	0.200688	0.723845
-2.7	0.569677	0.995567	0.204595	0.724681
-2.69	0.570424	0.995271	0.207252	0.725207
-2.68	0.571635	0.995271	0.21116	0.726185
-2.67	0.572948	0.995271	0.21538	0.727243
-2.66	0.573839	0.995123	0.218349	0.727921
-2.65	0.574733	0.994976	0.221319	0.728601
-2.64	0.57611	0.994976	0.225696	0.729706
-2.63	0.577385	0.994532	0.230072	0.730608
-2.62	0.578368	0.994089	0.23351	0.731275
-2.61	0.579791	0.993793	0.238199	0.732331
-2.6	0.58062	0.993498	0.241013	0.732912
-2.59	0.581689	0.99335	0.244451	0.733723
-2.58	0.582359	0.993202	0.24664	0.734215
-2.57	0.583572	0.993202	0.250391	0.735178
-2.56	0.584842	0.993202	0.254298	0.736185
-2.55	0.585825	0.993055	0.257424	0.736923
-2.54	0.586966	0.992907	0.261019	0.737784
-2.53	0.587854	0.992759	0.263832	0.738445
-2.52	0.588885	0.992759	0.266958	0.739257
-2.51	0.590126	0.992759	0.27071	0.740235
-2.5	0.591321	0.992759	0.274304	0.741174
-2.49	0.592903	0.992611	0.27915	0.742374
-2.48	0.593758	0.992463	0.281807	0.743003
-2.47	0.594757	0.992463	0.284776	0.743784
-2.46	0.595865	0.992463	0.288059	0.74465
-2.45	0.596942	0.992316	0.291341	0.745448
-2.44	0.597863	0.992168	0.294154	0.746124
-2.43	0.59868	0.99202	0.296655	0.746719
-2.42	0.599875	0.991872	0.30025	0.747605
-2.41	0.600483	0.991725	0.302126	0.748035
-2.4	0.601434	0.991429	0.305095	0.748689
-2.39	0.602479	0.991281	0.308221	0.749455
-2.38	0.603745	0.991133	0.311972	0.750392
-2.37	0.604962	0.990986	0.315567	0.751288
-2.36	0.605984	0.99069	0.318693	0.751991
-2.35	0.607301	0.99069	0.322445	0.753005
-2.34	0.608128	0.99069	0.324789	0.753639
-2.33	0.609122	0.99069	0.327602	0.754403
-2.32	0.609974	0.990542	0.330103	0.755012
-2.31	0.610919	0.990542	0.33276	0.755736
-2.3	0.611684	0.990247	0.335105	0.756235
-2.29	0.613328	0.990099	0.339794	0.757447
-2.28	0.614721	0.989803	0.343857	0.758422
-2.27	0.616064	0.989508	0.347765	0.759356
-2.26	0.617392	0.98936	0.351516	0.76032
-2.25	0.618819	0.98936	0.355424	0.761401
-2.24	0.619757	0.989212	0.358081	0.762067
-2.23	0.620699	0.989065	0.360738	0.762735
-2.22	0.621298	0.988917	0.362457	0.763143
-2.21	0.622326	0.988621	0.365427	0.763829
-2.2	0.623427	0.988621	0.368396	0.764659
-2.19	0.624556	0.988473	0.371522	0.765463
-2.18	0.625666	0.988473	0.374492	0.766296
-2.17	0.626593	0.988178	0.377149	0.766902
-2.16	0.627582	0.987882	0.379962	0.767553
-2.15	0.628821	0.987882	0.383245	0.768479
-2.14	0.63015	0.987735	0.38684	0.769426
-2.13	0.630948	0.987587	0.389028	0.769975
-2.12	0.631893	0.987291	0.391685	0.770588
-2.11	0.633175	0.987143	0.395123	0.771496
-2.1	0.634197	0.987143	0.397781	0.772254
-2.09	0.635007	0.986996	0.399969	0.772809
-2.08	0.636242	0.986848	0.403251	0.773678
-2.07	0.636997	0.9867	0.405283	0.77419
-2.06	0.637962	0.986405	0.40794	0.774811
-2.05	0.639176	0.986109	0.411222	0.775615
-2.04	0.639912	0.986109	0.413098	0.776156
-2.03	0.641161	0.985666	0.416536	0.776937
-2.02	0.642176	0.985518	0.419193	0.777635
-2.01	0.64316	0.985222	0.421851	0.778264
-2	0.644584	0.984927	0.425602	0.779213
-1.99	0.645924	0.984779	0.42904	0.780145
-1.98	0.647396	0.984631	0.432791	0.781171
-1.97	0.648181	0.984484	0.434823	0.781696
-1.96	0.649215	0.98404	0.437637	0.782307
-1.95	0.650738	0.98404	0.441388	0.783412
-1.94	0.651591	0.983597	0.443732	0.783889
-1.93	0.652349	0.983006	0.445921	0.784249
-1.92	0.65382	0.98271	0.449672	0.785217
-1.91	0.654972	0.982119	0.452798	0.785858
-1.9	0.655741	0.981528	0.454986	0.786222
-1.89	0.657069	0.98138	0.458268	0.787128
-1.88	0.65801	0.980937	0.460769	0.787659
-1.87	0.658791	0.980641	0.462801	0.788124
-1.86	0.66	0.980198	0.465927	0.788845
-1.85	0.661017	0.979755	0.468584	0.789427
-1.84	0.662535	0.979459	0.472335	0.790412
-1.83	0.66333	0.979164	0.474367	0.790881
-1.82	0.664594	0.979164	0.477337	0.791779
-1.81	0.665829	0.979016	0.480306	0.792606
-1.8	0.666767	0.979016	0.482495	0.793271
-1.79	0.667708	0.97872	0.484839	0.793839
-1.78	0.669227	0.978572	0.488434	0.794863
-1.77	0.670549	0.978425	0.49156	0.795745
-1.76	0.671672	0.978277	0.494217	0.796487
-1.75	0.672836	0.977686	0.497187	0.797108
-1.74	0.673457	0.977095	0.498906	0.797347
-1.73	0.674837	0.976504	0.502344	0.798116
-1.72	0.676049	0.97606	0.505314	0.798815
-1.71	0.677403	0.975913	0.50844	0.799709
-1.7	0.678939	0.975617	0.512035	0.800679
-1.69	0.680058	0.975617	0.514536	0.801457
-1.68	0.681185	0.975321	0.517193	0.802139
-1.67	0.682175	0.975026	0.519537	0.802725
-1.66	0.683589	0.975026	0.522663	0.803703
-1.65	0.684374	0.97473	0.524539	0.804145
-1.64	0.685376	0.974435	0.526883	0.804735
-1.63	0.686595	0.974139	0.529697	0.805474
-1.62	0.687787	0.973696	0.53251	0.806142
-1.61	0.688977	0.973548	0.535167	0.806908
-1.6	0.690421	0.973548	0.538293	0.807897
-1.59	0.692098	0.973253	0.542044	0.808942
-1.58	0.692866	0.973105	0.543764	0.809416
-1.57	0.693888	0.973105	0.545952	0.810113
-1.56	0.694401	0.973105	0.547046	0.810462
-1.55	0.695836	0.972957	0.550172	0.811387
-1.54	0.696793	0.972957	0.552204	0.812037
-1.53	0.697753	0.972957	0.554236	0.812689
-1.52	0.699203	0.972809	0.557362	0.81362
-1.51	0.700404	0.972514	0.560019	0.814329
-1.5	0.701151	0.972514	0.561582	0.814833
-1.49	0.70206	0.972218	0.563614	0.815343
-1.48	0.703454	0.97207	0.566583	0.81623
-1.47	0.704628	0.971923	0.569084	0.816968
-1.46	0.705699	0.971627	0.571429	0.817583
-1.45	0.706787	0.971036	0.573929	0.818103
-1.44	0.707727	0.970445	0.576118	0.818522
-1.43	0.709116	0.970149	0.579087	0.819345
-1.42	0.710082	0.970001	0.581119	0.819936
-1.41	0.710897	0.969854	0.582838	0.820426
-1.4	0.71196	0.96941	0.585183	0.820975
-1.39	0.712981	0.969115	0.587371	0.821547
-1.38	0.714068	0.969115	0.589559	0.822268
-1.37	0.715065	0.968671	0.591747	0.822769
-1.36	0.716253	0.968376	0.594248	0.823448
-1.35	0.717132	0.96808	0.596124	0.823922
-1.34	0.71762	0.967785	0.597218	0.824136
-1.33	0.718551	0.967342	0.59925	0.824589
-1.32	0.720277	0.966898	0.602845	0.825563
-1.31	0.72131	0.966898	0.604877	0.826241
-1.3	0.722345	0.966898	0.606908	0.826919
-1.29	0.72339	0.966159	0.609253	0.827333
-1.28	0.723779	0.965716	0.610191	0.827425
-1.27	0.724329	0.965273	0.611441	0.827621
-1.26	0.724992	0.964977	0.612848	0.827945
-1.25	0.72618	0.96409	0.615505	0.828392
-1.24	0.727202	0.963943	0.617537	0.829002
-1.23	0.728878	0.963795	0.620819	0.830035
-1.22	0.729775	0.963795	0.622538	0.830616
-1.21	0.73086	0.963499	0.624726	0.831209
-1.2	0.731672	0.963056	0.626446	0.831568
-1.19	0.732599	0.96276	0.628321	0.832056
-1.18	0.733581	0.962317	0.630353	0.832524
-1.17	0.734816	0.961874	0.632854	0.833152
-1.16	0.7357	0.961726	0.634573	0.833664
-1.15	0.73658	0.961135	0.636449	0.834007
-1.14	0.737803	0.960987	0.638793	0.834735
-1.13	0.739061	0.960987	0.641138	0.835539
-1.12	0.740374	0.960396	0.643795	0.836153
-1.11	0.741015	0.959805	0.645202	0.836338
-1.1	0.741888	0.959509	0.646921	0.836781
-1.09	0.742906	0.959509	0.648796	0.837428
-1.08	0.744239	0.959362	0.651297	0.838218
-1.07	0.745549	0.959066	0.653798	0.838935
-1.06	0.746549	0.958918	0.655674	0.839511
-1.05	0.747723	0.958327	0.658018	0.840026
-1.04	0.74896	0.958032	0.660363	0.840692
-1.03	0.749971	0.957884	0.662238	0.841272
-1.02	0.751014	0.957441	0.66427	0.841757
-1.01	0.751944	0.957293	0.665989	0.842283
-1	0.752762	0.956554	0.667709	0.842509
-0.99	0.753697	0.956406	0.669428	0.843038
-0.98	0.754666	0.955963	0.671304	0.843471
-0.97	0.75561	0.955372	0.673179	0.84383
-0.96	0.7565	0.954485	0.675055	0.844038
-0.95	0.757746	0.954042	0.677399	0.844639
-0.94	0.758759	0.953746	0.679275	0.845152
-0.93	0.760042	0.953451	0.681619	0.845831
-0.92	0.761663	0.953007	0.684589	0.846659
-0.91	0.763111	0.952564	0.687246	0.847377
-0.9	0.764378	0.952564	0.689434	0.848158
-0.89	0.766258	0.952416	0.692716	0.849256
-0.88	0.766933	0.952121	0.693967	0.849552
-0.87	0.768469	0.951529	0.69678	0.850257
-0.86	0.769543	0.951382	0.698656	0.850856
-0.85	0.769921	0.950938	0.699437	0.850909
-0.84	0.771316	0.950495	0.701938	0.851582
-0.83	0.771964	0.950495	0.703032	0.851977
-0.82	0.772651	0.950199	0.704283	0.852276
-0.81	0.773499	0.949756	0.705846	0.852613
-0.8	0.774162	0.949313	0.707096	0.852838
-0.79	0.775269	0.948722	0.709128	0.85327
-0.78	0.776809	0.948426	0.711785	0.854082
-0.77	0.777508	0.948131	0.713035	0.854384
-0.76	0.777993	0.947687	0.713973	0.854497
-0.75	0.779101	0.94754	0.715849	0.855104
-0.74	0.779847	0.946948	0.717255	0.855312
-0.73	0.781261	0.946357	0.719756	0.855921
-0.72	0.781643	0.946357	0.720381	0.85615
-0.71	0.78305	0.94621	0.722726	0.856933
-0.7	0.784532	0.945914	0.725227	0.857698
-0.69	0.785583	0.945323	0.727102	0.858082
-0.68	0.786329	0.945175	0.728353	0.858466
-0.67	0.787315	0.944732	0.730072	0.85887
-0.66	0.7885	0.944288	0.732104	0.859391
-0.65	0.789422	0.943993	0.733667	0.859816
-0.64	0.790986	0.943993	0.736168	0.860742
-0.63	0.792158	0.943402	0.738199	0.86119
-0.62	0.792722	0.943254	0.739137	0.861462
-0.61	0.793902	0.942663	0.741169	0.861911
-0.6	0.794469	0.942515	0.742107	0.862183
-0.59	0.795435	0.942367	0.74367	0.862689
-0.58	0.796201	0.941628	0.745077	0.86283
-0.57	0.796797	0.941037	0.746171	0.862931
-0.56	0.798195	0.941037	0.748359	0.86375
-0.55	0.798945	0.940151	0.749766	0.863815
-0.54	0.799698	0.939855	0.751016	0.86413
-0.53	0.80068	0.939707	0.752579	0.864641
-0.52	0.801614	0.939264	0.754142	0.864997
-0.51	0.802273	0.938969	0.755236	0.865255
-0.5	0.803034	0.938673	0.756486	0.865572
-0.49	0.804205	0.938377	0.758362	0.866126
-0.48	0.805101	0.937639	0.759925	0.86633
-0.47	0.806202	0.937491	0.761644	0.866904
-0.46	0.807898	0.937195	0.764301	0.867757
-0.45	0.808266	0.936309	0.765083	0.867589
-0.44	0.809122	0.935865	0.76649	0.867891
-0.43	0.810444	0.935717	0.768521	0.868587
-0.42	0.811226	0.935422	0.769772	0.868909
-0.41	0.811987	0.934979	0.771022	0.869153
-0.4	0.812356	0.934683	0.771647	0.869237
-0.39	0.813361	0.933796	0.773367	0.869428
-0.38	0.8147	0.933649	0.775399	0.870128
-0.37	0.815834	0.933501	0.777118	0.87071
-0.36	0.816501	0.933057	0.778212	0.870897
-0.35	0.817487	0.932614	0.779775	0.871264
-0.34	0.818264	0.932171	0.781025	0.871511
-0.33	0.81889	0.931432	0.782119	0.871543
-0.32	0.819352	0.930989	0.782901	0.87161
-0.31	0.820065	0.930102	0.784151	0.871624
-0.3	0.820292	0.929511	0.78462	0.871493
-0.29	0.821317	0.929215	0.786183	0.871941
-0.28	0.822368	0.929068	0.787746	0.872467
-0.27	0.82309	0.928181	0.788997	0.872482
-0.26	0.823668	0.927738	0.789934	0.872611
-0.25	0.824241	0.926555	0.791028	0.872409
-0.24	0.825451	0.925964	0.792904	0.872824
-0.23	0.826276	0.925669	0.794154	0.873153
-0.22	0.826776	0.925373	0.794936	0.8733
-0.21	0.827536	0.924634	0.796186	0.873395
-0.2	0.828454	0.924191	0.797593	0.873708
-0.19	0.82922	0.923452	0.798843	0.873803
-0.18	0.829592	0.923009	0.799469	0.873811
-0.17	0.83043	0.922713	0.800719	0.874143
-0.16	0.831025	0.92227	0.801657	0.874273
-0.15	0.831867	0.921974	0.802907	0.874606
-0.14	0.833066	0.921827	0.804626	0.875202
-0.13	0.833556	0.920644	0.805564	0.874939
-0.12	0.834115	0.919905	0.806502	0.874912
-0.11	0.835436	0.919758	0.808378	0.875571
-0.1	0.835999	0.919019	0.809315	0.875546
-0.09	0.836383	0.918575	0.809941	0.875555
-0.08	0.837401	0.917837	0.811504	0.875776
-0.07	0.838017	0.916654	0.812598	0.875573
-0.06	0.838745	0.916211	0.813692	0.875768
-0.05	0.83968	0.91562	0.815098	0.876007
-0.04	0.840277	0.915029	0.816036	0.876061
-0.03	0.841447	0.914438	0.817756	0.876425
-0.02	0.841955	0.913994	0.818537	0.876497
-0.01	0.843311	0.913847	0.820413	0.877163
0	0.844232	0.913847	0.821663	0.877661
0.01	0.844797	0.91296	0.822601	0.877557
0.02	0.845217	0.912664	0.823226	0.877647
0.03	0.845827	0.912073	0.824164	0.877702
0.04	0.846418	0.911334	0.825102	0.877677
0.05	0.847148	0.910743	0.826196	0.877795
0.06	0.847997	0.910152	0.827446	0.877976
0.07	0.848552	0.909118	0.828384	0.877791
0.08	0.848937	0.908527	0.829009	0.877721
0.09	0.849578	0.908083	0.829947	0.877857
0.1	0.849945	0.907344	0.830572	0.877707
0.11	0.851318	0.907049	0.832448	0.8783
0.12	0.851867	0.906753	0.833229	0.878454
0.13	0.852099	0.905867	0.833698	0.878161
0.14	0.852548	0.904832	0.83448	0.877912
0.15	0.853873	0.904093	0.836355	0.878266
0.16	0.85433	0.903946	0.83698	0.878438
0.17	0.854805	0.903059	0.837762	0.87827
0.18	0.854884	0.902763	0.837918	0.878171
0.19	0.855462	0.902616	0.8387	0.878407
0.2	0.855981	0.902025	0.839481	0.8784
0.21	0.856461	0.901138	0.840263	0.878231
0.22	0.856761	0.899808	0.840888	0.877757
0.23	0.857525	0.899217	0.841982	0.877876
0.24	0.857788	0.898478	0.842451	0.877661
0.25	0.858677	0.897887	0.843701	0.877844
0.26	0.859225	0.897443	0.844483	0.877918
0.27	0.860201	0.896557	0.845889	0.878003
0.28	0.860488	0.895966	0.846358	0.877869
0.29	0.861265	0.895375	0.847452	0.877989
0.3	0.861657	0.894636	0.848078	0.877837
0.31	0.862148	0.894636	0.848703	0.878091
0.32	0.862832	0.893306	0.849797	0.877804
0.33	0.863065	0.892271	0.850266	0.877425
0.34	0.864621	0.890941	0.852454	0.877584
0.35	0.865164	0.89035	0.853235	0.877576
0.36	0.866369	0.890055	0.854798	0.878052
0.37	0.867079	0.889759	0.855736	0.878273
0.38	0.867215	0.888872	0.856049	0.87791
0.39	0.86841	0.888429	0.857612	0.878305
0.4	0.869087	0.887838	0.85855	0.878363
0.41	0.869697	0.88769	0.859331	0.878602
0.42	0.870019	0.887247	0.8598	0.878548
0.43	0.870322	0.886656	0.860269	0.878413
0.44	0.870317	0.885621	0.860425	0.877902
0.45	0.870766	0.885178	0.86105	0.877913
0.46	0.871217	0.884735	0.861676	0.877924
0.47	0.87252	0.883996	0.863395	0.878221
0.48	0.873211	0.883405	0.864333	0.878278
0.49	0.873483	0.882518	0.864802	0.877977
0.5	0.87403	0.881779	0.865583	0.877887
0.51	0.874377	0.881484	0.866052	0.877916
0.52	0.875147	0.880449	0.867146	0.87779
0.53	0.876251	0.880006	0.868553	0.878124
0.54	0.877046	0.879119	0.869647	0.878081
0.55	0.877379	0.878676	0.870116	0.878027
0.56	0.877807	0.877937	0.870741	0.877872
0.57	0.878869	0.87705	0.872148	0.877959
0.58	0.880196	0.876164	0.873867	0.878175
0.59	0.88069	0.874834	0.874648	0.877752
0.6	0.880917	0.874538	0.874961	0.877716
0.61	0.881336	0.873652	0.875586	0.877477
0.62	0.881624	0.872765	0.876055	0.877172
0.63	0.882441	0.871878	0.877149	0.877128
0.64	0.882652	0.871435	0.877462	0.877008
0.65	0.882741	0.869957	0.877774	0.876302
0.66	0.883333	0.869366	0.878556	0.876294
0.67	0.883724	0.868184	0.879181	0.875885
0.68	0.884001	0.867149	0.87965	0.875494
0.69	0.884679	0.866115	0.880588	0.875299
0.7	0.885278	0.865524	0.881369	0.87529
0.71	0.886013	0.864933	0.882307	0.875346
0.72	0.886715	0.864046	0.883245	0.875234
0.73	0.887354	0.863751	0.884026	0.875393
0.74	0.888027	0.862568	0.884964	0.875112
0.75	0.8885	0.861977	0.885589	0.875038
0.76	0.888991	0.861534	0.886214	0.875047
0.77	0.88916	0.860647	0.886527	0.874671
0.78	0.88945	0.859613	0.886996	0.874277
0.79	0.890474	0.85784	0.888403	0.873852
0.8	0.891622	0.857101	0.889809	0.87402
0.81	0.89183	0.85651	0.890122	0.873813
0.82	0.892279	0.855623	0.890747	0.873567
0.83	0.892918	0.85518	0.891529	0.873641
0.84	0.893785	0.854293	0.892623	0.873593
0.85	0.894167	0.853997	0.893092	0.873621
0.86	0.8949	0.853111	0.894029	0.873506
0.87	0.895096	0.852372	0.894342	0.873212
0.88	0.895277	0.851485	0.894655	0.872832
0.89	0.895908	0.850894	0.895436	0.872821
0.9	0.896337	0.849712	0.896061	0.872402
0.91	0.897376	0.848973	0.897312	0.872504
0.92	0.897685	0.847939	0.897781	0.872103
0.93	0.898371	0.847791	0.898562	0.872349
0.94	0.898996	0.847052	0.899344	0.872251
0.95	0.899136	0.845722	0.899656	0.871611
0.96	0.900583	0.844687	0.901375	0.87174
0.97	0.901231	0.844096	0.902157	0.871728
0.98	0.901753	0.843653	0.902782	0.871736
0.99	0.902292	0.843357	0.903407	0.87183
1	0.902771	0.842471	0.904033	0.871579
1.01	0.903395	0.841584	0.904814	0.871395
1.02	0.903861	0.84055	0.905439	0.871057
1.03	0.904936	0.839811	0.90669	0.871158
1.04	0.905567	0.838924	0.907471	0.870973
1.05	0.90588	0.837742	0.90794	0.87048
1.06	0.907096	0.836855	0.909347	0.870561
1.07	0.907122	0.835673	0.909503	0.869933
1.08	0.907455	0.834639	0.909972	0.869525
1.09	0.908126	0.834048	0.910753	0.869512
1.1	0.908417	0.83257	0.911222	0.868841
1.11	0.909164	0.83124	0.91216	0.868458
1.12	0.909989	0.830649	0.913098	0.868511
1.13	0.910196	0.829762	0.91341	0.86812
1.14	0.910743	0.829319	0.914036	0.868126
1.15	0.911368	0.828137	0.914817	0.867761
1.16	0.912172	0.82725	0.915755	0.867638
1.17	0.912696	0.826511	0.91638	0.867468
1.18	0.913314	0.825181	0.917162	0.867013
1.19	0.914262	0.824147	0.918256	0.866869
1.2	0.915366	0.823112	0.919506	0.866791
1.21	0.915857	0.82193	0.920131	0.866355
1.22	0.91613	0.820009	0.9206	0.865409
1.23	0.91708	0.818827	0.921694	0.865173
1.24	0.917454	0.81794	0.922163	0.864844
1.25	0.9183	0.817201	0.923101	0.864806
1.26	0.91869	0.816462	0.92357	0.864565
1.27	0.918734	0.81528	0.923726	0.863921
1.28	0.919158	0.813211	0.924351	0.862945
1.29	0.919484	0.811733	0.92482	0.862256
1.3	0.919866	0.810847	0.925289	0.861923
1.31	0.920195	0.809369	0.925758	0.861231
1.32	0.920424	0.808482	0.926071	0.860829
1.33	0.920822	0.807743	0.92654	0.860584
1.34	0.920924	0.807152	0.926696	0.860293
1.35	0.92079	0.805675	0.926696	0.859395
1.36	0.921814	0.804936	0.92779	0.859419
1.37	0.922347	0.803901	0.928415	0.85906
1.38	0.922855	0.802571	0.92904	0.85852
1.39	0.923365	0.801241	0.929666	0.857979
1.4	0.923733	0.800059	0.930134	0.85746
1.41	0.924538	0.798434	0.931072	0.856871
1.42	0.925716	0.797399	0.932323	0.85678
1.43	0.925722	0.795626	0.932479	0.855758
1.44	0.926111	0.794591	0.932948	0.855325
1.45	0.926278	0.792818	0.93326	0.854367
1.46	0.926349	0.791784	0.933417	0.853797
1.47	0.926606	0.791045	0.933729	0.853476
1.48	0.926863	0.790306	0.934042	0.853155
1.49	0.927468	0.789863	0.934667	0.853152
1.5	0.927889	0.789124	0.935136	0.852899
1.51	0.928596	0.787941	0.935917	0.852506
1.52	0.92887	0.78735	0.93623	0.852275
1.53	0.929083	0.78602	0.936543	0.851585
1.54	0.929247	0.784099	0.936855	0.850525
1.55	0.929612	0.782622	0.937324	0.849807
1.56	0.929689	0.781587	0.93748	0.849229
1.57	0.930282	0.780848	0.938106	0.84904
1.58	0.930828	0.779518	0.938731	0.84848
1.59	0.931541	0.778188	0.939512	0.847987
1.6	0.932245	0.776711	0.940294	0.8474
1.61	0.9328	0.775381	0.940919	0.846837
1.62	0.933405	0.774642	0.941544	0.846645
1.63	0.933785	0.773164	0.942013	0.845918
1.64	0.933691	0.771982	0.942013	0.845171
1.65	0.934086	0.770652	0.942482	0.844534
1.66	0.934806	0.769174	0.943264	0.84394
1.67	0.93506	0.76814	0.943576	0.84342
1.68	0.935194	0.767696	0.943732	0.843207
1.69	0.935955	0.766662	0.944514	0.842892
1.7	0.936743	0.765923	0.945295	0.842764
1.71	0.93681	0.764593	0.945452	0.841985
1.72	0.93792	0.763558	0.946546	0.841805
1.73	0.938137	0.761933	0.946858	0.840904
1.74	0.938731	0.760751	0.947484	0.840421
1.75	0.938995	0.759716	0.947796	0.839895
1.76	0.939755	0.758386	0.948578	0.839385
1.77	0.939633	0.756761	0.948578	0.83834
1.78	0.939578	0.756022	0.948578	0.837864
1.79	0.939717	0.755579	0.948734	0.837647
1.8	0.93993	0.753805	0.949047	0.836641
1.81	0.940514	0.752327	0.949672	0.835961
1.82	0.940796	0.751441	0.949984	0.835524
1.83	0.9411	0.75085	0.950297	0.835279
1.84	0.941482	0.748929	0.950766	0.834239
1.85	0.941746	0.747746	0.951078	0.833608
1.86	0.941978	0.746121	0.951391	0.832687
1.87	0.942387	0.744495	0.95186	0.831834
1.88	0.942279	0.743018	0.95186	0.830868
1.89	0.942514	0.741392	0.952173	0.829942
1.9	0.943062	0.739175	0.952798	0.828763
1.91	0.94351	0.737993	0.953267	0.828192
1.92	0.943939	0.736515	0.953736	0.827426
1.93	0.944508	0.734447	0.954361	0.826336
1.94	0.94508	0.732378	0.954986	0.825244
1.95	0.945409	0.731934	0.955299	0.825087
1.96	0.946733	0.730161	0.956549	0.824462
1.97	0.947015	0.728979	0.956862	0.823814
1.98	0.947075	0.727206	0.957018	0.822703
1.99	0.947521	0.725728	0.957487	0.821925
2	0.947368	0.723511	0.957487	0.820444
2.01	0.947205	0.721147	0.957487	0.818861
2.02	0.947645	0.719521	0.957956	0.817976
2.03	0.947728	0.718043	0.958112	0.817051
2.04	0.947986	0.716418	0.958425	0.816093
2.05	0.948472	0.715383	0.958893	0.815601
2.06	0.948899	0.713462	0.959362	0.814509
2.07	0.948976	0.711837	0.959519	0.813476
2.08	0.949605	0.710064	0.960144	0.812548
2.09	0.949555	0.709325	0.960144	0.812045
2.1	0.949802	0.707404	0.960456	0.810875
2.11	0.949712	0.706074	0.960456	0.809968
2.12	0.950179	0.704596	0.960925	0.809164
2.13	0.950888	0.703857	0.96155	0.808933
2.14	0.951332	0.701936	0.962019	0.807823
2.15	0.951234	0.700458	0.962019	0.806809
2.16	0.951308	0.698685	0.962176	0.805657
2.17	0.951584	0.697059	0.962488	0.804674
2.18	0.952044	0.695286	0.962957	0.803655
2.19	0.952333	0.693808	0.96327	0.80277
2.2	0.952633	0.692478	0.963582	0.801985
2.21	0.952963	0.691592	0.963895	0.801507
2.22	0.953422	0.68967	0.964364	0.800377
2.23	0.953764	0.688932	0.964676	0.8
2.24	0.953717	0.688193	0.964676	0.799485
2.25	0.95434	0.685681	0.965302	0.798005
2.26	0.954592	0.683464	0.965614	0.79659
2.27	0.955082	0.681838	0.966083	0.795654
2.28	0.955196	0.680508	0.966239	0.794788
2.29	0.955708	0.679178	0.966708	0.794057
2.3	0.955796	0.677405	0.966865	0.792874
2.31	0.956676	0.675484	0.967646	0.791858
2.32	0.956732	0.67312	0.967802	0.79025
2.33	0.956659	0.671937	0.967802	0.78941
2.34	0.956742	0.670016	0.967959	0.788111
2.35	0.957249	0.668391	0.968428	0.787156
2.36	0.957131	0.66647	0.968428	0.785783
2.37	0.957438	0.664844	0.96874	0.784755
2.38	0.95771	0.662627	0.969053	0.7833
2.39	0.957574	0.660411	0.969053	0.781704
2.4	0.958001	0.657308	0.969522	0.779667
2.41	0.958324	0.65583	0.969834	0.778733
2.42	0.958406	0.653761	0.969991	0.777299
2.43	0.959139	0.652135	0.970616	0.77639
2.44	0.959259	0.650658	0.970772	0.775381
2.45	0.959921	0.647702	0.971397	0.773493
2.46	0.960448	0.645929	0.971866	0.772398
2.47	0.960962	0.64386	0.972335	0.771082
2.48	0.961487	0.641939	0.972804	0.769872
2.49	0.962625	0.639427	0.973742	0.768425
2.5	0.962673	0.636471	0.973898	0.766302
2.51	0.96293	0.633368	0.974211	0.764129
2.52	0.962796	0.631003	0.974211	0.762364
2.53	0.963373	0.629673	0.97468	0.761573
2.54	0.963929	0.6279	0.975148	0.760447
2.55	0.964261	0.625979	0.975461	0.75914
2.56	0.96484	0.624501	0.97593	0.758231
2.57	0.965186	0.622728	0.976243	0.757029
2.58	0.965074	0.620659	0.976243	0.755464
2.59	0.96582	0.617999	0.976868	0.753717
2.6	0.966404	0.616374	0.977337	0.752684
2.61	0.966946	0.613861	0.977806	0.750972
2.62	0.967018	0.610906	0.977962	0.748777
2.63	0.967363	0.608837	0.978274	0.747325
2.64	0.967734	0.607211	0.978587	0.746209
2.65	0.9681	0.605438	0.9789	0.744977
2.66	0.968261	0.604108	0.979056	0.744017
2.67	0.968876	0.60263	0.979525	0.743076
2.68	0.969683	0.600266	0.98015	0.741512
2.69	0.969842	0.598788	0.980306	0.740429
2.7	0.970418	0.596276	0.980775	0.738673
2.71	0.970319	0.594207	0.980775	0.737054
2.72	0.970631	0.590956	0.981088	0.734638
2.73	0.970732	0.588148	0.981244	0.732493
2.74	0.971086	0.585636	0.981557	0.730642
2.75	0.970986	0.583567	0.981557	0.729001
2.76	0.971132	0.581646	0.981713	0.727542
2.77	0.970982	0.578543	0.981713	0.725067
2.78	0.972056	0.575735	0.982495	0.723155
2.79	0.972215	0.573962	0.982651	0.721799
2.8	0.972537	0.570415	0.982963	0.719076
2.81	0.972637	0.567312	0.98312	0.716632
2.82	0.973248	0.564504	0.983589	0.714553
2.83	0.973361	0.561549	0.983745	0.712211
2.84	0.973258	0.559332	0.983745	0.710398
2.85	0.973902	0.556968	0.984214	0.708658
2.86	0.974046	0.554603	0.98437	0.70678
2.87	0.973945	0.552387	0.98437	0.70495
2.88	0.974043	0.548988	0.984526	0.702202
2.89	0.97442	0.546032	0.984839	0.699877
2.9	0.974556	0.543372	0.984995	0.697723
2.91	0.974721	0.541303	0.985152	0.696057
2.92	0.974873	0.538939	0.985308	0.694138
2.93	0.974711	0.535392	0.985308	0.691148
2.94	0.975128	0.533028	0.985621	0.68928
2.95	0.974952	0.529186	0.985621	0.686015
2.96	0.974829	0.526526	0.985621	0.683746
2.97	0.974966	0.523718	0.985777	0.681407
2.98	0.975076	0.520319	0.985933	0.678551
2.99	0.975188	0.51692	0.986089	0.675681
3	0.975856	0.513669	0.986558	0.673056
3.01	0.975713	0.510566	0.986558	0.670353
3.02	0.97588	0.508202	0.986715	0.668351
3.03	0.975756	0.505542	0.986715	0.666018
3.04	0.975911	0.502882	0.986871	0.663741
3.05	0.976094	0.500813	0.987027	0.661979
3.06	0.976576	0.499039	0.98734	0.660538
3.07	0.97644	0.496084	0.98734	0.657913
3.08	0.976316	0.493424	0.98734	0.655541
3.09	0.976211	0.491207	0.98734	0.653559
3.1	0.976064	0.488104	0.98734	0.650773
3.11	0.976212	0.485149	0.987496	0.648174
3.12	0.976026	0.481306	0.987496	0.644695
3.13	0.976176	0.478351	0.987652	0.642071
3.14	0.976356	0.475986	0.987809	0.639976
3.15	0.976517	0.473179	0.987965	0.637468
3.16	0.976388	0.470519	0.987965	0.635022
3.17	0.976514	0.466972	0.988121	0.63181
3.18	0.976592	0.462391	0.988278	0.62762
3.19	0.976423	0.458992	0.988278	0.624447
3.2	0.977439	0.454559	0.988903	0.620537
3.21	0.977557	0.450569	0.989059	0.616832
3.22	0.977742	0.447909	0.989215	0.614371
3.23	0.977495	0.442885	0.989215	0.60958
3.24	0.978218	0.438008	0.989684	0.605083
3.25	0.978405	0.4352	0.989841	0.602434
3.26	0.978567	0.431801	0.989997	0.5992
3.27	0.978393	0.428255	0.989997	0.595745
3.28	0.978164	0.423674	0.989997	0.591256
3.29	0.977977	0.419979	0.989997	0.587615
3.3	0.978849	0.417172	0.990466	0.585017
3.31	0.979392	0.414364	0.990778	0.582347
3.32	0.979233	0.411113	0.990778	0.579101
3.33	0.979396	0.407418	0.990935	0.575454
3.34	0.97995	0.404463	0.991247	0.572594
3.35	0.979776	0.400916	0.991247	0.569002
3.36	0.979964	0.397517	0.991404	0.565601
3.37	0.979817	0.394562	0.991404	0.562579
3.38	0.979615	0.390572	0.991404	0.558479
3.39	0.979783	0.38673	0.99156	0.554567
3.4	0.979924	0.382296	0.991716	0.550016
3.41	0.979725	0.378454	0.991716	0.545997
3.42	0.979545	0.375055	0.991716	0.542424
3.43	0.979401	0.372395	0.991716	0.539615
3.44	0.979632	0.369588	0.991872	0.536695
3.45	0.980655	0.367076	0.992341	0.534194
3.46	0.980876	0.363824	0.992498	0.530775
3.47	0.980731	0.361017	0.992498	0.52776
3.48	0.980512	0.356879	0.992498	0.523294
3.49	0.980392	0.354662	0.992498	0.52089
3.5	0.980198	0.351116	0.992498	0.517028
3.51	0.980466	0.348604	0.992654	0.514336
3.52	0.980607	0.343727	0.99281	0.509027
3.53	0.980409	0.34018	0.99281	0.505101
3.54	0.980612	0.336338	0.992967	0.50088
3.55	0.980477	0.333974	0.992967	0.498236
3.56	0.981206	0.331757	0.993279	0.495859
3.57	0.981032	0.328654	0.993279	0.492362
3.58	0.980914	0.326585	0.993279	0.490022
3.59	0.981614	0.323482	0.993592	0.486607
3.6	0.981835	0.319492	0.993748	0.482105
3.61	0.982118	0.316536	0.993904	0.478766
3.62	0.982416	0.313728	0.994061	0.475582
3.63	0.982654	0.309738	0.994217	0.471011
3.64	0.982963	0.306931	0.994373	0.467793
3.65	0.983732	0.303827	0.994686	0.464266
3.66	0.984937	0.299542	0.995155	0.459377
3.67	0.984796	0.296734	0.995155	0.456053
3.68	0.985156	0.294222	0.995311	0.453118
3.69	0.984962	0.29038	0.995311	0.448528
3.7	0.985287	0.286981	0.995467	0.444495
3.71	0.985136	0.284025	0.995467	0.440927
3.72	0.985447	0.280183	0.995624	0.436313
3.73	0.985797	0.276932	0.99578	0.432395
3.74	0.985592	0.272942	0.99578	0.427497
3.75	0.98546	0.27043	0.99578	0.424397
3.76	0.986383	0.267622	0.996093	0.421016
3.77	0.986241	0.264815	0.996093	0.417521
3.78	0.986041	0.260972	0.996093	0.412713
3.79	0.98582	0.256835	0.996093	0.407503
3.8	0.986246	0.254322	0.996249	0.40437
3.81	0.986643	0.251071	0.996405	0.400283
3.82	0.986455	0.247525	0.996405	0.395747
3.83	0.986795	0.242944	0.996561	0.389897
3.84	0.986642	0.240136	0.996561	0.386261
3.85	0.987101	0.237476	0.996718	0.382847
3.86	0.987547	0.234373	0.996874	0.378837
3.87	0.987975	0.230678	0.99703	0.374027
3.88	0.988447	0.227575	0.997187	0.36997
3.89	0.988327	0.225211	0.997187	0.366831
3.9	0.988142	0.221664	0.997187	0.3621
3.91	0.987895	0.217083	0.997187	0.355949
3.92	0.987722	0.21398	0.997187	0.351755
3.93	0.987578	0.211467	0.997187	0.348345
3.94	0.988112	0.208807	0.997343	0.34476
3.95	0.987918	0.205409	0.997343	0.340103
3.96	0.987761	0.202749	0.997343	0.336439
3.97	0.987582	0.199793	0.997343	0.33235
3.98	0.987435	0.197429	0.997343	0.329064
3.99	0.987915	0.193291	0.997499	0.323322
4	0.987758	0.190779	0.997499	0.319792
4.01	0.988399	0.188858	0.997656	0.317122
4.02	0.988189	0.185459	0.997656	0.312306
4.03	0.988076	0.183686	0.997656	0.309782
4.04	0.988664	0.180434	0.997812	0.305174
4.05	0.988477	0.177479	0.997812	0.300927
4.06	0.989085	0.17408	0.997968	0.296054
4.07	0.988917	0.17142	0.997968	0.292191
4.08	0.989556	0.168021	0.998124	0.287266
4.09	0.989371	0.165066	0.998124	0.282928
4.1	0.989209	0.162554	0.998124	0.279223
4.11	0.989061	0.160337	0.998124	0.275941
4.12	0.990654	0.156643	0.998437	0.270512
4.13	0.991388	0.153096	0.998593	0.265233
4.14	0.991159	0.149106	0.998593	0.259216
4.15	0.991	0.146446	0.998593	0.255182
4.16	0.990844	0.143934	0.998593	0.251355
4.17	0.990566	0.139648	0.998593	0.244787
4.18	0.990323	0.136102	0.998593	0.239314
4.19	0.993377	0.132998	0.999062	0.234589
4.2	0.993158	0.128713	0.999062	0.227891
4.21	0.992916	0.12428	0.999062	0.220909
4.22	0.993947	0.121324	0.999219	0.216252
4.23	0.995006	0.117777	0.999375	0.210624
4.24	0.994898	0.115265	0.999375	0.206595
4.25	0.994716	0.111275	0.999375	0.200159
4.26	0.99449	0.106694	0.999375	0.192713
4.27	0.994421	0.105364	0.999375	0.19054
4.28	0.997139	0.103	0.999687	0.186713
4.29	0.997076	0.100783	0.999687	0.183063
4.3	0.996983	0.0976799	0.999687	0.177927
4.31	0.996885	0.0945766	0.999687	0.172763
4.32	0.996779	0.0914733	0.999687	0.167569
4.33	0.996716	0.0897	0.999687	0.164588
4.34	0.996604	0.0867445	0.999687	0.159598
4.35	0.996522	0.0846756	0.999687	0.156088
4.36	0.996416	0.0821634	0.999687	0.151809
4.37	0.996269	0.0789124	0.999687	0.146241
4.38	0.996094	0.0753657	0.999687	0.140129
4.39	0.995876	0.0713758	0.999687	0.133205
4.4	0.995708	0.0685681	0.999687	0.128301
4.41	0.995556	0.0662036	0.999687	0.124151
4.42	0.995434	0.0644303	0.999687	0.121027
4.43	0.997642	0.0625092	0.999844	0.117647
4.44	0.997579	0.0608837	0.999844	0.114763
4.45	0.997449	0.0577804	0.999844	0.109233
4.46	0.997326	0.0551204	0.999844	0.104467
4.47	0.997183	0.0523127	0.999844	0.0994103
4.48	0.997041	0.0498005	0.999844	0.0948628
4.49	0.996914	0.0477316	0.999844	0.0911014
4.5	0.996711	0.0447761	0.999844	0.0857022
4.51	0.996587	0.0431506	0.999844	0.0827195
4.52	0.996466	0.0416728	0.999844	0.08
4.53	0.99631	0.0398995	0.999844	0.0767263
4.54	0.996183	0.0385695	0.999844	0.0742638
4.55	0.995968	0.0365007	0.999844	0.0704205
4.56	0.995816	0.0351707	0.999844	0.0679418
4.57	0.995614	0.0335451	0.999844	0.0649035
4.58	0.995475	0.0325107	0.999844	0.0629651
4.59	0.995169	0.0304419	0.999844	0.0590766
4.6	1	0.0286685	1	0.0557391
4.61	1	0.0268952	1	0.0523816
4.62	1	0.0255652	1	0.0498559
4.63	1	0.0234964	1	0.0459139
4.64	1	0.0220186	1	0.0430885
4.65	1	0.0199498	1	0.0391191
4.66	1	0.018472	1	0.0362739
4.67	1	0.0169942	1	0.0334205
4.68	1	0.0155165	1	0.0305588
4.69	1	0.0140387	1	0.0276887
4.7	1	0.0130043	1	0.0256747
4.71	1	0.0118221	1	0.0233679
4.72	1	0.0103443	1	0.0204768
4.73	1	0.00901433	1	0.0178676
4.74	1	0.00768435	1	0.0152515
4.75	1	0.00650214	1	0.0129203
4.76	1	0.00561549	1	0.0111683
4.77	1	0.00502438	1	0.00999853
4.78	1	0.00443328	1	0.00882742
4.79	1	0.00354662	1	0.00706818
4.8	1	0.00295552	1	0.00589362
4.81	1	0.00251219	1	0.00501179
4.82	1	0.00251219	1	0.00501179
4.83	1	0.00236442	1	0.00471768
4.84	1	0.00221664	1	0.00442347
4.85	1	0.00192109	1	0.00383481
4.86	1	0.00192109	1	0.00383481
4.87	1	0.00177331	1	0.00354035
4.88	1	0.00162554	1	0.0032458
4.89	1	0.00162554	1	0.0032458
4.9	1	0.00147776	1	0.00295116
4.91	1	0.00132998	1	0.00265643
4.92	1	0.00103443	1	0.00206673
4.93	1	0.000591104	1	0.00118151
4.94	1	0.000591104	1	0.00118151
4.95	1	0.000591104	1	0.00118151
4.96	1	0.000591104	1	0.00118151
4.97	1	0.000443328	1	0.000886263
4.98	1	0.000295552	1	0.000590929
4.99	1	0.000295552	1	0.000590929
5	1	0.000295552	1	0.000590929
5.01	1	0.000295552	1	0.000590929
5.02	1	0.000147776	1	0.000295508
5.03	1	0.000147776	1	0.000295508

## Sheet: glm_AlphRevel_table_FINAL
cutoff	Precision	Recall	Specifity	Fscore
-4.59	0.514053	1	0.000156299	0.679043
-4.58	0.514053	1	0.000156299	0.679043
-4.57	0.514053	1	0.000156299	0.679043
-4.56	0.514053	1	0.000156299	0.679043
-4.55	0.514053	1	0.000156299	0.679043
-4.54	0.514053	1	0.000156299	0.679043
-4.53	0.514053	1	0.000156299	0.679043
-4.52	0.514053	1	0.000156299	0.679043
-4.51	0.514053	1	0.000156299	0.679043
-4.5	0.514053	1	0.000156299	0.679043
-4.49	0.514053	1	0.000156299	0.679043
-4.48	0.514093	1	0.000312598	0.679077
-4.47	0.514093	1	0.000312598	0.679077
-4.46	0.514093	1	0.000312598	0.679077
-4.45	0.514132	1	0.000468897	0.679111
-4.44	0.514132	1	0.000468897	0.679111
-4.43	0.514132	1	0.000468897	0.679111
-4.42	0.514132	1	0.000468897	0.679111
-4.41	0.514132	1	0.000468897	0.679111
-4.4	0.514171	1	0.000625195	0.679145
-4.39	0.514171	1	0.000625195	0.679145
-4.38	0.514171	1	0.000625195	0.679145
-4.37	0.514171	1	0.000625195	0.679145
-4.36	0.514171	1	0.000625195	0.679145
-4.35	0.514171	1	0.000625195	0.679145
-4.34	0.514171	1	0.000625195	0.679145
-4.33	0.514171	1	0.000625195	0.679145
-4.32	0.51421	1	0.000781494	0.679179
-4.31	0.51421	1	0.000781494	0.679179
-4.3	0.51421	1	0.000781494	0.679179
-4.29	0.51421	1	0.000781494	0.679179
-4.28	0.514249	1	0.000937793	0.679213
-4.27	0.514249	1	0.000937793	0.679213
-4.26	0.514249	1	0.000937793	0.679213
-4.25	0.514249	1	0.000937793	0.679213
-4.24	0.514249	1	0.000937793	0.679213
-4.23	0.514249	1	0.000937793	0.679213
-4.22	0.514249	1	0.000937793	0.679213
-4.21	0.514288	1	0.00109409	0.679247
-4.2	0.514288	1	0.00109409	0.679247
-4.19	0.514405	1	0.00156299	0.679349
-4.18	0.514405	1	0.00156299	0.679349
-4.17	0.514405	1	0.00156299	0.679349
-4.16	0.514444	1	0.00171929	0.679384
-4.15	0.514444	1	0.00171929	0.679384
-4.14	0.514444	1	0.00171929	0.679384
-4.13	0.514444	1	0.00171929	0.679384
-4.12	0.514483	1	0.00187559	0.679418
-4.11	0.514483	1	0.00187559	0.679418
-4.1	0.514483	1	0.00187559	0.679418
-4.09	0.514483	1	0.00187559	0.679418
-4.08	0.514483	1	0.00187559	0.679418
-4.07	0.514523	1	0.00203188	0.679452
-4.06	0.514523	1	0.00203188	0.679452
-4.05	0.514523	1	0.00203188	0.679452
-4.04	0.514562	1	0.00218818	0.679486
-4.03	0.514562	1	0.00218818	0.679486
-4.02	0.514562	1	0.00218818	0.679486
-4.01	0.514601	1	0.00234448	0.67952
-4	0.514601	1	0.00234448	0.67952
-3.99	0.51464	1	0.00250078	0.679554
-3.98	0.51464	1	0.00250078	0.679554
-3.97	0.51464	1	0.00250078	0.679554
-3.96	0.514679	1	0.00265708	0.679588
-3.95	0.514718	1	0.00281338	0.679622
-3.94	0.514757	1	0.00296968	0.679657
-3.93	0.514757	1	0.00296968	0.679657
-3.92	0.514797	1	0.00312598	0.679691
-3.91	0.514836	1	0.00328228	0.679725
-3.9	0.514836	1	0.00328228	0.679725
-3.89	0.514875	1	0.00343857	0.679759
-3.88	0.514953	1	0.00375117	0.679827
-3.87	0.514992	1	0.00390747	0.679861
-3.86	0.515032	1	0.00406377	0.679896
-3.85	0.515071	1	0.00422007	0.67993
-3.84	0.51511	1	0.00437637	0.679964
-3.83	0.515149	1	0.00453267	0.679998
-3.82	0.515188	1	0.00468897	0.680032
-3.81	0.515267	1	0.00500156	0.680101
-3.8	0.515306	1	0.00515786	0.680135
-3.79	0.515385	1	0.00547046	0.680203
-3.78	0.515424	1	0.00562676	0.680237
-3.77	0.515542	1	0.00609565	0.68034
-3.76	0.515699	1	0.00672085	0.680477
-3.75	0.515777	1	0.00703345	0.680545
-3.74	0.515817	1	0.00718975	0.680579
-3.73	0.515935	1	0.00765864	0.680682
-3.72	0.516013	1	0.00797124	0.68075
-3.71	0.516013	1	0.00797124	0.68075
-3.7	0.516092	1	0.00828384	0.680819
-3.69	0.516171	1	0.00859644	0.680887
-3.68	0.516368	1	0.00937793	0.681059
-3.67	0.516407	1	0.00953423	0.681093
-3.66	0.516447	1	0.00969053	0.681127
-3.65	0.516447	1	0.00969053	0.681127
-3.64	0.516604	1	0.0103157	0.681264
-3.63	0.516802	1	0.0110972	0.681436
-3.62	0.517078	1	0.0121913	0.681676
-3.61	0.517118	1	0.0123476	0.681711
-3.6	0.517157	1	0.0125039	0.681745
-3.59	0.517355	1	0.0132854	0.681917
-3.58	0.517592	1	0.0142232	0.682123
-3.57	0.517711	1	0.0146921	0.682226
-3.56	0.517909	1	0.0154736	0.682398
-3.55	0.518107	1	0.0162551	0.68257
-3.54	0.518306	1	0.0170366	0.682742
-3.53	0.518544	1	0.0179744	0.682949
-3.52	0.518783	1	0.0189122	0.683156
-3.51	0.518862	1	0.0192248	0.683225
-3.5	0.518982	1	0.0196937	0.683328
-3.49	0.519141	1	0.0203188	0.683466
-3.48	0.519499	1	0.0217255	0.683777
-3.47	0.519699	1	0.022507	0.68395
-3.46	0.519902	0.999852	0.0234448	0.684091
-3.45	0.520061	0.999852	0.02407	0.684229
-3.44	0.520221	0.999852	0.0246952	0.684368
-3.43	0.520381	0.999852	0.0253204	0.684506
-3.42	0.520542	0.999852	0.0259456	0.684645
-3.41	0.520782	0.999852	0.0268834	0.684852
-3.4	0.520946	0.999704	0.0276649	0.684959
-3.39	0.521109	0.999557	0.0284464	0.685066
-3.38	0.521471	0.999557	0.0298531	0.685378
-3.37	0.521793	0.999557	0.0311035	0.685656
-3.36	0.521793	0.999557	0.0311035	0.685656
-3.35	0.522075	0.999557	0.0321976	0.6859
-3.34	0.522357	0.999557	0.0332917	0.686143
-3.33	0.522518	0.999557	0.0339168	0.686282
-3.32	0.522801	0.999557	0.0350109	0.686526
-3.31	0.523003	0.999557	0.0357924	0.686701
-3.3	0.523448	0.999557	0.0375117	0.687084
-3.29	0.523773	0.999557	0.0387621	0.687363
-3.28	0.524097	0.999557	0.0400125	0.687643
-3.27	0.524585	0.999557	0.0418881	0.688063
-3.26	0.524992	0.999557	0.0434511	0.688413
-3.25	0.525482	0.999557	0.0453267	0.688833
-3.24	0.525808	0.999557	0.0465771	0.689114
-3.23	0.526218	0.999557	0.04814	0.689465
-3.22	0.526709	0.999557	0.0500156	0.689887
-3.21	0.527243	0.999557	0.0520475	0.690345
-3.2	0.527613	0.999557	0.0534542	0.690662
-3.19	0.528071	0.999409	0.0553298	0.691019
-3.18	0.528648	0.999409	0.057518	0.691513
-3.17	0.529269	0.999409	0.0598625	0.692044
-3.16	0.529813	0.999261	0.0620506	0.692473
-3.15	0.530187	0.999261	0.0634573	0.692792
-3.14	0.530811	0.999261	0.0658018	0.693325
-3.13	0.53152	0.999261	0.0684589	0.69393
-3.12	0.532032	0.998966	0.0706471	0.694295
-3.11	0.532708	0.998818	0.0733042	0.694834
-3.1	0.533133	0.99867	0.0750234	0.69516
-3.09	0.533428	0.99867	0.0761175	0.695411
-3.08	0.53415	0.998522	0.0789309	0.695988
-3.07	0.534668	0.998227	0.0811191	0.696356
-3.06	0.535601	0.998227	0.0845577	0.697146
-3.05	0.536154	0.998227	0.0865896	0.697614
-3.04	0.537451	0.997783	0.0917474	0.698603
-3.03	0.538094	0.997783	0.0940919	0.699146
-3.02	0.539039	0.997783	0.0975305	0.699943
-3.01	0.539987	0.997783	0.100969	0.700742
-3	0.540772	0.997636	0.103939	0.701366
-2.99	0.541944	0.997636	0.108159	0.702351
-2.98	0.542729	0.997636	0.110972	0.703009
-2.97	0.543821	0.997636	0.11488	0.703926
-2.96	0.544311	0.997488	0.116755	0.704299
-2.95	0.545014	0.997488	0.119256	0.704887
-2.94	0.545719	0.997488	0.121757	0.705477
-2.93	0.546566	0.99734	0.124883	0.706147
-2.92	0.547675	0.99734	0.12879	0.707072
-2.91	0.548521	0.99734	0.13176	0.707776
-2.9	0.549638	0.99734	0.135667	0.708705
-2.89	0.550624	0.99734	0.139106	0.709525
-2.88	0.551569	0.99734	0.142388	0.710309
-2.87	0.552255	0.997192	0.144889	0.71084
-2.86	0.553478	0.997192	0.149109	0.711852
-2.85	0.554342	0.997192	0.152079	0.712566
-2.84	0.555263	0.997044	0.155361	0.713289
-2.83	0.555995	0.997044	0.157862	0.713893
-2.82	0.557373	0.997044	0.162551	0.715028
-2.81	0.558166	0.996897	0.165364	0.715642
-2.8	0.559092	0.996897	0.16849	0.716402
-2.79	0.560299	0.996897	0.172554	0.717392
-2.78	0.561231	0.996897	0.17568	0.718156
-2.77	0.562036	0.996749	0.178493	0.718777
-2.76	0.563022	0.996749	0.181776	0.719582
-2.75	0.563985	0.996453	0.185214	0.720291
-2.74	0.565214	0.996453	0.189278	0.721292
-2.73	0.566138	0.996158	0.19256	0.721966
-2.72	0.567208	0.995862	0.196311	0.722758
-2.71	0.567948	0.995567	0.198968	0.723281
-2.7	0.568667	0.995567	0.201313	0.723864
-2.69	0.570014	0.995567	0.205689	0.724954
-2.68	0.570702	0.995419	0.208034	0.725471
-2.67	0.572169	0.995271	0.212879	0.726616
-2.66	0.573497	0.995123	0.217255	0.727646
-2.65	0.574831	0.994976	0.221632	0.72868
-2.64	0.576012	0.994976	0.225383	0.729627
-2.63	0.576742	0.994532	0.22804	0.730093
-2.62	0.57803	0.994532	0.232104	0.731124
-2.61	0.579174	0.994532	0.235699	0.732039
-2.6	0.579922	0.994532	0.238043	0.732637
-2.59	0.581152	0.994237	0.242107	0.733537
-2.58	0.582223	0.994089	0.245545	0.734349
-2.57	0.5835	0.993941	0.249609	0.735323
-2.56	0.584783	0.993793	0.253673	0.7363
-2.55	0.585903	0.993793	0.257112	0.737188
-2.54	0.58708	0.993793	0.260706	0.738119
-2.53	0.588174	0.993646	0.264145	0.738942
-2.52	0.589359	0.993646	0.26774	0.739877
-2.51	0.590602	0.993646	0.271491	0.740855
-2.5	0.591553	0.993498	0.274461	0.741562
-2.49	0.59242	0.993202	0.277274	0.74216
-2.48	0.593237	0.992907	0.279931	0.742718
-2.47	0.594705	0.992463	0.28462	0.743743
-2.46	0.595565	0.992316	0.287277	0.744374
-2.45	0.596287	0.99202	0.289622	0.744854
-2.44	0.597277	0.991725	0.292748	0.745542
-2.43	0.598057	0.991429	0.295249	0.746066
-2.42	0.599446	0.991429	0.299312	0.747146
-2.41	0.60043	0.991281	0.302282	0.747868
-2.4	0.601417	0.991133	0.305252	0.748591
-2.39	0.60212	0.99069	0.307596	0.749008
-2.38	0.603059	0.990542	0.31041	0.749692
-2.37	0.604309	0.990542	0.314004	0.750658
-2.36	0.605475	0.990395	0.317443	0.751514
-2.35	0.606571	0.990395	0.320569	0.752357
-2.34	0.6076	0.990099	0.323695	0.753063
-2.33	0.608798	0.989803	0.32729	0.753897
-2.32	0.609983	0.989656	0.330728	0.754762
-2.31	0.611157	0.989212	0.334323	0.75553
-2.3	0.612204	0.988917	0.337449	0.756244
-2.29	0.613628	0.988769	0.341513	0.757286
-2.28	0.614381	0.988621	0.343701	0.757816
-2.27	0.615363	0.988473	0.346515	0.758519
-2.26	0.61627	0.988473	0.349015	0.759208
-2.25	0.617408	0.988473	0.352141	0.76007
-2.24	0.618479	0.988178	0.355267	0.760794
-2.23	0.619418	0.98803	0.357924	0.76146
-2.22	0.62013	0.987882	0.359956	0.761954
-2.21	0.621478	0.987735	0.363707	0.762927
-2.2	0.622636	0.987735	0.366833	0.763798
-2.19	0.623472	0.987587	0.369178	0.764383
-2.18	0.624544	0.987439	0.372148	0.765144
-2.17	0.62575	0.986848	0.375742	0.76587
-2.16	0.626889	0.9867	0.378868	0.766678
-2.15	0.628069	0.9867	0.381994	0.767559
-2.14	0.629277	0.986552	0.385277	0.768416
-2.13	0.630609	0.986405	0.388872	0.769364
-2.12	0.632162	0.986405	0.392935	0.770518
-2.11	0.633242	0.986405	0.395749	0.77132
-2.1	0.634014	0.986109	0.397937	0.771802
-2.09	0.635282	0.986109	0.401219	0.77274
-2.08	0.636615	0.986109	0.404658	0.773726
-2.07	0.638007	0.985814	0.408409	0.774662
-2.06	0.63895	0.985666	0.41091	0.775311
-2.05	0.639808	0.985666	0.413098	0.775942
-2.04	0.6411	0.985666	0.41638	0.776891
-2.03	0.642211	0.985666	0.419193	0.777707
-2.02	0.642947	0.98537	0.421225	0.778154
-2.01	0.644341	0.985222	0.42482	0.779128
-2	0.645305	0.985075	0.427321	0.779786
-1.99	0.646962	0.984927	0.431541	0.780948
-1.98	0.647608	0.984188	0.433573	0.781186
-1.97	0.648422	0.983892	0.435761	0.781685
-1.96	0.649649	0.983449	0.439043	0.782435
-1.95	0.650817	0.983006	0.442169	0.783141
-1.94	0.651833	0.98271	0.444827	0.783782
-1.93	0.652947	0.982267	0.447796	0.784446
-1.92	0.653778	0.981971	0.449984	0.784951
-1.91	0.654873	0.981971	0.452641	0.78574
-1.9	0.656198	0.981824	0.455924	0.786645
-1.89	0.657428	0.981528	0.45905	0.787433
-1.88	0.658599	0.981232	0.462019	0.788177
-1.87	0.659843	0.981232	0.464989	0.789067
-1.86	0.66096	0.981232	0.467646	0.789865
-1.85	0.661782	0.981085	0.469678	0.790404
-1.84	0.66254	0.980641	0.47171	0.7908
-1.83	0.663998	0.980346	0.475305	0.791741
-1.82	0.665429	0.979902	0.4789	0.792613
-1.81	0.666667	0.979459	0.482026	0.793345
-1.8	0.667944	0.979164	0.485152	0.794151
-1.79	0.668753	0.978868	0.487183	0.794626
-1.78	0.6697	0.978868	0.489372	0.795294
-1.77	0.671194	0.978572	0.492967	0.796248
-1.76	0.672694	0.978572	0.496405	0.797303
-1.75	0.674478	0.978277	0.500625	0.798456
-1.74	0.67572	0.977981	0.503595	0.799227
-1.73	0.677142	0.977538	0.507033	0.800073
-1.72	0.67822	0.97739	0.509534	0.800775
-1.71	0.67892	0.977095	0.511254	0.801163
-1.7	0.680317	0.977095	0.514379	0.802135
-1.69	0.681265	0.976947	0.516568	0.802744
-1.68	0.682011	0.976504	0.518443	0.803111
-1.67	0.682866	0.975913	0.520631	0.803504
-1.66	0.683791	0.975617	0.52282	0.804043
-1.65	0.685079	0.975026	0.525946	0.804732
-1.64	0.686615	0.974878	0.529384	0.80574
-1.63	0.687415	0.974287	0.531416	0.806089
-1.62	0.688466	0.973844	0.533917	0.806659
-1.61	0.689883	0.9734	0.537199	0.807478
-1.6	0.690871	0.972957	0.539544	0.808001
-1.59	0.692259	0.972661	0.54267	0.808848
-1.58	0.693248	0.972514	0.544858	0.809471
-1.57	0.694313	0.972366	0.547202	0.810145
-1.56	0.695317	0.971923	0.549547	0.810674
-1.55	0.696832	0.971775	0.552829	0.811651
-1.54	0.697919	0.971331	0.55533	0.812234
-1.53	0.698597	0.971036	0.556893	0.812589
-1.52	0.700149	0.970297	0.560488	0.813379
-1.51	0.700683	0.970001	0.561738	0.813635
-1.5	0.701625	0.969854	0.56377	0.814217
-1.49	0.702882	0.96941	0.566583	0.814907
-1.48	0.704209	0.969263	0.569397	0.815745
-1.47	0.705041	0.969263	0.571116	0.816304
-1.46	0.706332	0.969263	0.573773	0.817168
-1.45	0.707043	0.968671	0.575492	0.817434
-1.44	0.708266	0.968671	0.577993	0.81825
-1.43	0.709	0.968524	0.579556	0.818687
-1.42	0.710289	0.96808	0.582369	0.819387
-1.41	0.711353	0.967637	0.584714	0.819935
-1.4	0.712948	0.967489	0.587996	0.82094
-1.39	0.71413	0.967194	0.590497	0.821617
-1.38	0.715066	0.967194	0.592373	0.822236
-1.37	0.716241	0.966455	0.59503	0.822745
-1.36	0.717484	0.966012	0.597687	0.823403
-1.35	0.71818	0.965568	0.59925	0.8237
-1.34	0.718908	0.965273	0.600813	0.824071
-1.33	0.720004	0.964829	0.603157	0.824629
-1.32	0.720848	0.964682	0.604877	0.825128
-1.31	0.722093	0.964534	0.607377	0.825889
-1.3	0.723213	0.964534	0.609565	0.826621
-1.29	0.724597	0.964238	0.612379	0.827416
-1.28	0.725745	0.963943	0.614723	0.828055
-1.27	0.726655	0.963647	0.616599	0.828537
-1.26	0.727465	0.963647	0.618162	0.829064
-1.25	0.728299	0.963352	0.619881	0.829495
-1.24	0.729379	0.963056	0.622069	0.830085
-1.23	0.730187	0.962613	0.623789	0.830444
-1.22	0.731663	0.962613	0.626602	0.831398
-1.21	0.732673	0.962317	0.628634	0.831939
-1.2	0.733709	0.961726	0.630822	0.832385
-1.19	0.734507	0.961578	0.632385	0.832843
-1.18	0.735111	0.961283	0.633636	0.83312
-1.17	0.735996	0.961135	0.635355	0.833632
-1.16	0.736932	0.960396	0.637387	0.833954
-1.15	0.73796	0.9601	0.639419	0.8345
-1.14	0.739551	0.959657	0.642545	0.835349
-1.13	0.740504	0.959362	0.64442	0.835844
-1.12	0.741829	0.959214	0.646921	0.836631
-1.11	0.743017	0.959214	0.649109	0.837386
-1.1	0.743696	0.958771	0.650516	0.837648
-1.09	0.74472	0.958771	0.652391	0.838297
-1.08	0.745632	0.958623	0.654111	0.838818
-1.07	0.747003	0.957736	0.656924	0.839345
-1.06	0.748383	0.957736	0.659425	0.840215
-1.05	0.749393	0.957588	0.6613	0.840794
-1.04	0.75	0.957588	0.662394	0.841176
-1.03	0.750811	0.957293	0.663957	0.841572
-1.02	0.751305	0.957145	0.664895	0.841825
-1.01	0.752557	0.956849	0.66724	0.842496
-1	0.753492	0.956702	0.668959	0.843024
-0.99	0.7549	0.956258	0.671616	0.843732
-0.98	0.755929	0.956111	0.673492	0.844317
-0.97	0.756406	0.955372	0.674586	0.844325
-0.96	0.757267	0.954781	0.676305	0.84463
-0.95	0.758102	0.954042	0.678024	0.84486
-0.94	0.758819	0.953598	0.679431	0.845131
-0.93	0.759925	0.953303	0.681463	0.8457
-0.92	0.760916	0.952859	0.683339	0.846139
-0.91	0.761517	0.952712	0.684433	0.846452
-0.9	0.762784	0.952268	0.686777	0.847059
-0.89	0.763751	0.952121	0.688496	0.847596
-0.88	0.764755	0.951677	0.690372	0.848038
-0.87	0.765616	0.950938	0.692091	0.848273
-0.86	0.767323	0.950791	0.695061	0.849261
-0.85	0.768707	0.950347	0.697562	0.849931
-0.84	0.769203	0.950052	0.6985	0.850116
-0.83	0.769922	0.949461	0.699906	0.850318
-0.82	0.770726	0.949313	0.701313	0.850748
-0.81	0.771913	0.948722	0.703501	0.851233
-0.8	0.773226	0.948278	0.705846	0.851852
-0.79	0.774505	0.948131	0.708034	0.852568
-0.78	0.775172	0.947687	0.709284	0.852793
-0.77	0.776378	0.947096	0.711472	0.853282
-0.76	0.777144	0.946653	0.712879	0.853564
-0.75	0.77794	0.946357	0.714286	0.853924
-0.74	0.778927	0.946062	0.716005	0.854397
-0.73	0.7797	0.945618	0.717412	0.854681
-0.72	0.780666	0.945175	0.719131	0.85508
-0.71	0.781705	0.944584	0.721007	0.85546
-0.7	0.783307	0.944436	0.723664	0.856358
-0.69	0.784145	0.944288	0.72507	0.856798
-0.68	0.785556	0.94355	0.727571	0.857335
-0.67	0.786568	0.943254	0.72929	0.857815
-0.66	0.787302	0.941924	0.730853	0.8577
-0.65	0.788145	0.941185	0.732416	0.857893
-0.64	0.788164	0.940742	0.732573	0.85772
-0.63	0.789062	0.940299	0.734136	0.858068
-0.62	0.789768	0.939855	0.735386	0.8583
-0.61	0.79077	0.939412	0.737105	0.858706
-0.6	0.791677	0.938969	0.738668	0.859055
-0.59	0.793004	0.938082	0.741013	0.859464
-0.58	0.794092	0.937491	0.742888	0.859854
-0.57	0.794984	0.9369	0.744451	0.860128
-0.56	0.795831	0.936604	0.745858	0.860498
-0.55	0.796932	0.936604	0.747577	0.861141
-0.54	0.797532	0.936013	0.748671	0.861241
-0.53	0.798386	0.935717	0.750078	0.861614
-0.52	0.79904	0.934831	0.751329	0.861618
-0.51	0.800228	0.934683	0.753204	0.862245
-0.5	0.801191	0.934387	0.754767	0.862678
-0.49	0.80175	0.934092	0.755705	0.862876
-0.48	0.80282	0.933796	0.757424	0.863369
-0.47	0.803869	0.933353	0.759143	0.863786
-0.46	0.804716	0.93291	0.76055	0.864084
-0.45	0.805924	0.932762	0.762426	0.864717
-0.44	0.806802	0.932466	0.763832	0.865095
-0.43	0.8082	0.932171	0.766021	0.86577
-0.42	0.809108	0.932023	0.767427	0.866227
-0.41	0.80997	0.93158	0.768834	0.866529
-0.4	0.810602	0.930989	0.769928	0.866635
-0.39	0.811525	0.93025	0.771491	0.866841
-0.38	0.812863	0.930102	0.773523	0.86754
-0.37	0.813923	0.929511	0.775242	0.867885
-0.36	0.815036	0.929215	0.776962	0.868388
-0.35	0.815492	0.928772	0.777743	0.868454
-0.34	0.816162	0.928329	0.778837	0.868639
-0.33	0.81694	0.927885	0.780088	0.868885
-0.32	0.81849	0.92759	0.782432	0.869631
-0.31	0.819357	0.926999	0.783839	0.869861
-0.3	0.819929	0.926555	0.784776	0.869988
-0.29	0.820647	0.925669	0.786027	0.87
-0.28	0.821199	0.925078	0.786965	0.870049
-0.27	0.82186	0.924486	0.788059	0.870158
-0.26	0.822345	0.923452	0.788997	0.869971
-0.25	0.823576	0.923009	0.790872	0.870462
-0.24	0.824921	0.922565	0.792904	0.871015
-0.23	0.825748	0.92227	0.794154	0.871344
-0.22	0.826202	0.921679	0.794936	0.871333
-0.21	0.828264	0.921531	0.797906	0.872412
-0.2	0.828522	0.920349	0.798531	0.872025
-0.19	0.828807	0.920053	0.799	0.87205
-0.18	0.829688	0.919314	0.800406	0.872205
-0.17	0.830108	0.919167	0.801032	0.87237
-0.16	0.830706	0.918723	0.801969	0.8725
-0.15	0.83157	0.917837	0.803376	0.872577
-0.14	0.832417	0.917541	0.804626	0.872909
-0.13	0.832908	0.916359	0.805564	0.872643
-0.12	0.833401	0.915915	0.806346	0.872712
-0.11	0.833648	0.914585	0.806971	0.872243
-0.1	0.834661	0.913847	0.808534	0.87246
-0.09	0.835022	0.913256	0.809159	0.872388
-0.08	0.835633	0.912812	0.810097	0.872519
-0.07	0.835906	0.912369	0.810566	0.872465
-0.06	0.836588	0.91163	0.81166	0.872498
-0.05	0.837361	0.911482	0.812754	0.872851
-0.04	0.837706	0.910743	0.813379	0.872699
-0.03	0.838596	0.910596	0.81463	0.873114
-0.02	0.839193	0.910004	0.815567	0.873166
-0.01	0.839427	0.909266	0.816036	0.872952
0	0.840235	0.908527	0.817287	0.873047
0.01	0.840421	0.908231	0.817599	0.873011
0.02	0.84142	0.907197	0.819162	0.873071
0.03	0.842026	0.906606	0.8201	0.873123
0.04	0.842329	0.90631	0.820569	0.873149
0.05	0.843002	0.906162	0.821507	0.873442
0.06	0.843961	0.905571	0.822913	0.873681
0.07	0.844647	0.904684	0.824008	0.873635
0.08	0.845144	0.904093	0.824789	0.873626
0.09	0.845781	0.90365	0.825727	0.873759
0.1	0.846356	0.902763	0.826665	0.87365
0.11	0.847232	0.90232	0.827915	0.873909
0.12	0.848089	0.901729	0.829165	0.874087
0.13	0.848894	0.901581	0.830259	0.874445
0.14	0.849519	0.90099	0.831197	0.874498
0.15	0.850405	0.900547	0.832448	0.874758
0.16	0.850909	0.899069	0.833385	0.874326
0.17	0.852075	0.898035	0.835105	0.874451
0.18	0.852809	0.897296	0.836199	0.874487
0.19	0.853446	0.896705	0.837137	0.874541
0.2	0.854064	0.895966	0.838074	0.874513
0.21	0.854502	0.894784	0.838856	0.874179
0.22	0.855103	0.893897	0.839794	0.87407
0.23	0.855423	0.892715	0.840419	0.873671
0.24	0.855948	0.892124	0.8412	0.873661
0.25	0.856372	0.89168	0.841826	0.87367
0.26	0.856716	0.890646	0.842451	0.873352
0.27	0.857306	0.889611	0.843389	0.87316
0.28	0.85755	0.888725	0.843857	0.872859
0.29	0.85853	0.888725	0.845108	0.873366
0.3	0.859637	0.887838	0.846671	0.87351
0.31	0.860705	0.887542	0.848078	0.873918
0.32	0.861678	0.886508	0.849484	0.873917
0.33	0.862838	0.885917	0.851047	0.874225
0.34	0.863918	0.885621	0.852454	0.874635
0.35	0.864732	0.885178	0.853548	0.874836
0.36	0.866242	0.884291	0.85558	0.875174
0.37	0.867208	0.883996	0.85683	0.875521
0.38	0.867374	0.88237	0.857299	0.874808
0.39	0.86818	0.881779	0.858393	0.874927
0.4	0.869172	0.881631	0.859644	0.875358
0.41	0.869819	0.880745	0.860581	0.875248
0.42	0.870562	0.880597	0.861519	0.875551
0.43	0.871633	0.880006	0.862926	0.8758
0.44	0.872471	0.879563	0.86402	0.876003
0.45	0.872927	0.879119	0.864645	0.876012
0.46	0.873347	0.87838	0.86527	0.875856
0.47	0.873915	0.877789	0.866052	0.875848
0.48	0.874834	0.876903	0.867302	0.875867
0.49	0.875646	0.876164	0.868396	0.875905
0.5	0.876183	0.875277	0.869178	0.87573
0.51	0.876574	0.874243	0.869803	0.875407
0.52	0.876558	0.87306	0.869959	0.874806
0.53	0.877229	0.872174	0.870897	0.874694
0.54	0.877827	0.87173	0.871679	0.874768
0.55	0.878111	0.870844	0.872148	0.874462
0.56	0.879444	0.869957	0.873867	0.874675
0.57	0.880012	0.869218	0.874648	0.874582
0.58	0.880126	0.86907	0.874805	0.874563
0.59	0.880378	0.867888	0.875274	0.874088
0.6	0.881646	0.867445	0.876837	0.874488
0.61	0.882078	0.865524	0.877618	0.873723
0.62	0.883037	0.864637	0.878868	0.87374
0.63	0.8839	0.864046	0.879962	0.87386
0.64	0.884348	0.863307	0.880588	0.873701
0.65	0.885199	0.862568	0.881682	0.873737
0.66	0.885497	0.861682	0.882151	0.873427
0.67	0.885762	0.860499	0.88262	0.872948
0.68	0.886402	0.860204	0.883401	0.873106
0.69	0.887178	0.859908	0.884339	0.87333
0.7	0.887498	0.859169	0.884808	0.873104
0.71	0.887972	0.858578	0.885433	0.873028
0.72	0.888447	0.857987	0.886058	0.872951
0.73	0.889059	0.857396	0.88684	0.872941
0.74	0.889707	0.857101	0.887621	0.8731
0.75	0.890613	0.856657	0.888715	0.873305
0.76	0.891884	0.855771	0.890278	0.873454
0.77	0.89218	0.854736	0.890747	0.873057
0.78	0.892819	0.854293	0.891529	0.873131
0.79	0.894101	0.853406	0.893092	0.87328
0.8	0.89468	0.852372	0.893873	0.873013
0.81	0.895121	0.851337	0.894498	0.87268
0.82	0.895474	0.850746	0.894967	0.872537
0.83	0.896106	0.850155	0.895749	0.872526
0.84	0.896428	0.849269	0.896218	0.872211
0.85	0.897328	0.84853	0.897312	0.872247
0.86	0.898135	0.846904	0.898406	0.871768
0.87	0.898917	0.846313	0.899344	0.871822
0.88	0.899654	0.845279	0.900281	0.871619
0.89	0.899795	0.843949	0.900594	0.870978
0.9	0.900537	0.842914	0.901532	0.870773
0.91	0.900743	0.842175	0.901844	0.870475
0.92	0.90152	0.841436	0.902782	0.870443
0.93	0.902014	0.840698	0.903407	0.870277
0.94	0.902749	0.839515	0.904345	0.869985
0.95	0.903154	0.83789	0.90497	0.869299
0.96	0.903591	0.83656	0.905595	0.868785
0.97	0.903499	0.835673	0.905595	0.868263
0.98	0.90384	0.834786	0.906064	0.867942
0.99	0.904953	0.834343	0.907315	0.868215
1	0.905343	0.8339	0.907784	0.868154
1.01	0.905818	0.832865	0.908409	0.867811
1.02	0.907216	0.832274	0.909972	0.868131
1.03	0.907228	0.830944	0.910128	0.867412
1.04	0.907375	0.830944	0.910284	0.867479
1.05	0.907886	0.830205	0.91091	0.86731
1.06	0.90834	0.828875	0.911535	0.86679
1.07	0.908531	0.827841	0.911847	0.866311
1.08	0.908662	0.826215	0.91216	0.86548
1.09	0.908573	0.825329	0.91216	0.864953
1.1	0.90878	0.824442	0.912473	0.864559
1.11	0.909239	0.823112	0.913098	0.864035
1.12	0.909284	0.822078	0.913254	0.863485
1.13	0.909954	0.821339	0.914036	0.863379
1.14	0.910568	0.820009	0.914817	0.862919
1.15	0.910987	0.819713	0.915286	0.862943
1.16	0.911334	0.818679	0.915755	0.862525
1.17	0.911954	0.817349	0.916536	0.862064
1.18	0.912469	0.816462	0.917162	0.8618
1.19	0.912849	0.815723	0.917631	0.861558
1.2	0.913425	0.815428	0.918256	0.861649
1.21	0.913693	0.813507	0.918725	0.860694
1.22	0.914366	0.81262	0.919506	0.860496
1.23	0.914738	0.811733	0.919975	0.860163
1.24	0.915249	0.810699	0.9206	0.859807
1.25	0.915761	0.809665	0.921225	0.859451
1.26	0.916415	0.808482	0.922007	0.859072
1.27	0.916751	0.807152	0.922476	0.858468
1.28	0.917115	0.806118	0.922945	0.858042
1.29	0.917762	0.804788	0.923726	0.85757
1.3	0.918636	0.804197	0.924664	0.857616
1.31	0.919147	0.803015	0.925289	0.857165
1.32	0.919336	0.801685	0.925602	0.856489
1.33	0.919254	0.800798	0.925602	0.855947
1.34	0.919667	0.800207	0.926071	0.855788
1.35	0.920041	0.799172	0.92654	0.855358
1.36	0.920286	0.798434	0.926852	0.85504
1.37	0.920833	0.797547	0.927477	0.854767
1.38	0.921224	0.79666	0.927946	0.854426
1.39	0.921747	0.795478	0.928571	0.85397
1.4	0.922417	0.794148	0.929353	0.85349
1.41	0.922945	0.792966	0.929978	0.853032
1.42	0.923461	0.791636	0.930603	0.852482
1.43	0.924167	0.790601	0.931385	0.852182
1.44	0.924714	0.789567	0.93201	0.851813
1.45	0.925239	0.788237	0.932635	0.851261
1.46	0.925887	0.786464	0.933417	0.850499
1.47	0.926506	0.786168	0.934042	0.850588
1.48	0.927225	0.785134	0.934823	0.850284
1.49	0.927797	0.784247	0.935449	0.850004
1.5	0.928184	0.783065	0.935917	0.849471
1.51	0.928271	0.782178	0.936074	0.848985
1.52	0.928446	0.780405	0.936386	0.848013
1.53	0.929175	0.77937	0.937168	0.847706
1.54	0.929088	0.778336	0.937168	0.847057
1.55	0.929772	0.776711	0.937949	0.846377
1.56	0.930369	0.775972	0.938575	0.846185
1.57	0.930777	0.774937	0.939043	0.845738
1.58	0.930617	0.773016	0.939043	0.844527
1.59	0.930838	0.771686	0.939356	0.843823
1.6	0.931084	0.770652	0.939669	0.843305
1.61	0.931651	0.769469	0.940294	0.842829
1.62	0.93214	0.769322	0.940763	0.84294
1.63	0.932639	0.767253	0.941388	0.8419
1.64	0.932554	0.766218	0.941388	0.841243
1.65	0.933249	0.764445	0.942169	0.840455
1.66	0.933539	0.761785	0.942638	0.838962
1.67	0.933938	0.760455	0.943107	0.838316
1.68	0.934	0.759125	0.943264	0.837532
1.69	0.934378	0.7575	0.943732	0.836693
1.7	0.934977	0.756465	0.944358	0.836301
1.71	0.93526	0.755726	0.94467	0.835962
1.72	0.936194	0.754544	0.945608	0.835611
1.73	0.936362	0.752327	0.945921	0.834317
1.74	0.936452	0.751293	0.946077	0.833716
1.75	0.936992	0.749372	0.946702	0.832745
1.76	0.937732	0.747746	0.947484	0.832032
1.77	0.937802	0.746416	0.94764	0.831235
1.78	0.938244	0.745382	0.948109	0.830767
1.79	0.938631	0.743609	0.948578	0.829815
1.8	0.939275	0.74287	0.949203	0.829606
1.81	0.939161	0.741392	0.949203	0.82864
1.82	0.939246	0.74021	0.949359	0.827934
1.83	0.939872	0.739175	0.949984	0.827529
1.84	0.940335	0.738289	0.950453	0.827152
1.85	0.940721	0.736368	0.950922	0.826094
1.86	0.940665	0.735629	0.950922	0.825607
1.87	0.940765	0.734594	0.951078	0.824994
1.88	0.941288	0.732082	0.951704	0.823608
1.89	0.941557	0.7309	0.952016	0.822962
1.9	0.941963	0.729127	0.952485	0.821991
1.91	0.941852	0.727649	0.952485	0.821009
1.92	0.942079	0.725876	0.952798	0.819965
1.93	0.942714	0.724693	0.953423	0.81945
1.94	0.94316	0.723363	0.953892	0.818767
1.95	0.943629	0.722329	0.954361	0.818281
1.96	0.944294	0.721442	0.954986	0.817961
1.97	0.944714	0.719669	0.955455	0.816977
1.98	0.944974	0.718191	0.955767	0.816121
1.99	0.945582	0.716418	0.956393	0.815201
2	0.945824	0.714645	0.956705	0.814141
2.01	0.946439	0.712871	0.95733	0.813216
2.02	0.946334	0.711394	0.95733	0.812215
2.03	0.946612	0.710064	0.957643	0.81145
2.04	0.946806	0.707551	0.957956	0.809878
2.05	0.947087	0.706221	0.958268	0.809109
2.06	0.947316	0.704153	0.958581	0.807832
2.07	0.947368	0.702231	0.958737	0.806586
2.08	0.947694	0.701493	0.95905	0.806216
2.09	0.947769	0.699867	0.959206	0.805168
2.1	0.948075	0.698833	0.959519	0.804594
2.11	0.948172	0.697503	0.959675	0.803746
2.12	0.948821	0.695877	0.9603	0.802899
2.13	0.94907	0.693956	0.960613	0.801707
2.14	0.949352	0.692478	0.960925	0.80082
2.15	0.949462	0.691296	0.961082	0.800068
2.16	0.949919	0.689523	0.96155	0.799041
2.17	0.950061	0.688784	0.961707	0.798595
2.18	0.951309	0.687158	0.962801	0.797941
2.19	0.951159	0.684942	0.962801	0.796392
2.2	0.95146	0.683612	0.963113	0.795597
2.21	0.951782	0.682577	0.963426	0.795009
2.22	0.952292	0.681395	0.963895	0.794384
2.23	0.952805	0.680213	0.964364	0.793758
2.24	0.953546	0.679474	0.964989	0.793511
2.25	0.953619	0.677553	0.965145	0.792225
2.26	0.953731	0.676223	0.965302	0.791353
2.27	0.954155	0.673563	0.965771	0.789674
2.28	0.954469	0.672233	0.966083	0.788867
2.29	0.954248	0.668834	0.966083	0.786447
2.3	0.954344	0.667209	0.966239	0.785354
2.31	0.955673	0.665879	0.967334	0.784881
2.32	0.955764	0.664105	0.96749	0.783678
2.33	0.956168	0.660854	0.967959	0.781545
2.34	0.956512	0.65982	0.968271	0.780936
2.35	0.957241	0.658342	0.968897	0.780142
2.36	0.957309	0.656125	0.969053	0.778606
2.37	0.957981	0.653613	0.969678	0.777056
2.38	0.958514	0.652135	0.970147	0.776185
2.39	0.958624	0.65051	0.970303	0.775068
2.4	0.958898	0.648145	0.970616	0.773477
2.41	0.958955	0.645633	0.970772	0.771704
2.42	0.959436	0.643121	0.971241	0.770061
2.43	0.959938	0.640904	0.97171	0.768631
2.44	0.96048	0.639279	0.972179	0.767634
2.45	0.960863	0.63854	0.972491	0.767223
2.46	0.960938	0.636176	0.972648	0.765537
2.47	0.961083	0.634993	0.972804	0.764727
2.48	0.96134	0.632038	0.973117	0.76266
2.49	0.961235	0.630265	0.973117	0.761335
2.5	0.961051	0.627161	0.973117	0.759009
2.51	0.9616	0.625388	0.973585	0.75788
2.52	0.962372	0.623615	0.974211	0.756815
2.53	0.963141	0.621694	0.974836	0.755635
2.54	0.963073	0.620511	0.974836	0.754741
2.55	0.963381	0.618147	0.975148	0.753083
2.56	0.96351	0.616521	0.975305	0.751915
2.57	0.963392	0.614452	0.975305	0.750338
2.58	0.963454	0.611645	0.975461	0.74826
2.59	0.963543	0.60928	0.975617	0.746515
2.6	0.963858	0.606916	0.97593	0.744831
2.61	0.964168	0.604404	0.976243	0.743028
2.62	0.96475	0.60263	0.976711	0.741859
2.63	0.965033	0.599527	0.977024	0.739586
2.64	0.964891	0.597015	0.977024	0.73763
2.65	0.965716	0.595242	0.977649	0.736515
2.66	0.966265	0.592582	0.978118	0.734634
2.67	0.966618	0.590513	0.978431	0.733144
2.68	0.966918	0.587409	0.978743	0.730833
2.69	0.966805	0.585341	0.978743	0.729197
2.7	0.96696	0.583863	0.9789	0.728094
2.71	0.967797	0.581794	0.979525	0.726719
2.72	0.967925	0.579725	0.979681	0.725139
2.73	0.968317	0.5781	0.979994	0.723975
2.74	0.968432	0.575735	0.98015	0.72215
2.75	0.968492	0.572336	0.980306	0.719487
2.76	0.968624	0.570267	0.980463	0.717887
2.77	0.969002	0.568199	0.980775	0.716348
2.78	0.969605	0.565686	0.981244	0.714512
2.79	0.969975	0.563322	0.981557	0.712723
2.8	0.970069	0.560366	0.981713	0.710378
2.81	0.970709	0.558298	0.982182	0.708885
2.82	0.970861	0.556377	0.982338	0.707374
2.83	0.971488	0.553864	0.982807	0.705506
2.84	0.971637	0.551795	0.982963	0.703864
2.85	0.972012	0.549136	0.983276	0.701794
2.86	0.972397	0.546623	0.983589	0.699839
2.87	0.973087	0.544998	0.984058	0.698683
2.88	0.973726	0.54219	0.984526	0.696535
2.89	0.973593	0.539382	0.984526	0.69418
2.9	0.973995	0.53687	0.984839	0.692198
2.91	0.973847	0.533767	0.984839	0.689576
2.92	0.973956	0.530516	0.984995	0.686884
2.93	0.974093	0.527856	0.985152	0.684685
2.94	0.97393	0.524457	0.985152	0.681779
2.95	0.974019	0.520763	0.985308	0.678671
2.96	0.974159	0.518103	0.985464	0.676442
2.97	0.974496	0.513817	0.985777	0.672859
2.98	0.974316	0.510123	0.985777	0.669641
2.99	0.974737	0.507463	0.986089	0.667444
3	0.974528	0.503177	0.986089	0.663678
3.01	0.974928	0.499926	0.986402	0.660936
3.02	0.974761	0.496527	0.986402	0.657921
3.03	0.975103	0.491946	0.986715	0.653963
3.04	0.975214	0.4884	0.986871	0.650847
3.05	0.975378	0.485887	0.987027	0.648649
3.06	0.975405	0.480567	0.987183	0.643897
3.07	0.975484	0.476282	0.98734	0.640056
3.08	0.976154	0.471849	0.987809	0.636183
3.09	0.976257	0.467859	0.987965	0.632567
3.1	0.976665	0.463869	0.988278	0.628995
3.11	0.977044	0.45914	0.98859	0.624711
3.12	0.977172	0.455446	0.988746	0.621308
3.13	0.977324	0.452194	0.988903	0.618307
3.14	0.978366	0.447761	0.989528	0.614355
3.15	0.978814	0.443771	0.989841	0.610676
3.16	0.978611	0.439486	0.989841	0.606567
3.17	0.978455	0.436235	0.989841	0.603434
3.18	0.978268	0.432392	0.989841	0.599713
3.19	0.978078	0.42855	0.989841	0.595972
3.2	0.978202	0.424413	0.989997	0.591982
3.21	0.978007	0.42057	0.989997	0.588199
3.22	0.977862	0.417763	0.989997	0.585421
3.23	0.978003	0.41392	0.990153	0.581663
3.24	0.977809	0.410226	0.990153	0.577972
3.25	0.977991	0.407123	0.990309	0.574917
3.26	0.977802	0.403576	0.990309	0.571339
3.27	0.978292	0.399586	0.990622	0.567412
3.28	0.978118	0.396335	0.990622	0.564097
3.29	0.977965	0.393527	0.990622	0.561222
3.3	0.978519	0.390424	0.990935	0.558149
3.31	0.978374	0.387764	0.990935	0.555403
3.32	0.978588	0.384956	0.991091	0.552551
3.33	0.978385	0.381262	0.991091	0.548703
3.34	0.978144	0.376977	0.991091	0.544213
3.35	0.977967	0.373873	0.991091	0.540945
3.36	0.978524	0.370327	0.991404	0.537307
3.37	0.978312	0.366632	0.991404	0.533376
3.38	0.97814	0.363677	0.991404	0.530217
3.39	0.978783	0.361312	0.991716	0.527793
3.4	0.978525	0.356879	0.991716	0.52301
3.41	0.979098	0.353037	0.992029	0.518953
3.42	0.979702	0.34949	0.992341	0.515194
3.43	0.979566	0.347126	0.992341	0.512602
3.44	0.97929	0.342397	0.992341	0.507391
3.45	0.979548	0.339737	0.992498	0.504499
3.46	0.979802	0.336929	0.992654	0.50143
3.47	0.980477	0.333974	0.992967	0.498236
3.48	0.980263	0.330279	0.992967	0.494086
3.49	0.980505	0.327028	0.993123	0.49047
3.5	0.980313	0.323777	0.993123	0.486781
3.51	0.980561	0.320526	0.993279	0.483127
3.52	0.980822	0.317423	0.993435	0.479625
3.53	0.980627	0.314172	0.993435	0.475881
3.54	0.982268	0.311068	0.994061	0.472503
3.55	0.982588	0.308556	0.994217	0.469636
3.56	0.982873	0.305305	0.994373	0.465892
3.57	0.982634	0.30102	0.994373	0.46086
3.58	0.98237	0.296439	0.994373	0.455443
3.59	0.982613	0.292301	0.99453	0.450569
3.6	0.982474	0.289936	0.99453	0.447741
3.61	0.982785	0.286833	0.994686	0.444063
3.62	0.982671	0.284912	0.994686	0.441746
3.63	0.982501	0.282104	0.994686	0.438347
3.64	0.982282	0.278558	0.994686	0.434032
3.65	0.98202	0.27442	0.994686	0.428967
3.66	0.982842	0.270873	0.994998	0.424699
3.67	0.982646	0.26777	0.994998	0.420857
3.68	0.98293	0.26378	0.995155	0.415938
3.69	0.982672	0.25979	0.995155	0.41094
3.7	0.982974	0.255948	0.995311	0.406144
3.71	0.982749	0.252549	0.995311	0.401834
3.72	0.983179	0.25048	0.995467	0.399246
3.73	0.982971	0.247377	0.995467	0.395277
3.74	0.983304	0.243683	0.995624	0.390573
3.75	0.984271	0.240432	0.995936	0.386461
3.76	0.98399	0.236146	0.995936	0.380884
3.77	0.984336	0.232156	0.996093	0.375702
3.78	0.985369	0.228905	0.996405	0.371507
3.79	0.985171	0.225802	0.996405	0.367396
3.8	0.984928	0.222107	0.996405	0.362474
3.81	0.985411	0.219595	0.996561	0.359154
3.82	0.985235	0.216935	0.996561	0.355577
3.83	0.985085	0.214718	0.996561	0.352584
3.84	0.985507	0.211024	0.996718	0.347614
3.85	0.985945	0.20733	0.996874	0.342613
3.86	0.986458	0.204522	0.99703	0.3388
3.87	0.986282	0.201862	0.99703	0.335132
3.88	0.986794	0.198759	0.997187	0.330873
3.89	0.986486	0.194178	0.997187	0.324485
3.9	0.987721	0.190188	0.997499	0.318959
3.91	0.98751	0.186937	0.997499	0.314364
3.92	0.988124	0.184424	0.997656	0.310834
3.93	0.989457	0.180287	0.997968	0.305
3.94	0.989229	0.176445	0.997968	0.299473
3.95	0.988917	0.17142	0.997968	0.292191
3.96	0.990451	0.168612	0.998281	0.288168
3.97	0.990308	0.1661	0.998281	0.284485
3.98	0.99009	0.162406	0.998281	0.27904
3.99	0.990758	0.158416	0.998437	0.273156
4	0.990503	0.15413	0.998437	0.266752
4.01	0.991245	0.150584	0.998593	0.26145
4.02	0.992016	0.146889	0.99875	0.255889
4.03	0.993789	0.141865	0.999062	0.248287
4.04	0.993684	0.139501	0.999062	0.244655
4.05	0.993541	0.136397	0.999062	0.239865
4.06	0.993348	0.132407	0.999062	0.233668
4.07	0.993243	0.130338	0.999062	0.230438
4.08	0.993048	0.126644	0.999062	0.22464
4.09	0.994062	0.123688	0.999219	0.220003
4.1	0.99388	0.119994	0.999219	0.214135
4.11	0.994956	0.116595	0.999375	0.20873
4.12	0.994819	0.113492	0.999375	0.203741
4.13	0.994602	0.108911	0.999375	0.196324
4.14	0.994505	0.10699	0.999375	0.193195
4.15	0.99435	0.104034	0.999375	0.188361
4.16	0.994203	0.101374	0.999375	0.183988
4.17	0.993976	0.0975321	0.999375	0.177634
4.18	0.99375	0.0939855	0.999375	0.171729
4.19	0.993506	0.0904389	0.999375	0.165786
4.2	0.994889	0.0863012	0.999531	0.158825
4.21	0.994709	0.0833456	0.999531	0.153804
4.22	0.994455	0.0795035	0.999531	0.147236
4.23	0.996146	0.0764002	0.999687	0.141916
4.24	0.996008	0.0737402	0.999687	0.137314
4.25	0.995868	0.071228	0.999687	0.132947
4.26	0.995736	0.0690114	0.999687	0.129077
4.27	0.995506	0.0654648	0.999687	0.122851
4.28	0.995283	0.0623615	0.999687	0.117369
4.29	0.995122	0.0602926	0.999687	0.113697
4.3	0.994872	0.0573371	0.999687	0.108425
4.31	0.994624	0.0546771	0.999687	0.103656
4.32	0.994398	0.0524605	0.999687	0.0996631
4.33	0.994169	0.0503916	0.999687	0.0959212
4.34	0.993865	0.0478794	0.999687	0.0913577
4.35	0.996835	0.0465494	0.999844	0.0889454
4.36	0.996711	0.0447761	0.999844	0.0857022
4.37	0.99654	0.0425595	0.999844	0.0816327
4.38	0.996377	0.0406384	0.999844	0.0780917
4.39	0.996212	0.0388651	0.999844	0.0748115
4.4	1	0.0372395	1	0.0718051
4.41	1	0.0360573	1	0.0696049
4.42	1	0.0345796	1	0.0668476
4.43	1	0.0333974	1	0.0646361
4.44	1	0.0308852	1	0.0599197
4.45	1	0.0289641	1	0.0562976
4.46	1	0.0265997	1	0.0518209
4.47	1	0.0245308	1	0.0478869
4.48	1	0.0227575	1	0.0445022
4.49	1	0.021132	1	0.0413893
4.5	1	0.0196542	1	0.0385507
4.51	1	0.0174376	1	0.0342774
4.52	1	0.0162554	1	0.0319907
4.53	1	0.0150731	1	0.0296986
4.54	1	0.0131521	1	0.0259627
4.55	1	0.0110832	1	0.0219234
4.56	1	0.00975321	1	0.019318
4.57	1	0.00842323	1	0.0167057
4.58	1	0.00753657	1	0.0149604
4.59	1	0.00635437	1	0.0126285
4.6	1	0.00546771	1	0.010876
4.61	1	0.00487661	1	0.00970588
4.62	1	0.00443328	1	0.00882742
4.63	1	0.00398995	1	0.00794819
4.64	1	0.00384218	1	0.00765494
4.65	1	0.00354662	1	0.00706818
4.66	1	0.0031033	1	0.00618739
4.67	1	0.0031033	1	0.00618739
4.68	1	0.00280774	1	0.00559976
4.69	1	0.00206886	1	0.00412918
4.7	1	0.00177331	1	0.00354035
4.71	1	0.00162554	1	0.0032458
4.72	1	0.00162554	1	0.0032458
4.73	1	0.00162554	1	0.0032458
4.74	1	0.00132998	1	0.00265643
4.75	1	0.00118221	1	0.00236162
4.76	1	0.00103443	1	0.00206673
4.77	1	0.000886656	1	0.00177174
4.78	1	0.000886656	1	0.00177174
4.79	1	0.000886656	1	0.00177174
4.8	1	0.00073888	1	0.00147667
4.81	1	0.000591104	1	0.00118151
4.82	1	0.000443328	1	0.000886263
4.83	1	0.000295552	1	0.000590929

## Sheet: glm_CaddDeogenRevel_table_FINAL
cutoff	Precision	Recall	Specifity	Fscore
-5.28	0.514014	1	0	0.679009
-5.27	0.514053	1	0.000156299	0.679043
-5.26	0.514053	1	0.000156299	0.679043
-5.25	0.514053	1	0.000156299	0.679043
-5.24	0.514053	1	0.000156299	0.679043
-5.23	0.514053	1	0.000156299	0.679043
-5.22	0.514053	1	0.000156299	0.679043
-5.21	0.514053	1	0.000156299	0.679043
-5.2	0.514053	1	0.000156299	0.679043
-5.19	0.514053	1	0.000156299	0.679043
-5.18	0.514053	1	0.000156299	0.679043
-5.17	0.514053	1	0.000156299	0.679043
-5.16	0.514053	1	0.000156299	0.679043
-5.15	0.514053	1	0.000156299	0.679043
-5.14	0.514053	1	0.000156299	0.679043
-5.13	0.514053	1	0.000156299	0.679043
-5.12	0.514053	1	0.000156299	0.679043
-5.11	0.514093	1	0.000312598	0.679077
-5.1	0.514093	1	0.000312598	0.679077
-5.09	0.514093	1	0.000312598	0.679077
-5.08	0.514093	1	0.000312598	0.679077
-5.07	0.514093	1	0.000312598	0.679077
-5.06	0.514093	1	0.000312598	0.679077
-5.05	0.514093	1	0.000312598	0.679077
-5.04	0.514093	1	0.000312598	0.679077
-5.03	0.514093	1	0.000312598	0.679077
-5.02	0.514132	1	0.000468897	0.679111
-5.01	0.514132	1	0.000468897	0.679111
-5	0.514132	1	0.000468897	0.679111
-4.99	0.514132	1	0.000468897	0.679111
-4.98	0.514132	1	0.000468897	0.679111
-4.97	0.514132	1	0.000468897	0.679111
-4.96	0.514132	1	0.000468897	0.679111
-4.95	0.514132	1	0.000468897	0.679111
-4.94	0.514132	1	0.000468897	0.679111
-4.93	0.514171	1	0.000625195	0.679145
-4.92	0.514171	1	0.000625195	0.679145
-4.91	0.51421	1	0.000781494	0.679179
-4.9	0.514249	1	0.000937793	0.679213
-4.89	0.514249	1	0.000937793	0.679213
-4.88	0.514249	1	0.000937793	0.679213
-4.87	0.514249	1	0.000937793	0.679213
-4.86	0.514249	1	0.000937793	0.679213
-4.85	0.514366	1	0.00140669	0.679315
-4.84	0.514366	1	0.00140669	0.679315
-4.83	0.514444	1	0.00171929	0.679384
-4.82	0.514444	1	0.00171929	0.679384
-4.81	0.514483	1	0.00187559	0.679418
-4.8	0.514523	1	0.00203188	0.679452
-4.79	0.514601	1	0.00234448	0.67952
-4.78	0.51464	1	0.00250078	0.679554
-4.77	0.514679	1	0.00265708	0.679588
-4.76	0.514718	1	0.00281338	0.679622
-4.75	0.514757	1	0.00296968	0.679657
-4.74	0.514875	1	0.00343857	0.679759
-4.73	0.514875	1	0.00343857	0.679759
-4.72	0.514875	1	0.00343857	0.679759
-4.71	0.514875	1	0.00343857	0.679759
-4.7	0.514914	1	0.00359487	0.679793
-4.69	0.514914	1	0.00359487	0.679793
-4.68	0.514953	1	0.00375117	0.679827
-4.67	0.514992	1	0.00390747	0.679861
-4.66	0.515032	1	0.00406377	0.679896
-4.65	0.515032	1	0.00406377	0.679896
-4.64	0.51511	1	0.00437637	0.679964
-4.63	0.51511	1	0.00437637	0.679964
-4.62	0.515188	1	0.00468897	0.680032
-4.61	0.515267	1	0.00500156	0.680101
-4.6	0.515345	1	0.00531416	0.680169
-4.59	0.515424	1	0.00562676	0.680237
-4.58	0.515463	1	0.00578306	0.680271
-4.57	0.515542	1	0.00609565	0.68034
-4.56	0.515581	1	0.00625195	0.680374
-4.55	0.51566	1	0.00656455	0.680442
-4.54	0.515817	1	0.00718975	0.680579
-4.53	0.515856	1	0.00734605	0.680614
-4.52	0.515895	1	0.00750234	0.680648
-4.51	0.515974	1	0.00781494	0.680716
-4.5	0.516013	1	0.00797124	0.68075
-4.49	0.516053	1	0.00812754	0.680785
-4.48	0.516092	1	0.00828384	0.680819
-4.47	0.516171	1	0.00859644	0.680887
-4.46	0.51625	1	0.00890903	0.680956
-4.45	0.516328	1	0.00922163	0.681025
-4.44	0.516368	1	0.00937793	0.681059
-4.43	0.516486	1	0.00984683	0.681162
-4.42	0.516604	1	0.0103157	0.681264
-4.41	0.516644	1	0.010472	0.681299
-4.4	0.516802	1	0.0110972	0.681436
-4.39	0.51692	1	0.0115661	0.681539
-4.38	0.517157	1	0.0125039	0.681745
-4.37	0.517315	1	0.0131291	0.681882
-4.36	0.517553	1	0.0140669	0.682088
-4.35	0.517632	1	0.0143795	0.682157
-4.34	0.517751	1	0.0148484	0.68226
-4.33	0.51779	1	0.0150047	0.682295
-4.32	0.518028	1	0.0159425	0.682501
-4.31	0.518187	1	0.0165677	0.682639
-4.3	0.518306	1	0.0170366	0.682742
-4.29	0.518504	1	0.0178181	0.682915
-4.28	0.518544	1	0.0179744	0.682949
-4.27	0.518624	1	0.018287	0.683018
-4.26	0.518703	1	0.0185996	0.683087
-4.25	0.518822	1	0.0190685	0.68319
-4.24	0.519061	1	0.0200063	0.683397
-4.23	0.51926	1	0.0207877	0.68357
-4.22	0.519499	1	0.0217255	0.683777
-4.21	0.519739	1	0.0226633	0.683984
-4.2	0.519939	1	0.0234448	0.684157
-4.19	0.520058	1	0.0239137	0.684261
-4.18	0.520338	1	0.0250078	0.684503
-4.17	0.520418	1	0.0253204	0.684573
-4.16	0.520579	1	0.0259456	0.684711
-4.15	0.520899	1	0.027196	0.684988
-4.14	0.52106	1	0.0278212	0.685127
-4.13	0.52126	1	0.0286027	0.685301
-4.12	0.521421	1	0.0292279	0.685439
-4.11	0.521461	1	0.0293842	0.685474
-4.1	0.521783	1	0.0306346	0.685752
-4.09	0.521984	1	0.0314161	0.685926
-4.08	0.522306	1	0.0326665	0.686204
-4.07	0.52235	0.999852	0.0329791	0.686207
-4.06	0.522511	0.999852	0.0336043	0.686346
-4.05	0.522673	0.999852	0.0342294	0.686485
-4.04	0.522996	0.999852	0.0354798	0.686764
-4.03	0.523239	0.999852	0.0364176	0.686973
-4.02	0.523401	0.999852	0.0370428	0.687113
-4.01	0.523806	0.999852	0.0386058	0.687462
-4	0.524171	0.999852	0.0400125	0.687776
-3.99	0.524415	0.999852	0.0409503	0.687986
-3.98	0.52474	0.999852	0.0422007	0.688266
-3.97	0.524984	0.999852	0.0431385	0.688476
-3.96	0.525147	0.999852	0.0437637	0.688616
-3.95	0.525318	0.999557	0.0447015	0.688693
-3.94	0.525563	0.999557	0.0456393	0.688904
-3.93	0.525931	0.999557	0.047046	0.689219
-3.92	0.526299	0.999557	0.0484526	0.689536
-3.91	0.526586	0.999557	0.0495467	0.689782
-3.9	0.526791	0.999557	0.0503282	0.689958
-3.89	0.52712	0.999557	0.0515786	0.690239
-3.88	0.527407	0.999557	0.0526727	0.690486
-3.87	0.527654	0.999557	0.0536105	0.690697
-3.86	0.52786	0.999557	0.054392	0.690874
-3.85	0.528107	0.999557	0.0553298	0.691086
-3.84	0.528314	0.999557	0.0561113	0.691262
-3.83	0.528644	0.999557	0.0573617	0.691545
-3.82	0.528975	0.999557	0.0586121	0.691828
-3.81	0.529264	0.999557	0.0597062	0.692076
-3.8	0.52943	0.999557	0.0603314	0.692217
-3.79	0.529679	0.999557	0.0612691	0.69243
-3.78	0.530177	0.999557	0.0631447	0.692855
-3.77	0.530551	0.999557	0.0645514	0.693175
-3.76	0.530801	0.999557	0.0654892	0.693388
-3.75	0.531093	0.999557	0.0665833	0.693637
-3.74	0.531594	0.999557	0.0684589	0.694064
-3.73	0.531677	0.999557	0.0687715	0.694135
-3.72	0.532012	0.999557	0.0700219	0.69442
-3.71	0.532389	0.999557	0.0714286	0.694741
-3.7	0.532598	0.999557	0.0722101	0.69492
-3.69	0.53306	0.999557	0.0739294	0.695312
-3.68	0.533396	0.999557	0.0751797	0.695599
-3.67	0.533691	0.999557	0.0762738	0.695849
-3.66	0.53407	0.999557	0.0776805	0.696171
-3.65	0.534239	0.999557	0.0783057	0.696315
-3.64	0.534661	0.999557	0.0798687	0.696673
-3.63	0.535127	0.999557	0.081588	0.697068
-3.62	0.53555	0.999557	0.083151	0.697427
-3.61	0.535975	0.999557	0.084714	0.697787
-3.6	0.536315	0.999557	0.0859644	0.698075
-3.59	0.536698	0.999557	0.0873711	0.6984
-3.58	0.537124	0.999557	0.088934	0.69876
-3.57	0.537599	0.999409	0.0908096	0.699126
-3.56	0.53799	0.999261	0.0923726	0.699421
-3.55	0.538376	0.999261	0.0937793	0.699746
-3.54	0.538977	0.999261	0.0959675	0.700254
-3.53	0.539277	0.999261	0.0970616	0.700508
-3.52	0.539622	0.999261	0.098312	0.700798
-3.51	0.53988	0.999261	0.0992498	0.701016
-3.5	0.540139	0.999261	0.100188	0.701234
-3.49	0.540614	0.999261	0.101907	0.701634
-3.48	0.540917	0.999261	0.103001	0.701889
-3.47	0.541486	0.999113	0.105189	0.702332
-3.46	0.541971	0.998966	0.107065	0.702703
-3.45	0.542449	0.998966	0.108784	0.703105
-3.44	0.54311	0.998818	0.111285	0.703623
-3.43	0.543678	0.998818	0.113317	0.704099
-3.42	0.544071	0.998818	0.114723	0.704429
-3.41	0.544641	0.998818	0.116755	0.704907
-3.4	0.545301	0.998818	0.1191	0.705459
-3.39	0.545741	0.998818	0.120663	0.705827
-3.38	0.54627	0.998818	0.122538	0.70627
-3.37	0.546756	0.998818	0.124258	0.706676
-3.36	0.547287	0.998818	0.126133	0.707119
-3.35	0.547864	0.998818	0.128165	0.707601
-3.34	0.548042	0.998818	0.12879	0.707749
-3.33	0.548665	0.998818	0.130978	0.708268
-3.32	0.549378	0.998818	0.133479	0.708862
-3.31	0.549736	0.998818	0.13473	0.70916
-3.3	0.550049	0.998818	0.135824	0.70942
-3.29	0.550497	0.998818	0.137387	0.709793
-3.28	0.55144	0.998818	0.140669	0.710576
-3.27	0.551755	0.998818	0.141763	0.710838
-3.26	0.552251	0.998818	0.143482	0.711249
-3.25	0.552657	0.998818	0.144889	0.711586
-3.24	0.55311	0.998818	0.146452	0.711961
-3.23	0.553835	0.998818	0.148953	0.712561
-3.22	0.55438	0.998818	0.150828	0.713012
-3.21	0.554926	0.998818	0.152704	0.713464
-3.2	0.556031	0.99867	0.156611	0.714339
-3.19	0.556535	0.99867	0.158331	0.714754
-3.18	0.556911	0.998522	0.159737	0.715026
-3.17	0.55737	0.998522	0.1613	0.715405
-3.16	0.558015	0.998522	0.163489	0.715936
-3.15	0.558707	0.998522	0.165833	0.716505
-3.14	0.559401	0.998522	0.168178	0.717075
-3.13	0.559911	0.998522	0.169897	0.717494
-3.12	0.560534	0.998227	0.172241	0.71793
-3.11	0.561103	0.998079	0.174273	0.718358
-3.1	0.561803	0.998079	0.176618	0.718931
-3.09	0.562224	0.998079	0.178024	0.719276
-3.08	0.562927	0.998079	0.180369	0.719851
-3.07	0.56335	0.998079	0.181776	0.720196
-3.06	0.563867	0.998079	0.183495	0.720619
-3.05	0.564208	0.997931	0.184745	0.720858
-3.04	0.564916	0.997931	0.18709	0.721436
-3.03	0.565673	0.997931	0.18959	0.722053
-3.02	0.566384	0.997931	0.191935	0.722632
-3.01	0.567025	0.997636	0.194279	0.723076
-3	0.567561	0.997488	0.196155	0.723473
-2.99	0.567954	0.99734	0.197562	0.723753
-2.98	0.568551	0.997044	0.19975	0.72416
-2.97	0.568935	0.997044	0.201	0.724471
-2.96	0.569511	0.997044	0.202876	0.724938
-2.95	0.569896	0.997044	0.204126	0.72525
-2.94	0.570571	0.997044	0.206314	0.725796
-2.93	0.571392	0.997044	0.208972	0.72646
-2.92	0.572313	0.997044	0.211941	0.727204
-2.91	0.572617	0.996897	0.213035	0.72741
-2.9	0.573591	0.996897	0.216161	0.728195
-2.89	0.57414	0.996749	0.218037	0.728598
-2.88	0.574838	0.996601	0.220381	0.72912
-2.87	0.575574	0.996601	0.222726	0.729712
-2.86	0.576361	0.996601	0.225227	0.730344
-2.85	0.576706	0.996601	0.226321	0.730621
-2.84	0.577397	0.996601	0.228509	0.731176
-2.83	0.578189	0.996601	0.23101	0.731811
-2.82	0.578997	0.996453	0.233667	0.732417
-2.81	0.579794	0.996453	0.236168	0.733054
-2.8	0.580293	0.996453	0.237731	0.733453
-2.79	0.581594	0.996453	0.241794	0.734492
-2.78	0.582549	0.996453	0.244764	0.735252
-2.77	0.583254	0.996453	0.246952	0.735814
-2.76	0.583889	0.996158	0.24914	0.736239
-2.75	0.585019	0.99601	0.252735	0.737095
-2.74	0.586036	0.99601	0.255861	0.737902
-2.73	0.586852	0.99601	0.258362	0.738549
-2.72	0.587379	0.995862	0.260081	0.738925
-2.71	0.588266	0.995714	0.262895	0.739586
-2.7	0.589192	0.995714	0.265708	0.740318
-2.69	0.589914	0.995714	0.267896	0.740887
-2.68	0.590845	0.995714	0.27071	0.741621
-2.67	0.591588	0.995567	0.273054	0.742165
-2.66	0.592837	0.995567	0.276805	0.743147
-2.65	0.593846	0.995419	0.279931	0.743898
-2.64	0.594614	0.995123	0.282432	0.744417
-2.63	0.59556	0.995123	0.285245	0.745159
-2.62	0.596227	0.994828	0.287434	0.745598
-2.61	0.597073	0.994828	0.289934	0.746259
-2.6	0.597869	0.994828	0.292279	0.74688
-2.59	0.59863	0.99468	0.294623	0.747432
-2.58	0.599181	0.994532	0.296343	0.747819
-2.57	0.600107	0.994385	0.299156	0.748498
-2.56	0.600661	0.994237	0.300875	0.748887
-2.55	0.601627	0.994237	0.303689	0.749638
-2.54	0.602328	0.994237	0.305721	0.750181
-2.53	0.603372	0.994089	0.308847	0.750949
-2.52	0.604403	0.994089	0.311816	0.751746
-2.51	0.605164	0.994089	0.314004	0.752335
-2.5	0.60602	0.993793	0.316661	0.752911
-2.49	0.60684	0.993793	0.319006	0.753544
-2.48	0.607847	0.993646	0.321976	0.754277
-2.47	0.608967	0.993498	0.325258	0.755096
-2.46	0.61046	0.993498	0.329478	0.756243
-2.45	0.6115	0.993202	0.332604	0.756955
-2.44	0.61186	0.992611	0.334011	0.757058
-2.43	0.612865	0.992611	0.336824	0.757827
-2.42	0.614098	0.992611	0.340263	0.758769
-2.41	0.614849	0.992463	0.342451	0.759299
-2.4	0.615921	0.992463	0.34542	0.760115
-2.39	0.616847	0.992316	0.348078	0.760777
-2.38	0.617436	0.992168	0.349797	0.761181
-2.37	0.618846	0.991872	0.353861	0.762164
-2.36	0.62062	0.991872	0.358706	0.763508
-2.35	0.621446	0.991725	0.36105	0.76409
-2.34	0.622311	0.991725	0.363395	0.764743
-2.33	0.623293	0.991725	0.366052	0.765484
-2.32	0.624477	0.991577	0.369334	0.766332
-2.31	0.625408	0.991577	0.371835	0.767032
-2.3	0.626424	0.991429	0.374648	0.767752
-2.29	0.626916	0.991281	0.376055	0.768077
-2.28	0.627972	0.991281	0.378868	0.768869
-2.27	0.62888	0.991133	0.381369	0.769504
-2.26	0.629967	0.990986	0.384339	0.770273
-2.25	0.631083	0.99069	0.387465	0.771018
-2.24	0.631931	0.990247	0.389966	0.771516
-2.23	0.632493	0.990099	0.391529	0.771889
-2.22	0.632971	0.990099	0.392779	0.772245
-2.21	0.63392	0.989803	0.395436	0.772861
-2.2	0.634882	0.989803	0.397937	0.773575
-2.19	0.635389	0.989656	0.399344	0.773907
-2.18	0.63632	0.989508	0.401844	0.774552
-2.17	0.637289	0.989508	0.404345	0.775269
-2.16	0.638044	0.98936	0.406377	0.775782
-2.15	0.638653	0.98936	0.40794	0.776232
-2.14	0.639771	0.988917	0.411066	0.77692
-2.13	0.640743	0.988621	0.413723	0.777545
-2.12	0.64148	0.988621	0.415599	0.778088
-2.11	0.642247	0.988473	0.417631	0.778606
-2.1	0.643421	0.988473	0.4206	0.779467
-2.09	0.644226	0.988473	0.422632	0.780058
-2.08	0.645407	0.988473	0.425602	0.780923
-2.07	0.646218	0.988473	0.427634	0.781517
-2.06	0.647218	0.988473	0.430134	0.782248
-2.05	0.647936	0.988326	0.43201	0.782726
-2.04	0.648719	0.988178	0.434042	0.78325
-2.03	0.649252	0.98803	0.435449	0.783592
-2.02	0.650073	0.98803	0.43748	0.78419
-2.01	0.651179	0.987882	0.440294	0.784947
-2	0.652034	0.987735	0.442482	0.785521
-1.99	0.653177	0.987439	0.445452	0.786256
-1.98	0.654358	0.987291	0.448421	0.787065
-1.97	0.655416	0.987143	0.451078	0.787782
-1.96	0.656865	0.986996	0.454673	0.788781
-1.95	0.657638	0.9867	0.456705	0.789243
-1.94	0.658705	0.986257	0.459519	0.789869
-1.93	0.660071	0.985961	0.462957	0.790756
-1.92	0.661084	0.985814	0.465458	0.791434
-1.91	0.661969	0.985666	0.467646	0.79202
-1.9	0.663119	0.985222	0.470616	0.7927
-1.89	0.663712	0.984927	0.472179	0.793028
-1.88	0.664076	0.984779	0.473117	0.793239
-1.87	0.665302	0.984631	0.476086	0.794065
-1.86	0.666567	0.984631	0.479056	0.794965
-1.85	0.667435	0.984631	0.481088	0.795582
-1.84	0.668238	0.984631	0.482963	0.796152
-1.83	0.66938	0.984336	0.485777	0.796866
-1.82	0.670257	0.98404	0.487965	0.79739
-1.81	0.671	0.98404	0.489684	0.797915
-1.8	0.671982	0.983892	0.492029	0.798561
-1.79	0.673172	0.983745	0.494842	0.799352
-1.78	0.674301	0.983301	0.497656	0.8
-1.77	0.674749	0.982858	0.498906	0.800168
-1.76	0.675366	0.982858	0.500313	0.800602
-1.75	0.676465	0.982858	0.502813	0.801374
-1.74	0.677222	0.982858	0.504533	0.801905
-1.73	0.678364	0.98271	0.50719	0.802655
-1.72	0.679056	0.98271	0.508753	0.80314
-1.71	0.680098	0.98271	0.511097	0.803868
-1.7	0.680659	0.982415	0.512504	0.804161
-1.69	0.681497	0.982415	0.514379	0.804745
-1.68	0.682756	0.982415	0.517193	0.805623
-1.67	0.683848	0.982267	0.519694	0.806332
-1.66	0.684487	0.981971	0.521257	0.806677
-1.65	0.684948	0.981824	0.522351	0.806947
-1.64	0.685797	0.981824	0.524226	0.807536
-1.63	0.68686	0.981824	0.526571	0.808273
-1.62	0.687688	0.98138	0.528603	0.808695
-1.61	0.688622	0.981085	0.530791	0.809239
-1.6	0.689415	0.980789	0.532666	0.809686
-1.59	0.690603	0.980641	0.535324	0.810454
-1.58	0.691506	0.980494	0.537355	0.811026
-1.57	0.692525	0.980198	0.5397	0.811624
-1.56	0.693506	0.98005	0.541888	0.812247
-1.55	0.694314	0.979755	0.543764	0.812699
-1.54	0.69552	0.979607	0.546421	0.813474
-1.53	0.696731	0.979459	0.549078	0.814251
-1.52	0.698209	0.979164	0.55236	0.815157
-1.51	0.698987	0.979016	0.554079	0.815636
-1.5	0.699736	0.97872	0.555799	0.816042
-1.49	0.700857	0.978425	0.558299	0.816702
-1.48	0.701665	0.977686	0.560331	0.816992
-1.47	0.702602	0.977538	0.562363	0.817575
-1.46	0.703093	0.97739	0.563457	0.817856
-1.45	0.70396	0.977243	0.565333	0.81839
-1.44	0.705249	0.976947	0.568146	0.819156
-1.43	0.706241	0.976651	0.570334	0.819721
-1.42	0.707312	0.976356	0.572679	0.820338
-1.41	0.708597	0.975617	0.575649	0.82094
-1.4	0.709983	0.975321	0.578618	0.821764
-1.39	0.710977	0.975321	0.58065	0.82243
-1.38	0.71165	0.974878	0.582213	0.822722
-1.37	0.712542	0.97473	0.584089	0.823265
-1.36	0.713544	0.97473	0.586121	0.823934
-1.35	0.71444	0.974583	0.587996	0.824478
-1.34	0.715294	0.973844	0.590028	0.824781
-1.33	0.716304	0.973844	0.59206	0.825452
-1.32	0.717413	0.973548	0.594405	0.826082
-1.31	0.718525	0.973253	0.596749	0.826712
-1.3	0.719392	0.972514	0.598781	0.827019
-1.29	0.720403	0.97207	0.600969	0.827525
-1.28	0.721668	0.97207	0.60347	0.828359
-1.27	0.722876	0.971775	0.605971	0.829047
-1.26	0.723751	0.971775	0.60769	0.829622
-1.25	0.725028	0.971775	0.610191	0.83046
-1.24	0.725958	0.971627	0.612066	0.831016
-1.23	0.727132	0.971479	0.614411	0.831731
-1.22	0.728421	0.971479	0.616912	0.832573
-1.21	0.72919	0.970888	0.618631	0.832858
-1.2	0.730021	0.970593	0.62035	0.833291
-1.19	0.731202	0.970001	0.622851	0.833841
-1.18	0.731764	0.969558	0.624101	0.834043
-1.17	0.732633	0.96941	0.625821	0.834553
-1.16	0.733781	0.96941	0.628009	0.835296
-1.15	0.735067	0.969263	0.63051	0.836074
-1.14	0.735991	0.968524	0.632541	0.836396
-1.13	0.736813	0.96808	0.634261	0.836761
-1.12	0.737779	0.967933	0.636136	0.837328
-1.11	0.738831	0.967785	0.638168	0.83795
-1.1	0.73972	0.967637	0.639887	0.838466
-1.09	0.741055	0.967194	0.642545	0.839156
-1.08	0.741698	0.967046	0.643795	0.839513
-1.07	0.742763	0.966898	0.645827	0.840139
-1.06	0.743607	0.966898	0.64739	0.840678
-1.05	0.743943	0.966455	0.648171	0.840725
-1.04	0.744788	0.966012	0.649891	0.841096
-1.03	0.745863	0.965864	0.651922	0.841726
-1.02	0.74697	0.96542	0.654111	0.842261
-1.01	0.748024	0.965125	0.656143	0.842818
-1	0.748366	0.964682	0.656924	0.842866
-0.99	0.748996	0.964386	0.658174	0.843152
-0.98	0.750086	0.964238	0.660206	0.843786
-0.97	0.751007	0.96409	0.661926	0.844312
-0.96	0.751989	0.963795	0.663801	0.844819
-0.95	0.752945	0.963352	0.665677	0.845251
-0.94	0.754485	0.963204	0.66849	0.846164
-0.93	0.755334	0.962613	0.670209	0.846469
-0.92	0.756069	0.961874	0.671772	0.846644
-0.91	0.7566	0.96143	0.672867	0.846805
-0.9	0.757865	0.961135	0.675211	0.847482
-0.89	0.758371	0.960544	0.676305	0.847568
-0.88	0.760145	0.960544	0.679431	0.848675
-0.87	0.761665	0.9601	0.682244	0.849448
-0.86	0.76271	0.959953	0.68412	0.850039
-0.85	0.763613	0.959509	0.685839	0.850426
-0.84	0.764283	0.958771	0.687246	0.850551
-0.83	0.765074	0.958179	0.688809	0.850807
-0.82	0.766221	0.958032	0.690841	0.851458
-0.81	0.76671	0.957736	0.691779	0.851643
-0.8	0.767136	0.957588	0.69256	0.851847
-0.79	0.767927	0.957441	0.693967	0.852276
-0.78	0.768838	0.957441	0.69553	0.852837
-0.77	0.769825	0.956849	0.697405	0.853209
-0.76	0.771265	0.956702	0.699906	0.854033
-0.75	0.772407	0.956406	0.701938	0.854615
-0.74	0.772841	0.956258	0.70272	0.854822
-0.73	0.773553	0.956111	0.70397	0.855198
-0.72	0.774584	0.955667	0.705846	0.85565
-0.71	0.775657	0.954928	0.707877	0.856007
-0.7	0.776776	0.954928	0.709753	0.856688
-0.69	0.777965	0.954781	0.711785	0.857351
-0.68	0.778354	0.954337	0.712566	0.857408
-0.67	0.779105	0.954337	0.713817	0.857864
-0.66	0.77994	0.953746	0.71538	0.858131
-0.65	0.780978	0.953746	0.717099	0.858759
-0.64	0.781829	0.953746	0.718506	0.859273
-0.63	0.782646	0.953007	0.720069	0.859466
-0.62	0.783449	0.952712	0.721475	0.859829
-0.61	0.784445	0.952416	0.723195	0.860308
-0.6	0.785749	0.951677	0.725539	0.86079
-0.59	0.786098	0.950938	0.726321	0.860697
-0.58	0.787026	0.950199	0.72804	0.860949
-0.57	0.788254	0.950052	0.730072	0.861623
-0.56	0.789111	0.94887	0.731791	0.861648
-0.55	0.789662	0.948131	0.732885	0.861671
-0.54	0.790732	0.948131	0.734605	0.862308
-0.53	0.791384	0.947392	0.735855	0.862389
-0.52	0.792043	0.947244	0.736949	0.862719
-0.51	0.793142	0.946801	0.738825	0.863186
-0.5	0.793997	0.946062	0.740388	0.863385
-0.49	0.794932	0.945766	0.741951	0.863814
-0.48	0.795918	0.945175	0.74367	0.864149
-0.47	0.797306	0.944584	0.746014	0.864719
-0.46	0.798251	0.944288	0.747577	0.86515
-0.45	0.798899	0.943993	0.748671	0.865407
-0.44	0.7998	0.943402	0.750234	0.865686
-0.43	0.800552	0.943106	0.751485	0.866002
-0.42	0.802162	0.943106	0.753986	0.866943
-0.41	0.803097	0.942663	0.755549	0.867301
-0.4	0.803934	0.94222	0.756955	0.867601
-0.39	0.805054	0.941628	0.758831	0.868002
-0.38	0.805896	0.941185	0.760238	0.868303
-0.37	0.806664	0.94089	0.761488	0.868622
-0.36	0.807282	0.940299	0.762582	0.868728
-0.35	0.808157	0.940003	0.763989	0.869108
-0.34	0.809366	0.939855	0.765864	0.869744
-0.33	0.810064	0.939707	0.766958	0.870083
-0.32	0.810769	0.938969	0.768209	0.870173
-0.31	0.811008	0.938525	0.768678	0.870119
-0.3	0.811557	0.938082	0.769616	0.870245
-0.29	0.812916	0.937491	0.771804	0.870771
-0.28	0.813309	0.937343	0.772429	0.870932
-0.27	0.814315	0.936456	0.774148	0.871125
-0.26	0.815827	0.935422	0.776649	0.871541
-0.25	0.816598	0.934979	0.777899	0.871788
-0.24	0.817418	0.934831	0.77915	0.872191
-0.23	0.818241	0.934683	0.7804	0.872594
-0.22	0.819041	0.934387	0.781651	0.872921
-0.21	0.820047	0.933353	0.78337	0.873039
-0.2	0.820843	0.932319	0.784776	0.873037
-0.19	0.821405	0.931136	0.785871	0.872836
-0.18	0.821941	0.931136	0.786652	0.873138
-0.17	0.822646	0.930841	0.787746	0.873405
-0.16	0.823199	0.93025	0.788684	0.873456
-0.15	0.823645	0.929659	0.789465	0.873447
-0.14	0.824308	0.929068	0.79056	0.873558
-0.13	0.824928	0.928181	0.791654	0.873514
-0.12	0.825378	0.92759	0.792435	0.873504
-0.11	0.825675	0.926703	0.79306	0.873277
-0.1	0.825995	0.925964	0.793686	0.873128
-0.09	0.82669	0.925521	0.79478	0.873318
-0.08	0.827472	0.92493	0.79603	0.873491
-0.07	0.828477	0.924339	0.797593	0.873786
-0.06	0.829705	0.923748	0.799469	0.874205
-0.05	0.830454	0.9236	0.800563	0.874554
-0.04	0.831316	0.923452	0.801813	0.874965
-0.03	0.832534	0.923452	0.803532	0.875639
-0.02	0.833667	0.922861	0.805252	0.875999
-0.01	0.834581	0.92227	0.806658	0.876237
0	0.835185	0.921827	0.807596	0.87637
0.01	0.836351	0.921383	0.809315	0.876811
0.02	0.837162	0.920792	0.810566	0.876988
0.03	0.838158	0.919905	0.812129	0.877131
0.04	0.838975	0.919314	0.813379	0.877309
0.05	0.84027	0.918871	0.815255	0.877815
0.06	0.840709	0.917984	0.816036	0.877649
0.07	0.841485	0.917837	0.81713	0.878004
0.08	0.84222	0.917393	0.818224	0.878201
0.09	0.843414	0.91695	0.819944	0.878646
0.1	0.843924	0.916507	0.820725	0.878719
0.11	0.844342	0.916211	0.82135	0.878809
0.12	0.845828	0.915324	0.823539	0.879205
0.13	0.846554	0.914733	0.824633	0.879324
0.14	0.846817	0.914142	0.825102	0.879193
0.15	0.847683	0.913699	0.826352	0.879454
0.16	0.848381	0.913699	0.82729	0.879829
0.17	0.84923	0.913108	0.82854	0.880011
0.18	0.850103	0.912664	0.829791	0.880274
0.19	0.850606	0.912073	0.830572	0.880268
0.2	0.851167	0.911039	0.83151	0.880086
0.21	0.85177	0.9103	0.832448	0.880063
0.22	0.852473	0.909413	0.833542	0.880023
0.23	0.853276	0.908379	0.834792	0.879966
0.24	0.853645	0.906753	0.835574	0.879398
0.25	0.854654	0.90631	0.83698	0.879725
0.26	0.85507	0.905867	0.837606	0.879736
0.27	0.855587	0.905276	0.838387	0.87973
0.28	0.856463	0.904684	0.839637	0.879914
0.29	0.857003	0.904241	0.840419	0.879988
0.3	0.857223	0.904093	0.840731	0.880035
0.31	0.857824	0.904093	0.841513	0.880351
0.32	0.858607	0.90365	0.842607	0.880553
0.33	0.859131	0.903059	0.843389	0.880548
0.34	0.860626	0.902468	0.84542	0.88105
0.35	0.861315	0.902172	0.846358	0.88127
0.36	0.86223	0.901729	0.847609	0.881537
0.37	0.862537	0.901286	0.848078	0.881486
0.38	0.863359	0.900103	0.849328	0.881349
0.39	0.863978	0.899217	0.850266	0.881245
0.4	0.8646	0.89833	0.851204	0.881142
0.41	0.865489	0.897591	0.852454	0.881248
0.42	0.865848	0.896557	0.853079	0.880935
0.43	0.866162	0.896113	0.853548	0.880883
0.44	0.867679	0.895375	0.85558	0.881309
0.45	0.868187	0.894488	0.856361	0.881141
0.46	0.869559	0.894488	0.858081	0.881847
0.47	0.870003	0.894045	0.858706	0.88186
0.48	0.8712	0.893601	0.860269	0.882259
0.49	0.872006	0.89301	0.861363	0.882383
0.5	0.872543	0.892271	0.862144	0.882297
0.51	0.872919	0.891237	0.86277	0.881983
0.52	0.873912	0.890055	0.864176	0.881909
0.53	0.874582	0.889316	0.865114	0.881887
0.54	0.875673	0.888872	0.866521	0.882224
0.55	0.876385	0.888429	0.867459	0.882366
0.56	0.877593	0.887838	0.869022	0.882686
0.57	0.878495	0.886804	0.870272	0.88263
0.58	0.87905	0.886065	0.871053	0.882543
0.59	0.87953	0.885769	0.871679	0.882639
0.6	0.880106	0.885178	0.87246	0.882635
0.61	0.880907	0.884291	0.873554	0.882596
0.62	0.881416	0.883109	0.874336	0.882262
0.63	0.881554	0.882075	0.874648	0.881814
0.64	0.881787	0.880745	0.875117	0.881266
0.65	0.882057	0.87971	0.875586	0.880882
0.66	0.882327	0.878676	0.876055	0.880498
0.67	0.882484	0.877789	0.876368	0.88013
0.68	0.883465	0.877198	0.877618	0.88032
0.69	0.883957	0.876903	0.878243	0.880415
0.7	0.884311	0.875425	0.878868	0.879846
0.71	0.884886	0.874686	0.87965	0.879756
0.72	0.885526	0.873356	0.880588	0.879399
0.73	0.885989	0.872765	0.881213	0.879327
0.74	0.887133	0.871139	0.882776	0.879064
0.75	0.887817	0.870105	0.883714	0.878872
0.76	0.88857	0.869662	0.884651	0.879014
0.77	0.889174	0.86907	0.885433	0.879008
0.78	0.88931	0.867888	0.885746	0.878468
0.79	0.890085	0.867593	0.886683	0.878695
0.8	0.890238	0.866558	0.886996	0.878239
0.81	0.890848	0.865967	0.887777	0.878232
0.82	0.891003	0.864933	0.88809	0.877774
0.83	0.891686	0.863751	0.889028	0.877496
0.84	0.892218	0.862421	0.889809	0.877066
0.85	0.892841	0.860647	0.890747	0.876448
0.86	0.893444	0.859908	0.891529	0.876355
0.87	0.894121	0.858578	0.892466	0.875989
0.88	0.89494	0.857248	0.89356	0.875689
0.89	0.894997	0.85651	0.893717	0.87533
0.9	0.896072	0.856214	0.894967	0.87569
0.91	0.896856	0.855771	0.895905	0.875832
0.92	0.897579	0.854736	0.896843	0.875634
0.93	0.897934	0.854145	0.897312	0.875492
0.94	0.898709	0.853554	0.898249	0.875549
0.95	0.899377	0.853258	0.899031	0.875711
0.96	0.89986	0.85252	0.899656	0.87555
0.97	0.900594	0.851485	0.900594	0.875351
0.98	0.900751	0.850303	0.900907	0.8748
0.99	0.901349	0.849269	0.901688	0.874534
1	0.901776	0.847939	0.902313	0.874029
1.01	0.901779	0.846609	0.90247	0.873323
1.02	0.902351	0.845279	0.903251	0.872883
1.03	0.902512	0.844096	0.903564	0.872327
1.04	0.902945	0.842766	0.904189	0.871818
1.05	0.903569	0.84188	0.90497	0.871634
1.06	0.903559	0.840402	0.905127	0.870837
1.07	0.904269	0.838924	0.906064	0.870372
1.08	0.904519	0.837151	0.906533	0.869532
1.09	0.90512	0.835969	0.907315	0.869171
1.1	0.905609	0.835082	0.90794	0.868917
1.11	0.906115	0.834343	0.908565	0.868749
1.12	0.906416	0.833013	0.909034	0.868166
1.13	0.906793	0.832422	0.909503	0.868018
1.14	0.906789	0.830944	0.909659	0.867212
1.15	0.907153	0.830205	0.910128	0.866975
1.16	0.907959	0.829467	0.911066	0.86694
1.17	0.908664	0.829171	0.911847	0.867099
1.18	0.908988	0.827989	0.912316	0.8666
1.19	0.909431	0.826511	0.912942	0.865991
1.2	0.909609	0.825329	0.913254	0.865422
1.21	0.909669	0.824442	0.91341	0.864961
1.22	0.910487	0.823703	0.914348	0.864924
1.23	0.91037	0.822521	0.914348	0.864219
1.24	0.910969	0.821043	0.91513	0.863672
1.25	0.912036	0.819713	0.91638	0.863413
1.26	0.912836	0.818679	0.917318	0.863197
1.27	0.912778	0.818088	0.917318	0.862843
1.28	0.91328	0.817053	0.917943	0.862491
1.29	0.913936	0.816019	0.918725	0.862206
1.3	0.914954	0.815576	0.919819	0.862411
1.31	0.915173	0.814689	0.920131	0.862012
1.32	0.915683	0.813654	0.920756	0.861659
1.33	0.916361	0.812768	0.921538	0.861461
1.34	0.916694	0.811438	0.922007	0.860861
1.35	0.917043	0.810256	0.922476	0.860348
1.36	0.917827	0.808778	0.923414	0.859859
1.37	0.918292	0.807152	0.924039	0.859143
1.38	0.918519	0.806266	0.924351	0.858739
1.39	0.919028	0.805083	0.924977	0.858291
1.4	0.919001	0.804788	0.924977	0.858111
1.41	0.919344	0.803458	0.925445	0.857503
1.42	0.919858	0.802276	0.926071	0.857053
1.43	0.920319	0.800502	0.926696	0.85624
1.44	0.920824	0.799172	0.927321	0.855696
1.45	0.920963	0.797251	0.927634	0.854653
1.46	0.92184	0.796512	0.928571	0.854606
1.47	0.922998	0.79533	0.929822	0.854421
1.48	0.9235	0.793853	0.930447	0.853783
1.49	0.924245	0.791488	0.931385	0.85273
1.5	0.924421	0.789863	0.931697	0.851861
1.51	0.924554	0.789567	0.931854	0.851746
1.52	0.925251	0.788385	0.932635	0.851352
1.53	0.925682	0.787794	0.933104	0.85119
1.54	0.9257	0.786168	0.93326	0.850248
1.55	0.926565	0.784986	0.934198	0.84992
1.56	0.926761	0.783508	0.934511	0.849135
1.57	0.92662	0.781883	0.934511	0.848121
1.58	0.926868	0.780996	0.934823	0.847702
1.59	0.927266	0.779962	0.935292	0.847259
1.6	0.927692	0.779223	0.935761	0.847
1.61	0.928395	0.777893	0.936543	0.846506
1.62	0.928635	0.776858	0.936855	0.845993
1.63	0.928887	0.775972	0.937168	0.845572
1.64	0.929255	0.774494	0.937637	0.844846
1.65	0.929142	0.773164	0.937637	0.844007
1.66	0.929537	0.771982	0.938106	0.843465
1.67	0.929552	0.770208	0.938262	0.842412
1.68	0.930166	0.769617	0.938887	0.84231
1.69	0.930682	0.767844	0.939512	0.841457
1.7	0.931133	0.767253	0.939981	0.841287
1.71	0.931642	0.765332	0.940606	0.840337
1.72	0.932384	0.76415	0.941388	0.839925
1.73	0.932635	0.763115	0.941701	0.839402
1.74	0.933539	0.761785	0.942638	0.838962
1.75	0.933406	0.76016	0.942638	0.837921
1.76	0.933988	0.758977	0.943264	0.837437
1.77	0.933904	0.757943	0.943264	0.836773
1.78	0.934489	0.756761	0.943889	0.836286
1.79	0.935236	0.755431	0.94467	0.835772
1.8	0.935537	0.752771	0.945139	0.834261
1.81	0.935923	0.751145	0.945608	0.833415
1.82	0.936025	0.750259	0.945764	0.83291
1.83	0.936426	0.748781	0.946233	0.832156
1.84	0.937512	0.747155	0.947327	0.831579
1.85	0.937721	0.745382	0.94764	0.830562
1.86	0.93814	0.744052	0.948109	0.829899
1.87	0.938071	0.743165	0.948109	0.829321
1.88	0.9382	0.742574	0.948265	0.829003
1.89	0.938237	0.740801	0.948421	0.827911
1.9	0.938438	0.73888	0.948734	0.826788
1.91	0.938687	0.73755	0.949047	0.826051
1.92	0.939611	0.735777	0.949984	0.825294
1.93	0.940242	0.734742	0.95061	0.824886
1.94	0.940664	0.733264	0.951078	0.824116
1.95	0.941031	0.731048	0.951547	0.822854
1.96	0.942018	0.729866	0.952485	0.822481
1.97	0.942256	0.72824	0.952798	0.821539
1.98	0.942496	0.726614	0.95311	0.820594
1.99	0.942577	0.725284	0.953267	0.819776
2	0.942852	0.724102	0.953579	0.819124
2.01	0.943404	0.721738	0.954204	0.817816
2.02	0.943809	0.719817	0.954673	0.816734
2.03	0.944585	0.717896	0.955455	0.815785
2.04	0.944888	0.717009	0.955767	0.815325
2.05	0.945366	0.715975	0.956236	0.814834
2.06	0.945597	0.714053	0.956549	0.813673
2.07	0.945622	0.711837	0.956705	0.812242
2.08	0.945887	0.710359	0.957018	0.811376
2.09	0.946922	0.709177	0.957956	0.810984
2.1	0.947379	0.707699	0.958425	0.810184
2.11	0.947452	0.706074	0.958581	0.809145
2.12	0.947452	0.703414	0.958737	0.807395
2.13	0.947883	0.701493	0.959206	0.806285
2.14	0.947979	0.700163	0.959362	0.80544
2.15	0.948404	0.698094	0.959831	0.804222
2.16	0.949064	0.696616	0.960456	0.803477
2.17	0.949546	0.695286	0.960925	0.802764
2.18	0.949626	0.69366	0.961082	0.801708
2.19	0.949919	0.69233	0.961394	0.800923
2.2	0.950183	0.690557	0.961707	0.799829
2.21	0.950653	0.688932	0.962176	0.798903
2.22	0.95088	0.686567	0.962488	0.797391
2.23	0.95156	0.685089	0.963113	0.796632
2.24	0.951979	0.682577	0.963582	0.795077
2.25	0.951977	0.679622	0.963739	0.793068
2.26	0.952025	0.677405	0.963895	0.791573
2.27	0.952083	0.675336	0.964051	0.790179
2.28	0.952341	0.673267	0.964364	0.788849
2.29	0.952361	0.670607	0.96452	0.787027
2.3	0.952572	0.6678	0.964833	0.785162
2.31	0.952633	0.665731	0.964989	0.783751
2.32	0.952492	0.663662	0.964989	0.782268
2.33	0.953082	0.660411	0.965614	0.780203
2.34	0.953185	0.658933	0.965771	0.779205
2.35	0.953473	0.65716	0.966083	0.77806
2.36	0.953548	0.655239	0.966239	0.776736
2.37	0.95381	0.653022	0.966552	0.775263
2.38	0.954467	0.65051	0.967177	0.773706
2.39	0.954565	0.648884	0.967334	0.772587
2.4	0.954794	0.646077	0.967646	0.770668
2.41	0.955044	0.643564	0.967959	0.768959
2.42	0.955785	0.642087	0.968584	0.768143
2.43	0.956291	0.640166	0.969053	0.766929
2.44	0.956339	0.637653	0.969209	0.765139
2.45	0.956328	0.634254	0.969365	0.762683
2.46	0.956191	0.632186	0.969365	0.761142
2.47	0.957303	0.629526	0.970303	0.759561
2.48	0.957759	0.62657	0.970772	0.757549
2.49	0.958466	0.624058	0.971397	0.755929
2.5	0.958286	0.62125	0.971397	0.75381
2.51	0.959039	0.619329	0.972023	0.752626
2.52	0.959512	0.616374	0.972491	0.750585
2.53	0.960092	0.615044	0.97296	0.749775
2.54	0.960185	0.612975	0.973117	0.748264
2.55	0.960689	0.610315	0.973585	0.746431
2.56	0.961404	0.607359	0.974211	0.74443
2.57	0.961259	0.604995	0.974211	0.742608
2.58	0.961122	0.602778	0.974211	0.740895
2.59	0.961229	0.600857	0.974367	0.739474
2.6	0.961301	0.598345	0.974523	0.73759
2.61	0.961713	0.593912	0.974992	0.734332
2.62	0.962776	0.592434	0.975774	0.73351
2.63	0.962874	0.590217	0.97593	0.731837
2.64	0.963196	0.587853	0.976243	0.730109
2.65	0.963026	0.585045	0.976243	0.727891
2.66	0.963099	0.582385	0.976399	0.72585
2.67	0.963217	0.580464	0.976555	0.724389
2.68	0.963009	0.577065	0.976555	0.721678
2.69	0.963339	0.574701	0.976868	0.719919
2.7	0.963496	0.573371	0.977024	0.718918
2.71	0.964277	0.570415	0.977649	0.716806
2.72	0.96434	0.56746	0.977806	0.714485
2.73	0.964484	0.565834	0.977962	0.713235
2.74	0.964783	0.562731	0.978274	0.710846
2.75	0.965087	0.559628	0.978587	0.708446
2.76	0.965164	0.55682	0.978743	0.706213
2.77	0.965278	0.554603	0.9789	0.704458
2.78	0.965401	0.552534	0.979056	0.70282
2.79	0.966001	0.550022	0.979525	0.700942
2.8	0.966884	0.547953	0.98015	0.699491
2.81	0.966719	0.545146	0.98015	0.697156
2.82	0.967334	0.542633	0.980619	0.695257
2.83	0.967178	0.539973	0.980619	0.69303
2.84	0.967802	0.537461	0.981088	0.691116
2.85	0.967846	0.533767	0.981244	0.688066
2.86	0.96795	0.531107	0.9814	0.685878
2.87	0.96886	0.528742	0.982026	0.68413
2.88	0.969218	0.525787	0.982338	0.68174
2.89	0.969365	0.523718	0.982495	0.680035
2.9	0.969197	0.520763	0.982495	0.677497
2.91	0.969638	0.519137	0.982807	0.676227
2.92	0.970245	0.51559	0.983276	0.673357
2.93	0.970901	0.512783	0.983745	0.671115
2.94	0.971019	0.509975	0.983901	0.668734
2.95	0.971129	0.507019	0.984058	0.666214
2.96	0.971486	0.503473	0.98437	0.663228
2.97	0.971649	0.501404	0.984526	0.661468
2.98	0.972286	0.497709	0.984995	0.658391
2.99	0.9724	0.494606	0.985152	0.655696
3	0.972547	0.492094	0.985308	0.653518
3.01	0.972933	0.488695	0.985621	0.6506
3.02	0.973349	0.48574	0.985933	0.648068
3.03	0.973182	0.482636	0.985933	0.645263
3.04	0.973313	0.479681	0.986089	0.642645
3.05	0.973811	0.478055	0.986402	0.641292
3.06	0.97362	0.474509	0.986402	0.638053
3.07	0.973492	0.472144	0.986402	0.635884
3.08	0.974194	0.468598	0.986871	0.632808
3.09	0.97405	0.465938	0.986871	0.630348
3.1	0.97479	0.462834	0.98734	0.627655
3.11	0.975188	0.458844	0.987652	0.624058
3.12	0.975625	0.455446	0.987965	0.620995
3.13	0.975478	0.452638	0.987965	0.618351
3.14	0.976297	0.450421	0.988434	0.616443
3.15	0.976759	0.44717	0.988746	0.613482
3.16	0.976835	0.442441	0.988903	0.609032
3.17	0.976981	0.439042	0.989059	0.605832
3.18	0.977469	0.435939	0.989372	0.602964
3.19	0.977644	0.432984	0.989528	0.600164
3.2	0.978159	0.430176	0.989841	0.597557
3.21	0.978579	0.425299	0.990153	0.592913
3.22	0.979424	0.422048	0.990622	0.5899
3.23	0.979959	0.419093	0.990935	0.587103
3.24	0.980467	0.415398	0.991247	0.583558
3.25	0.981331	0.411704	0.991716	0.580054
3.26	0.981554	0.408896	0.991872	0.5773
3.27	0.981382	0.405054	0.991872	0.573431
3.28	0.982615	0.400916	0.992498	0.569479
3.29	0.982463	0.39737	0.992498	0.565867
3.3	0.982288	0.39338	0.992498	0.561781
3.31	0.982143	0.390129	0.992498	0.558435
3.32	0.981968	0.386286	0.992498	0.55446
3.33	0.982523	0.382149	0.99281	0.550271
3.34	0.982712	0.378011	0.992967	0.545998
3.35	0.983255	0.373134	0.993279	0.540975
3.36	0.983504	0.370031	0.993435	0.537743
3.37	0.984165	0.367371	0.993748	0.535026
3.38	0.983981	0.363086	0.993748	0.53044
3.39	0.983812	0.359243	0.993748	0.526304
3.4	0.985282	0.35614	0.994373	0.523174
3.41	0.985483	0.351116	0.99453	0.51776
3.42	0.985762	0.347865	0.994686	0.514255
3.43	0.986475	0.344909	0.994998	0.511114
3.44	0.986729	0.340624	0.995155	0.506426
3.45	0.98699	0.336338	0.995311	0.501708
3.46	0.98766	0.331166	0.995624	0.496016
3.47	0.987478	0.326289	0.995624	0.490503
3.48	0.987279	0.321117	0.995624	0.484612
3.49	0.987109	0.316832	0.995624	0.479696
3.5	0.987907	0.313876	0.995936	0.476393
3.51	0.987718	0.309	0.995936	0.470734
3.52	0.988937	0.303827	0.996405	0.464843
3.53	0.989253	0.299246	0.996561	0.459496
3.54	0.989071	0.294222	0.996561	0.453531
3.55	0.989868	0.288754	0.996874	0.447088
3.56	0.990186	0.283287	0.99703	0.440538
3.57	0.990099	0.280774	0.99703	0.437486
3.58	0.990441	0.275602	0.997187	0.431214
3.59	0.991337	0.270578	0.997499	0.425122
3.6	0.991214	0.266736	0.997499	0.420354
3.61	0.991601	0.261711	0.997656	0.414124
3.62	0.992032	0.257574	0.997812	0.408963
3.63	0.991879	0.252697	0.997812	0.402779
3.64	0.992262	0.246343	0.997968	0.394696
3.65	0.992097	0.24117	0.997968	0.388017
3.66	0.99194	0.236442	0.997968	0.381862
3.67	0.991834	0.233338	0.997968	0.377796
3.68	0.991667	0.228609	0.997968	0.371562
3.69	0.991531	0.224915	0.997968	0.366659
3.7	0.99271	0.221368	0.998281	0.362011
3.71	0.993183	0.21531	0.998437	0.353898
3.72	0.993711	0.210137	0.998593	0.346914
3.73	0.993594	0.206295	0.998593	0.341654
3.74	0.993407	0.200384	0.998593	0.333497
3.75	0.993228	0.195064	0.998593	0.326087
3.76	0.993841	0.190779	0.99875	0.320109
3.77	0.994458	0.185607	0.998906	0.312827
3.78	0.994304	0.180582	0.998906	0.305653
3.79	0.994157	0.176001	0.998906	0.299058
3.8	0.993976	0.170681	0.998906	0.291336
3.81	0.994709	0.166691	0.999062	0.285533
3.82	0.99457	0.162406	0.999062	0.279217
3.83	0.994345	0.155904	0.999062	0.269545
3.84	0.995117	0.150584	0.999219	0.261584
3.85	0.994949	0.145559	0.999219	0.253964
3.86	0.994786	0.140978	0.999219	0.246958
3.87	0.9946	0.136102	0.999219	0.239438
3.88	0.99435	0.130043	0.999219	0.230005
3.89	0.99409	0.12428	0.999219	0.220938
3.9	0.993835	0.119107	0.999219	0.212721
3.91	0.993622	0.115117	0.999219	0.20633
3.92	0.993333	0.110093	0.999219	0.198217
3.93	0.992997	0.104773	0.999219	0.189547
3.94	0.994203	0.101374	0.999375	0.183988
3.95	0.993884	0.0960544	0.999375	0.175179
3.96	0.993641	0.09236	0.999375	0.16901
3.97	0.996644	0.0877789	0.999687	0.161347
3.98	0.996396	0.0817201	0.999687	0.151052
3.99	0.996139	0.0762524	0.999687	0.141661
4	0.995976	0.0731491	0.999687	0.136289
4.01	0.995754	0.0693069	0.999687	0.129594
4.02	0.995516	0.0656125	0.999687	0.123111
4.03	0.995227	0.0616226	0.999687	0.116059
4.04	0.997462	0.058076	0.999844	0.109761
4.05	0.997297	0.0545293	0.999844	0.103405
4.06	0.997135	0.051426	0.999844	0.0978078
4.07	0.996988	0.0489138	0.999844	0.0932526
4.08	0.996774	0.0456628	0.999844	0.0873251
4.09	1	0.0435939	1	0.0835457
4.1	1	0.0406384	1	0.0781028
4.11	1	0.0370918	1	0.0715304
4.12	1	0.0353185	1	0.0682272
4.13	1	0.0333974	1	0.0646361
4.14	1	0.0314763	1	0.0610315
4.15	1	0.0286685	1	0.0557391
4.16	1	0.0267475	1	0.0521013
4.17	1	0.0251219	1	0.0490125
4.18	1	0.0233486	1	0.0456318
4.19	1	0.0215753	1	0.0422393
4.2	1	0.0206886	1	0.0405386
4.21	1	0.0190631	1	0.037413
4.22	1	0.0178809	1	0.0351336
4.23	1	0.0168465	1	0.0331347
4.24	1	0.0164031	1	0.0322768
4.25	1	0.0155165	1	0.0305588
4.26	1	0.0149254	1	0.0294118
4.27	1	0.0134476	1	0.0265383
4.28	1	0.0127087	1	0.0250985
4.29	1	0.0118221	1	0.0233679
4.3	1	0.0110832	1	0.0219234
4.31	1	0.0103443	1	0.0204768
4.32	1	0.0101965	1	0.0201872
4.33	1	0.00975321	1	0.019318
4.34	1	0.00945766	1	0.0187381
4.35	1	0.00886656	1	0.0175773
4.36	1	0.00827545	1	0.0164151
4.37	1	0.00783213	1	0.0155425
4.38	1	0.00753657	1	0.0149604
4.39	1	0.00724102	1	0.0143779
4.4	1	0.00694547	1	0.0137951
4.41	1	0.00664992	1	0.013212
4.42	1	0.00664992	1	0.013212
4.43	1	0.00620659	1	0.0123366
4.44	1	0.00605881	1	0.0120447
4.45	1	0.00576326	1	0.0114605
4.46	1	0.00546771	1	0.010876
4.47	1	0.00546771	1	0.010876
4.48	1	0.00546771	1	0.010876
4.49	1	0.00546771	1	0.010876
4.5	1	0.00517216	1	0.0102911
4.51	1	0.00517216	1	0.0102911
4.52	1	0.00502438	1	0.00999853
4.53	1	0.00487661	1	0.00970588
4.54	1	0.00458106	1	0.00912033
4.55	1	0.00458106	1	0.00912033
4.56	1	0.00443328	1	0.00882742
4.57	1	0.0042855	1	0.00853443
4.58	1	0.00398995	1	0.00794819
4.59	1	0.00354662	1	0.00706818
4.6	1	0.00354662	1	0.00706818
4.61	1	0.00325107	1	0.00648107
4.62	1	0.00325107	1	0.00648107
4.63	1	0.00325107	1	0.00648107
4.64	1	0.00325107	1	0.00648107
4.65	1	0.0031033	1	0.00618739
4.66	1	0.00295552	1	0.00589362
4.67	1	0.00295552	1	0.00589362
4.68	1	0.00280774	1	0.00559976
4.69	1	0.00280774	1	0.00559976
4.7	1	0.00280774	1	0.00559976
4.71	1	0.00236442	1	0.00471768
4.72	1	0.00236442	1	0.00471768
4.73	1	0.00236442	1	0.00471768
4.74	1	0.00236442	1	0.00471768
4.75	1	0.00221664	1	0.00442347
4.76	1	0.00221664	1	0.00442347
4.77	1	0.00206886	1	0.00412918
4.78	1	0.00206886	1	0.00412918
4.79	1	0.00177331	1	0.00354035
4.8	1	0.00177331	1	0.00354035
4.81	1	0.00162554	1	0.0032458
4.82	1	0.00162554	1	0.0032458
4.83	1	0.00162554	1	0.0032458
4.84	1	0.00147776	1	0.00295116
4.85	1	0.00147776	1	0.00295116
4.86	1	0.00147776	1	0.00295116
4.87	1	0.00147776	1	0.00295116
4.88	1	0.00132998	1	0.00265643
4.89	1	0.00118221	1	0.00236162
4.9	1	0.00118221	1	0.00236162
4.91	1	0.00103443	1	0.00206673
4.92	1	0.00103443	1	0.00206673
4.93	1	0.000886656	1	0.00177174
4.94	1	0.000886656	1	0.00177174
4.95	1	0.000886656	1	0.00177174
4.96	1	0.000886656	1	0.00177174
4.97	1	0.00073888	1	0.00147667
4.98	1	0.00073888	1	0.00147667
4.99	1	0.00073888	1	0.00147667
5	1	0.00073888	1	0.00147667
5.01	1	0.00073888	1	0.00147667
5.02	1	0.00073888	1	0.00147667
5.03	1	0.00073888	1	0.00147667
5.04	1	0.00073888	1	0.00147667
5.05	1	0.00073888	1	0.00147667
5.06	1	0.000591104	1	0.00118151
5.07	1	0.000443328	1	0.000886263
5.08	1	0.000443328	1	0.000886263
5.09	1	0.000295552	1	0.000590929
5.1	1	0.000295552	1	0.000590929
5.11	1	0.000295552	1	0.000590929
5.12	1	0.000295552	1	0.000590929
5.13	1	0.000295552	1	0.000590929
5.14	1	0.000295552	1	0.000590929
5.15	1	0.000295552	1	0.000590929
5.16	1	0.000295552	1	0.000590929
5.17	1	0.000295552	1	0.000590929
5.18	1	0.000295552	1	0.000590929
5.19	1	0.000295552	1	0.000590929
5.2	1	0.000295552	1	0.000590929
5.21	1	0.000295552	1	0.000590929
5.22	1	0.000295552	1	0.000590929
5.23	1	0.000295552	1	0.000590929
5.24	1	0.000295552	1	0.000590929
5.25	1	0.000295552	1	0.000590929
5.26	1	0.000295552	1	0.000590929
5.27	1	0.000295552	1	0.000590929
5.28	1	0.000295552	1	0.000590929
5.29	1	0.000295552	1	0.000590929
5.3	1	0.000295552	1	0.000590929
5.31	1	0.000295552	1	0.000590929
5.32	1	0.000295552	1	0.000590929
5.33	1	0.000295552	1	0.000590929
5.34	1	0.000295552	1	0.000590929
5.35	1	0.000295552	1	0.000590929
5.36	1	0.000295552	1	0.000590929
5.37	1	0.000295552	1	0.000590929
5.38	1	0.000295552	1	0.000590929
5.39	1	0.000295552	1	0.000590929
5.4	1	0.000295552	1	0.000590929
5.41	1	0.000295552	1	0.000590929
5.42	1	0.000295552	1	0.000590929
5.43	1	0.000295552	1	0.000590929
5.44	1	0.000295552	1	0.000590929
5.45	1	0.000295552	1	0.000590929
5.46	1	0.000147776	1	0.000295508
5.47	1	0.000147776	1	0.000295508
5.48	1	0.000147776	1	0.000295508
5.49	1	0.000147776	1	0.000295508
5.5	1	0.000147776	1	0.000295508
5.51	1	0.000147776	1	0.000295508
5.52	1	0.000147776	1	0.000295508
5.53	1	0.000147776	1	0.000295508
5.54	1	0.000147776	1	0.000295508
5.55	1	0.000147776	1	0.000295508
5.56	1	0.000147776	1	0.000295508
5.57	1	0.000147776	1	0.000295508
5.58	1	0.000147776	1	0.000295508
5.59	1	0.000147776	1	0.000295508
5.6	1	0.000147776	1	0.000295508
5.61	1	0.000147776	1	0.000295508
5.62	1	0.000147776	1	0.000295508
5.63	1	0.000147776	1	0.000295508
5.64	1	0.000147776	1	0.000295508
5.65	1	0.000147776	1	0.000295508
5.66	1	0.000147776	1	0.000295508
5.67	1	0.000147776	1	0.000295508
5.68	1	0.000147776	1	0.000295508
5.69	1	0.000147776	1	0.000295508
5.7	1	0.000147776	1	0.000295508
5.71	1	0.000147776	1	0.000295508
5.72	1	0.000147776	1	0.000295508
5.73	1	0.000147776	1	0.000295508
5.74	1	0.000147776	1	0.000295508
5.75	1	0.000147776	1	0.000295508
5.76	1	0.000147776	1	0.000295508
5.77	1	0.000147776	1	0.000295508
5.78	1	0.000147776	1	0.000295508
5.79	1	0.000147776	1	0.000295508
5.8	1	0.000147776	1	0.000295508
5.81	1	0.000147776	1	0.000295508
5.82	1	0.000147776	1	0.000295508
5.83	1	0.000147776	1	0.000295508
5.84	1	0.000147776	1	0.000295508
5.85	1	0.000147776	1	0.000295508
5.86	1	0.000147776	1	0.000295508
5.87	1	0.000147776	1	0.000295508
5.88	1	0.000147776	1	0.000295508
5.89	1	0.000147776	1	0.000295508
5.9	1	0.000147776	1	0.000295508
5.91	1	0.000147776	1	0.000295508
5.92	1	0.000147776	1	0.000295508
5.93	1	0.000147776	1	0.000295508
5.94	1	0.000147776	1	0.000295508
5.95	1	0.000147776	1	0.000295508
5.96	1	0.000147776	1	0.000295508
5.97	1	0.000147776	1	0.000295508
5.98	1	0.000147776	1	0.000295508
5.99	1	0.000147776	1	0.000295508
6	1	0.000147776	1	0.000295508
6.01	1	0.000147776	1	0.000295508
6.02	1	0.000147776	1	0.000295508
6.03	1	0.000147776	1	0.000295508
6.04	1	0.000147776	1	0.000295508
6.05	1	0.000147776	1	0.000295508
6.06	1	0.000147776	1	0.000295508
6.07	1	0.000147776	1	0.000295508
6.08	1	0.000147776	1	0.000295508
6.09	1	0.000147776	1	0.000295508
6.1	1	0.000147776	1	0.000295508
6.11	1	0.000147776	1	0.000295508
6.12	1	0.000147776	1	0.000295508
6.13	1	0.000147776	1	0.000295508
6.14	1	0.000147776	1	0.000295508
6.15	1	0.000147776	1	0.000295508
6.16	1	0.000147776	1	0.000295508
6.17	1	0.000147776	1	0.000295508
6.18	1	0.000147776	1	0.000295508
6.19	1	0.000147776	1	0.000295508
6.2	1	0.000147776	1	0.000295508
6.21	1	0.000147776	1	0.000295508
6.22	1	0.000147776	1	0.000295508
6.23	1	0.000147776	1	0.000295508
6.24	1	0.000147776	1	0.000295508
6.25	1	0.000147776	1	0.000295508
6.26	1	0.000147776	1	0.000295508
6.27	1	0.000147776	1	0.000295508
6.28	1	0.000147776	1	0.000295508
6.29	1	0.000147776	1	0.000295508
6.3	1	0.000147776	1	0.000295508
6.31	1	0.000147776	1	0.000295508
6.32	1	0.000147776	1	0.000295508

[truncated: 1 more sheets: REVEL_score_table_FINAL]
