# Supplementary material for: Predicting the pathogenicity of missense variants using features derived from AlphaFold2
Source: Bioinformatics. 2023 Apr 21;39(5):btad280. doi: 10.1093/bioinformatics/btad280 (PMC10203375; doi:10.1093/bioinformatics/btad280)
Supplement: btad280_Supplementary_Data [file btad280_supplementary_data.zip › Supplementary_Tables_S1toS5.xlsx]

## Sheet: S1
Table S1: Features that were extracted from AlphaFold and used for building the models
value	Tool	Meaning / Reference
AMIDE_6A	FEATURE	see FEATURE user manual; the suffix "_core" or "_6A" indicate that the calculation was performed for a shell with a diameter of 0 or 6 angstroms, respectively.
AMIDE_6A_toAS	FEATURE	see FEATURE user manual; the suffix "_core" or "_6A" indicate that the calculation was performed for a shell with a diameter of 0 or 6 angstroms, respectively. The suffix toAS indicates that the difference between the average value of the alternative residue and the actual value of the reference residue has been calculated (see Methods).
AMINE_6A	FEATURE	see FEATURE user manual; the suffix "_core" or "_6A" indicate that the calculation was performed for a shell with a diameter of 0 or 6 angstroms, respectively.
AMINE_6A_toAS	FEATURE	see FEATURE user manual; the suffix "_core" or "_6A" indicate that the calculation was performed for a shell with a diameter of 0 or 6 angstroms, respectively. The suffix toAS indicates that the difference between the average value of the alternative residue and the actual value of the reference residue has been calculated (see Methods).
aroaro	protinter	count of aromatic-aromatic interactions the residue is involved in
aroaro_toAS	protinter	count of aromatic-aromatic interactions the residue is involved in
arosul	protinter	count of aromatic-sulphur interactions the residue is involved in
arosul_toAS	protinter	count of aromatic-sulphur interactions the residue is involved in
ATOM_TYPE_IS_C_6A	FEATURE	see FEATURE user manual; the suffix "_core" or "_6A" indicate that the calculation was performed for a shell with a diameter of 0 or 6 angstroms, respectively.
ATOM_TYPE_IS_CA_6A	FEATURE	see FEATURE user manual; the suffix "_core" or "_6A" indicate that the calculation was performed for a shell with a diameter of 0 or 6 angstroms, respectively.
ATOM_TYPE_IS_CT_6A	FEATURE	see FEATURE user manual; the suffix "_core" or "_6A" indicate that the calculation was performed for a shell with a diameter of 0 or 6 angstroms, respectively.
ATOM_TYPE_IS_N_6A	FEATURE	see FEATURE user manual; the suffix "_core" or "_6A" indicate that the calculation was performed for a shell with a diameter of 0 or 6 angstroms, respectively.
ATOM_TYPE_IS_N2_6A	FEATURE	see FEATURE user manual; the suffix "_core" or "_6A" indicate that the calculation was performed for a shell with a diameter of 0 or 6 angstroms, respectively.
ATOM_TYPE_IS_N3_6A	FEATURE	see FEATURE user manual; the suffix "_core" or "_6A" indicate that the calculation was performed for a shell with a diameter of 0 or 6 angstroms, respectively.
ATOM_TYPE_IS_NA_6A	FEATURE	see FEATURE user manual; the suffix "_core" or "_6A" indicate that the calculation was performed for a shell with a diameter of 0 or 6 angstroms, respectively.
ATOM_TYPE_IS_O_6A	FEATURE	see FEATURE user manual; the suffix "_core" or "_6A" indicate that the calculation was performed for a shell with a diameter of 0 or 6 angstroms, respectively.
ATOM_TYPE_IS_O2_6A	FEATURE	see FEATURE user manual; the suffix "_core" or "_6A" indicate that the calculation was performed for a shell with a diameter of 0 or 6 angstroms, respectively.
ATOM_TYPE_IS_OH_6A	FEATURE	see FEATURE user manual; the suffix "_core" or "_6A" indicate that the calculation was performed for a shell with a diameter of 0 or 6 angstroms, respectively.
ATOM_TYPE_IS_S_6A	FEATURE	see FEATURE user manual; the suffix "_core" or "_6A" indicate that the calculation was performed for a shell with a diameter of 0 or 6 angstroms, respectively.
ATOM_TYPE_IS_SH_6A	FEATURE	see FEATURE user manual; the suffix "_core" or "_6A" indicate that the calculation was performed for a shell with a diameter of 0 or 6 angstroms, respectively.
av_neighbor_degree	biographs and networkx python modules	networkx's average_neighbor_degree of the residue (average degree of the neighborhood of each residue)
av_neighbor_degree_toAS	biographs and networkx python modules	networkx's average_neighbor_degree of the residue (average degree of the neighborhood of each residue). The suffix toAS indicates that the difference between the average value of the alternative residue and the actual value of the reference residue has been calculated (see Methods).
b_factor	AlphaFold	AlphaFold's quality score, pLDDT.
b_factor_toAS	AlphaFold	AlphaFold's quality score, pLDDT. The suffix toAS indicates that the difference between the average value of the alternative residue and the actual value of the reference residue has been calculated (see Methods).
betweenness_centrality	biographs and networkx python modules	networkx's betweenness_centrality of the residue
betweenness_centrality_toAS	biographs and networkx python modules	networkx's betweenness_centrality of the residue. The suffix toAS indicates that the difference between the average value of the alternative residue and the actual value of the reference residue has been calculated (see Methods).
CARBONYL_6A	FEATURE	see FEATURE user manual; the suffix "_core" or "_6A" indicate that the calculation was performed for a shell with a diameter of 0 or 6 angstroms, respectively.
cationpi	protinter	count of cation-pi interactions the residue is involved in
cationpi_toAS	protinter	count of cation-pi interactions the residue is involved in
CHARGE_3A_sur	biographs and networkx python modules	CHARGE from the FEATURE framework was calculated for all residues first using a 3 angstrom shell; then a weighted amino acid network is used (weighted by the number of atom-pairs that are within a distance of 4 angstroms) to calculate the weighted mean of the surrounding residues.
CHARGE_3A_sur_toAS	FEATURE; biographs and networkx python modules	CHARGE from the FEATURE framework was calculated for all residues first using a 3 angstrom shell; then a weighted amino acid network is used (weighted by the number of atom-pairs that are within a distance of 4 angstroms) to calculate the weighted mean of the surrounding residues. The suffix toAS indicates that the difference between the average value of the alternative residue and the actual val…
CHARGE_6A	FEATURE	see FEATURE user manual; the suffix "_core" or "_6A" indicate that the calculation was performed for a shell with a diameter of 0 or 6 angstroms, respectively.
CHARGE_6A_toAS	FEATURE	see FEATURE user manual; the suffix "_core" or "_6A" indicate that the calculation was performed for a shell with a diameter of 0 or 6 angstroms, respectively. The suffix toAS indicates that the difference between the average value of the alternative residue and the actual value of the reference residue has been calculated (see Methods).
CHARGE_WITH_HIS_6A	FEATURE	see FEATURE user manual; the suffix "_core" or "_6A" indicate that the calculation was performed for a shell with a diameter of 0 or 6 angstroms, respectively.
CHARGE_WITH_HIS_6A_toAS	FEATURE	see FEATURE user manual; the suffix "_core" or "_6A" indicate that the calculation was performed for a shell with a diameter of 0 or 6 angstroms, respectively. The suffix toAS indicates that the difference between the average value of the alternative residue and the actual value of the reference residue has been calculated (see Methods).
degree	biographs and networkx python modules	networkx's degree of the residue
degree_toAS	biographs and networkx python modules	networkx's degree of the residue. The suffix toAS indicates that the difference between the average value of the alternative residue and the actual value of the reference residue has been calculated (see Methods).
disulphide	protinter	count of disulphide bridges the residue is involved in
disulphide_toAS	protinter	count of disulphide bridges the residue is involved in. The suffix toAS indicates that the difference between the average value of the alternative residue and the actual value of the reference residue has been calculated (see Methods).
eigenvec_centrality	biographs and networkx python modules	networkx's eigenvector_centrality of the residue
eigenvec_centrality_toAS	biographs and networkx python modules	networkx's eigenvector_centrality of the residue. The suffix toAS indicates that the difference between the average value of the alternative residue and the actual value of the reference residue has been calculated (see Methods).
ELEMENT_IS_ANY_6A	FEATURE	see FEATURE user manual; the suffix "_core" or "_6A" indicate that the calculation was performed for a shell with a diameter of 0 or 6 angstroms, respectively.
ELEMENT_IS_C_6A	FEATURE	see FEATURE user manual; the suffix "_core" or "_6A" indicate that the calculation was performed for a shell with a diameter of 0 or 6 angstroms, respectively.
ELEMENT_IS_N_6A	FEATURE	see FEATURE user manual; the suffix "_core" or "_6A" indicate that the calculation was performed for a shell with a diameter of 0 or 6 angstroms, respectively.
ELEMENT_IS_O_6A	FEATURE	see FEATURE user manual; the suffix "_core" or "_6A" indicate that the calculation was performed for a shell with a diameter of 0 or 6 angstroms, respectively.
ELEMENT_IS_S_6A	FEATURE	see FEATURE user manual; the suffix "_core" or "_6A" indicate that the calculation was performed for a shell with a diameter of 0 or 6 angstroms, respectively.
hbond_main_side	protinter	count of main chain-side chain H-bonds the residue is involved in
hbond_main_side_toAS	protinter	count of main chain-side chain H-bonds the residue is involved in
hbond_side_side	protinter	count of side chain-side chain H-bonds the residue is involved in
hbond_side_side_toAS	protinter	count of side chain-side chain H-bonds the residue is involved in
HSE1	biopython HSExposure module	Half sphere exposure (upper half), calculated with a (default) radius of 12 Angstrom
HSE1_sur	biographs and networkx python modules	Weighted mean of the HSE1 value of the neighboring amino acids in the amino acid network
HSE1_sur_toAS	biopython HSExposure module; biographs and networkx python modules	Weighted mean of the HSE1 value of the neighboring amino acids in the amino acid network. The suffix toAS indicates that the difference between the average value of the alternative residue and the actual value of the reference residue has been calculated (see Methods).
HSE1_toAS	biopython HSExposure module	Half sphere exposure (upper half), calculated with a (default) radius of 12 Angstrom. The suffix toAS indicates that the difference between the average value of the alternative residue and the actual value of the reference residue has been calculated (see Methods).
HSE2	biopython HSExposure module	Half sphere exposure (lower half), calculated with a (default) radius of 12 Angstrom
HSE2_sur	biographs and networkx python modules	Weighted mean of the HSE2 value of the neighboring amino acids in the amino acid network
HSE2_sur_toAS	biopython HSExposure module; biographs and networkx python modules	Weighted mean of the HSE2 value of the neighboring amino acids in the amino acid network. The suffix toAS indicates that the difference between the average value of the alternative residue and the actual value of the reference residue has been calculated (see Methods).
HSE2_toAS	biopython HSExposure module	Half sphere exposure (lower half), calculated with a (default) radius of 12 Angstrom. The suffix toAS indicates that the difference between the average value of the alternative residue and the actual value of the reference residue has been calculated (see Methods).
hydrophobic	protinter	count of hydrophobic interactions the residue is involved in
hydrophobic_toAS	protinter	count of hydrophobic interactions the residue is involved in. The suffix toAS indicates that the difference between the average value of the alternative residue and the actual value of the reference residue has been calculated (see Methods).
HYDROPHOBICITY_3A_sur	FEATURE; biographs and networkx python modules	Weighted mean of the HYDROPHOBICITY_3A value of the neighboring amino acids in the amino acid network
HYDROPHOBICITY_3A_sur_toAS	FEATURE; biographs and networkx python modules	Weighted mean of the HYDROPHOBICITY_3A value of the neighboring amino acids in the amino acid network. The suffix toAS indicates that the difference between the average value of the alternative residue and the actual value of the reference residue has been calculated (see Methods).
HYDROPHOBICITY_6A	FEATURE	see FEATURE user manual; the suffix "_core" or "_6A" indicate that the calculation was performed for a shell with a diameter of 0 or 6 angstroms, respectively.
HYDROPHOBICITY_6A_toAS	FEATURE	see FEATURE user manual; the suffix "_core" or "_6A" indicate that the calculation was performed for a shell with a diameter of 0 or 6 angstroms, respectively. The suffix toAS indicates that the difference between the average value of the alternative residue and the actual value of the reference residue has been calculated (see Methods).
HYDROXYL_6A	FEATURE	see FEATURE user manual; the suffix "_core" or "_6A" indicate that the calculation was performed for a shell with a diameter of 0 or 6 angstroms, respectively.
HYDROXYL_6A_toAS	FEATURE	see FEATURE user manual; the suffix "_core" or "_6A" indicate that the calculation was performed for a shell with a diameter of 0 or 6 angstroms, respectively. The suffix toAS indicates that the difference between the average value of the alternative residue and the actual value of the reference residue has been calculated (see Methods).
ionic	protinter	count of ionic interactions the residue is involved in
ionic_toAS	protinter	count of ionic interactions the residue is involved in. The suffix toAS indicates that the difference between the average value of the alternative residue and the actual value of the reference residue has been calculated (see Methods).
MOBILITY_3A_sur	biographs and networkx python modules	Weighted mean of the MOBILITY_3A value of the neighboring amino acids in the amino acid network
MOBILITY_3A_sur_toAS	FEATURE; biographs and networkx python modules	Weighted mean of the MOBILITY_3A value of the neighboring amino acids in the amino acid network. The suffix toAS indicates that the difference between the average value of the alternative residue and the actual value of the reference residue has been calculated (see Methods).
MOBILITY_6A	FEATURE	see FEATURE user manual; the suffix "_core" or "_6A" indicate that the calculation was performed for a shell with a diameter of 0 or 6 angstroms, respectively.
MOBILITY_6A_toAS	FEATURE	see FEATURE user manual; the suffix "_core" or "_6A" indicate that the calculation was performed for a shell with a diameter of 0 or 6 angstroms, respectively. The suffix toAS indicates that the difference between the average value of the alternative residue and the actual value of the reference residue has been calculated (see Methods).
NEG_CHARGE_6A	FEATURE	see FEATURE user manual; the suffix "_core" or "_6A" indicate that the calculation was performed for a shell with a diameter of 0 or 6 angstroms, respectively.
NEG_CHARGE_6A_toAS	FEATURE	see FEATURE user manual; the suffix "_core" or "_6A" indicate that the calculation was performed for a shell with a diameter of 0 or 6 angstroms, respectively. The suffix toAS indicates that the difference between the average value of the alternative residue and the actual value of the reference residue has been calculated (see Methods).
PARTIAL_CHARGE_6A	FEATURE	see FEATURE user manual; the suffix "_core" or "_6A" indicate that the calculation was performed for a shell with a diameter of 0 or 6 angstroms, respectively.
PARTIAL_CHARGE_6A_toAS	FEATURE	see FEATURE user manual; the suffix "_core" or "_6A" indicate that the calculation was performed for a shell with a diameter of 0 or 6 angstroms, respectively. The suffix toAS indicates that the difference between the average value of the alternative residue and the actual value of the reference residue has been calculated (see Methods).
PARTIAL_CHARGE_core	FEATURE	see FEATURE user manual; the suffix "_core" or "_6A" indicate that the calculation was performed for a shell with a diameter of 0 or 6 angstroms, respectively.
PARTIAL_CHARGE_core_toAS	FEATURE	see FEATURE user manual; the suffix "_core" or "_6A" indicate that the calculation was performed for a shell with a diameter of 0 or 6 angstroms, respectively. The suffix toAS indicates that the difference between the average value of the alternative residue and the actual value of the reference residue has been calculated (see Methods).
PEPTIDE_6A	FEATURE	see FEATURE user manual; the suffix "_core" or "_6A" indicate that the calculation was performed for a shell with a diameter of 0 or 6 angstroms, respectively.
POS_CHARGE_6A	FEATURE	see FEATURE user manual; the suffix "_core" or "_6A" indicate that the calculation was performed for a shell with a diameter of 0 or 6 angstroms, respectively.
POS_CHARGE_6A_toAS	FEATURE	see FEATURE user manual; the suffix "_core" or "_6A" indicate that the calculation was performed for a shell with a diameter of 0 or 6 angstroms, respectively. The suffix toAS indicates that the difference between the average value of the alternative residue and the actual value of the reference residue has been calculated (see Methods).
protein_mean_b_factor	AlphaFold	AlphaFold's mean pLDDT score of the whole protein
RESIDUE_CLASS1_IS_CHARGED_6A	FEATURE	see FEATURE user manual; the suffix "_core" or "_6A" indicate that the calculation was performed for a shell with a diameter of 0 or 6 angstroms, respectively.
RESIDUE_CLASS1_IS_CHARGED_6A_toAS	FEATURE	see FEATURE user manual; the suffix "_core" or "_6A" indicate that the calculation was performed for a shell with a diameter of 0 or 6 angstroms, respectively. The suffix toAS indicates that the difference between the average value of the alternative residue and the actual value of the reference residue has been calculated (see Methods).
RESIDUE_CLASS1_IS_CHARGED_core	FEATURE	see FEATURE user manual; the suffix "_core" or "_6A" indicate that the calculation was performed for a shell with a diameter of 0 or 6 angstroms, respectively.
RESIDUE_CLASS1_IS_CHARGED_toAS	FEATURE	1 if the alternative amino acid is classified as CLASS1_IS_CHARGED according to FEATURE, 0 otherwise
RESIDUE_CLASS1_IS_HYDROPHOBIC_6A	FEATURE	see FEATURE user manual; the suffix "_core" or "_6A" indicate that the calculation was performed for a shell with a diameter of 0 or 6 angstroms, respectively.
RESIDUE_CLASS1_IS_HYDROPHOBIC_6A_toAS	FEATURE	see FEATURE user manual; the suffix "_core" or "_6A" indicate that the calculation was performed for a shell with a diameter of 0 or 6 angstroms, respectively. The suffix toAS indicates that the difference between the average value of the alternative residue and the actual value of the reference residue has been calculated (see Methods).
RESIDUE_CLASS1_IS_HYDROPHOBIC_core	FEATURE	see FEATURE user manual; the suffix "_core" or "_6A" indicate that the calculation was performed for a shell with a diameter of 0 or 6 angstroms, respectively.
RESIDUE_CLASS1_IS_HYDROPHOBIC_toAS	FEATURE	1 if the alternative amino acid is classified as CLASS1_IS_HYDROPHOBIC according to FEATURE, 0 otherwise
RESIDUE_CLASS1_IS_POLAR_6A	FEATURE	see FEATURE user manual; the suffix "_core" or "_6A" indicate that the calculation was performed for a shell with a diameter of 0 or 6 angstroms, respectively.
RESIDUE_CLASS1_IS_POLAR_6A_toAS	FEATURE	see FEATURE user manual; the suffix "_core" or "_6A" indicate that the calculation was performed for a shell with a diameter of 0 or 6 angstroms, respectively. The suffix toAS indicates that the difference between the average value of the alternative residue and the actual value of the reference residue has been calculated (see Methods).
RESIDUE_CLASS1_IS_POLAR_core	FEATURE	see FEATURE user manual; the suffix "_core" or "_6A" indicate that the calculation was performed for a shell with a diameter of 0 or 6 angstroms, respectively.
RESIDUE_CLASS1_IS_POLAR_toAS	FEATURE	1 if the alternative amino acid is classified as CLASS1_IS_POLAR according to FEATURE, 0 otherwise
RESIDUE_CLASS1_IS_UNKNOWN_toAS	FEATURE	1 if the alternative amino acid is classified as CLASS1_IS_UNKNOWN according to FEATURE, 0 otherwise
RESIDUE_CLASS2_IS_ACIDIC_6A	FEATURE	see FEATURE user manual; the suffix "_core" or "_6A" indicate that the calculation was performed for a shell with a diameter of 0 or 6 angstroms, respectively.
RESIDUE_CLASS2_IS_ACIDIC_6A_toAS	FEATURE	see FEATURE user manual; the suffix "_core" or "_6A" indicate that the calculation was performed for a shell with a diameter of 0 or 6 angstroms, respectively. The suffix toAS indicates that the difference between the average value of the alternative residue and the actual value of the reference residue has been calculated (see Methods).
RESIDUE_CLASS2_IS_ACIDIC_core	FEATURE	see FEATURE user manual; the suffix "_core" or "_6A" indicate that the calculation was performed for a shell with a diameter of 0 or 6 angstroms, respectively.
RESIDUE_CLASS2_IS_ACIDIC_toAS	FEATURE	1 if the alternative amino acid is classified as CLASS2_IS_ACIDICa ccording to FEATURE, 0 otherwise
RESIDUE_CLASS2_IS_BASIC_6A	FEATURE	see FEATURE user manual; the suffix "_core" or "_6A" indicate that the calculation was performed for a shell with a diameter of 0 or 6 angstroms, respectively.
RESIDUE_CLASS2_IS_BASIC_6A_toAS	FEATURE	see FEATURE user manual; the suffix "_core" or "_6A" indicate that the calculation was performed for a shell with a diameter of 0 or 6 angstroms, respectively. The suffix toAS indicates that the difference between the average value of the alternative residue and the actual value of the reference residue has been calculated (see Methods).
RESIDUE_CLASS2_IS_BASIC_core	FEATURE	see FEATURE user manual; the suffix "_core" or "_6A" indicate that the calculation was performed for a shell with a diameter of 0 or 6 angstroms, respectively.
RESIDUE_CLASS2_IS_BASIC_toAS	FEATURE	1 if the alternative amino acid is classified as CLASS2_IS_BASIC according to FEATURE, 0 otherwise
RESIDUE_CLASS2_IS_NONPOLAR_6A	FEATURE	see FEATURE user manual; the suffix "_core" or "_6A" indicate that the calculation was performed for a shell with a diameter of 0 or 6 angstroms, respectively.
RESIDUE_CLASS2_IS_NONPOLAR_6A_toAS	FEATURE	see FEATURE user manual; the suffix "_core" or "_6A" indicate that the calculation was performed for a shell with a diameter of 0 or 6 angstroms, respectively. The suffix toAS indicates that the difference between the average value of the alternative residue and the actual value of the reference residue has been calculated (see Methods).
RESIDUE_CLASS2_IS_NONPOLAR_core	FEATURE	see FEATURE user manual; the suffix "_core" or "_6A" indicate that the calculation was performed for a shell with a diameter of 0 or 6 angstroms, respectively.
RESIDUE_CLASS2_IS_NONPOLAR_toAS	FEATURE	1 if the alternative amino acid is classified as CLASS2_IS_NONPOLAR according to FEATURE, 0 otherwise
RESIDUE_CLASS2_IS_POLAR_6A	FEATURE	see FEATURE user manual; the suffix "_core" or "_6A" indicate that the calculation was performed for a shell with a diameter of 0 or 6 angstroms, respectively.
RESIDUE_CLASS2_IS_POLAR_6A_toAS	FEATURE	see FEATURE user manual; the suffix "_core" or "_6A" indicate that the calculation was performed for a shell with a diameter of 0 or 6 angstroms, respectively. The suffix toAS indicates that the difference between the average value of the alternative residue and the actual value of the reference residue has been calculated (see Methods).
RESIDUE_CLASS2_IS_POLAR_core	FEATURE	see FEATURE user manual; the suffix "_core" or "_6A" indicate that the calculation was performed for a shell with a diameter of 0 or 6 angstroms, respectively.
RESIDUE_CLASS2_IS_POLAR_toAS	FEATURE	1 if the alternative amino acid is classified as CLASS2_IS_POLAR according to FEATURE, 0 otherwise
RESIDUE_NAME_IS_ALA_6A	FEATURE	see FEATURE user manual; the suffix "_core" or "_6A" indicate that the calculation was performed for a shell with a diameter of 0 or 6 angstroms, respectively.
RESIDUE_NAME_IS_ALA_core	FEATURE	see FEATURE user manual; the suffix "_core" or "_6A" indicate that the calculation was performed for a shell with a diameter of 0 or 6 angstroms, respectively.
RESIDUE_NAME_IS_ALA_toAS	-	1 if the alternative amino acid is Ala, 0 otherwise
RESIDUE_NAME_IS_ARG_6A	FEATURE	see FEATURE user manual; the suffix "_core" or "_6A" indicate that the calculation was performed for a shell with a diameter of 0 or 6 angstroms, respectively.
RESIDUE_NAME_IS_ARG_core	FEATURE	see FEATURE user manual; the suffix "_core" or "_6A" indicate that the calculation was performed for a shell with a diameter of 0 or 6 angstroms, respectively.
RESIDUE_NAME_IS_ARG_toAS	-	1 if the alternative amino acid is Arg, 0 otherwise
RESIDUE_NAME_IS_ASN_6A	FEATURE	see FEATURE user manual; the suffix "_core" or "_6A" indicate that the calculation was performed for a shell with a diameter of 0 or 6 angstroms, respectively.
RESIDUE_NAME_IS_ASN_core	FEATURE	see FEATURE user manual; the suffix "_core" or "_6A" indicate that the calculation was performed for a shell with a diameter of 0 or 6 angstroms, respectively.
RESIDUE_NAME_IS_ASN_toAS	-	1 if the alternative amino acid is Asn, 0 otherwise
RESIDUE_NAME_IS_ASP_6A	FEATURE	see FEATURE user manual; the suffix "_core" or "_6A" indicate that the calculation was performed for a shell with a diameter of 0 or 6 angstroms, respectively.
RESIDUE_NAME_IS_ASP_core	FEATURE	see FEATURE user manual; the suffix "_core" or "_6A" indicate that the calculation was performed for a shell with a diameter of 0 or 6 angstroms, respectively.
RESIDUE_NAME_IS_ASP_toAS	-	1 if the alternative amino acid is Asp, 0 otherwise
RESIDUE_NAME_IS_CYS_6A	FEATURE	see FEATURE user manual; the suffix "_core" or "_6A" indicate that the calculation was performed for a shell with a diameter of 0 or 6 angstroms, respectively.
RESIDUE_NAME_IS_CYS_core	FEATURE	see FEATURE user manual; the suffix "_core" or "_6A" indicate that the calculation was performed for a shell with a diameter of 0 or 6 angstroms, respectively.
RESIDUE_NAME_IS_CYS_toAS	-	1 if the alternative amino acid is Cys, 0 otherwise
RESIDUE_NAME_IS_GLN_6A	FEATURE	see FEATURE user manual; the suffix "_core" or "_6A" indicate that the calculation was performed for a shell with a diameter of 0 or 6 angstroms, respectively.
RESIDUE_NAME_IS_GLN_core	FEATURE	see FEATURE user manual; the suffix "_core" or "_6A" indicate that the calculation was performed for a shell with a diameter of 0 or 6 angstroms, respectively.
RESIDUE_NAME_IS_GLN_toAS	-	1 if the alternative amino acid is Gln, 0 otherwise
RESIDUE_NAME_IS_GLU_6A	FEATURE	see FEATURE user manual; the suffix "_core" or "_6A" indicate that the calculation was performed for a shell with a diameter of 0 or 6 angstroms, respectively.
RESIDUE_NAME_IS_GLU_core	FEATURE	see FEATURE user manual; the suffix "_core" or "_6A" indicate that the calculation was performed for a shell with a diameter of 0 or 6 angstroms, respectively.
RESIDUE_NAME_IS_GLU_toAS	-	1 if the alternative amino acid is Glu, 0 otherwise
RESIDUE_NAME_IS_GLY_6A	FEATURE	see FEATURE user manual; the suffix "_core" or "_6A" indicate that the calculation was performed for a shell with a diameter of 0 or 6 angstroms, respectively.
RESIDUE_NAME_IS_GLY_core	FEATURE	see FEATURE user manual; the suffix "_core" or "_6A" indicate that the calculation was performed for a shell with a diameter of 0 or 6 angstroms, respectively.
RESIDUE_NAME_IS_HIS_6A	FEATURE	see FEATURE user manual; the suffix "_core" or "_6A" indicate that the calculation was performed for a shell with a diameter of 0 or 6 angstroms, respectively.
RESIDUE_NAME_IS_HIS_core	FEATURE	see FEATURE user manual; the suffix "_core" or "_6A" indicate that the calculation was performed for a shell with a diameter of 0 or 6 angstroms, respectively.
RESIDUE_NAME_IS_HIS_toAS	-	1 if the alternative amino acid is His, 0 otherwise
RESIDUE_NAME_IS_ILE_6A	FEATURE	see FEATURE user manual; the suffix "_core" or "_6A" indicate that the calculation was performed for a shell with a diameter of 0 or 6 angstroms, respectively.
RESIDUE_NAME_IS_ILE_core	FEATURE	see FEATURE user manual; the suffix "_core" or "_6A" indicate that the calculation was performed for a shell with a diameter of 0 or 6 angstroms, respectively.
RESIDUE_NAME_IS_ILE_toAS	-	1 if the alternative amino acid is Ile, 0 otherwise
RESIDUE_NAME_IS_LEU_6A	FEATURE	see FEATURE user manual; the suffix "_core" or "_6A" indicate that the calculation was performed for a shell with a diameter of 0 or 6 angstroms, respectively.
RESIDUE_NAME_IS_LEU_core	FEATURE	see FEATURE user manual; the suffix "_core" or "_6A" indicate that the calculation was performed for a shell with a diameter of 0 or 6 angstroms, respectively.
RESIDUE_NAME_IS_LEU_toAS	-	1 if the alternative amino acid is Leu, 0 otherwise
RESIDUE_NAME_IS_LYS_6A	FEATURE	see FEATURE user manual; the suffix "_core" or "_6A" indicate that the calculation was performed for a shell with a diameter of 0 or 6 angstroms, respectively.
RESIDUE_NAME_IS_LYS_core	FEATURE	see FEATURE user manual; the suffix "_core" or "_6A" indicate that the calculation was performed for a shell with a diameter of 0 or 6 angstroms, respectively.
RESIDUE_NAME_IS_LYS_toAS	-	1 if the alternative amino acid is Lys, 0 otherwise
RESIDUE_NAME_IS_MET_6A	FEATURE	see FEATURE user manual; the suffix "_core" or "_6A" indicate that the calculation was performed for a shell with a diameter of 0 or 6 angstroms, respectively.
RESIDUE_NAME_IS_MET_core	FEATURE	see FEATURE user manual; the suffix "_core" or "_6A" indicate that the calculation was performed for a shell with a diameter of 0 or 6 angstroms, respectively.
RESIDUE_NAME_IS_MET_toAS	-	1 if the alternative amino acid is Met, 0 otherwise
RESIDUE_NAME_IS_PHE_6A	FEATURE	see FEATURE user manual; the suffix "_core" or "_6A" indicate that the calculation was performed for a shell with a diameter of 0 or 6 angstroms, respectively.
RESIDUE_NAME_IS_PHE_core	FEATURE	see FEATURE user manual; the suffix "_core" or "_6A" indicate that the calculation was performed for a shell with a diameter of 0 or 6 angstroms, respectively.
RESIDUE_NAME_IS_PHE_toAS	-	1 if the alternative amino acid is Phe, 0 otherwise
RESIDUE_NAME_IS_PRO_6A	FEATURE	see FEATURE user manual; the suffix "_core" or "_6A" indicate that the calculation was performed for a shell with a diameter of 0 or 6 angstroms, respectively.
RESIDUE_NAME_IS_PRO_core	FEATURE	see FEATURE user manual; the suffix "_core" or "_6A" indicate that the calculation was performed for a shell with a diameter of 0 or 6 angstroms, respectively.
RESIDUE_NAME_IS_PRO_toAS	-	1 if the alternative amino acid is Pro, 0 otherwise
RESIDUE_NAME_IS_SER_6A	FEATURE	see FEATURE user manual; the suffix "_core" or "_6A" indicate that the calculation was performed for a shell with a diameter of 0 or 6 angstroms, respectively.
RESIDUE_NAME_IS_SER_core	FEATURE	see FEATURE user manual; the suffix "_core" or "_6A" indicate that the calculation was performed for a shell with a diameter of 0 or 6 angstroms, respectively.
RESIDUE_NAME_IS_SER_toAS	-	1 if the alternative amino acid is Ser, 0 otherwise
RESIDUE_NAME_IS_THR_6A	FEATURE	see FEATURE user manual; the suffix "_core" or "_6A" indicate that the calculation was performed for a shell with a diameter of 0 or 6 angstroms, respectively.
RESIDUE_NAME_IS_THR_core	FEATURE	see FEATURE user manual; the suffix "_core" or "_6A" indicate that the calculation was performed for a shell with a diameter of 0 or 6 angstroms, respectively.
RESIDUE_NAME_IS_THR_toAS	-	1 if the alternative amino acid is Thr, 0 otherwise
RESIDUE_NAME_IS_TRP_6A	FEATURE	see FEATURE user manual; the suffix "_core" or "_6A" indicate that the calculation was performed for a shell with a diameter of 0 or 6 angstroms, respectively.
RESIDUE_NAME_IS_TRP_core	FEATURE	see FEATURE user manual; the suffix "_core" or "_6A" indicate that the calculation was performed for a shell with a diameter of 0 or 6 angstroms, respectively.
RESIDUE_NAME_IS_TRP_toAS	-	1 if the alternative amino acid is Trp, 0 otherwise
RESIDUE_NAME_IS_TYR_6A	FEATURE	see FEATURE user manual; the suffix "_core" or "_6A" indicate that the calculation was performed for a shell with a diameter of 0 or 6 angstroms, respectively.
RESIDUE_NAME_IS_TYR_core	FEATURE	see FEATURE user manual; the suffix "_core" or "_6A" indicate that the calculation was performed for a shell with a diameter of 0 or 6 angstroms, respectively.
RESIDUE_NAME_IS_TYR_toAS	-	1 if the alternative amino acid is Tyr, 0 otherwise
RESIDUE_NAME_IS_VAL_6A	FEATURE	see FEATURE user manual; the suffix "_core" or "_6A" indicate that the calculation was performed for a shell with a diameter of 0 or 6 angstroms, respectively.
RESIDUE_NAME_IS_VAL_core	FEATURE	see FEATURE user manual; the suffix "_core" or "_6A" indicate that the calculation was performed for a shell with a diameter of 0 or 6 angstroms, respectively.
RESIDUE_NAME_IS_VAL_toAS	-	1 if the alternative amino acid is Val, 0 otherwise
RING_SYSTEM_6A	FEATURE	see FEATURE user manual; the suffix "_core" or "_6A" indicate that the calculation was performed for a shell with a diameter of 0 or 6 angstroms, respectively.
SECONDARY_STRUCTURE1_IS_3HELIX_6A	FEATURE	see FEATURE user manual; the suffix "_core" or "_6A" indicate that the calculation was performed for a shell with a diameter of 0 or 6 angstroms, respectively.
SECONDARY_STRUCTURE1_IS_3HELIX_6A_toAS	FEATURE	see FEATURE user manual; the suffix "_core" or "_6A" indicate that the calculation was performed for a shell with a diameter of 0 or 6 angstroms, respectively. The suffix toAS indicates that the difference between the average value of the alternative residue and the actual value of the reference residue has been calculated (see Methods).
SECONDARY_STRUCTURE1_IS_3HELIX_core	FEATURE	see FEATURE user manual; the suffix "_core" or "_6A" indicate that the calculation was performed for a shell with a diameter of 0 or 6 angstroms, respectively.
SECONDARY_STRUCTURE1_IS_3HELIX_core_toAS	FEATURE	see FEATURE user manual; the suffix "_core" or "_6A" indicate that the calculation was performed for a shell with a diameter of 0 or 6 angstroms, respectively. The suffix toAS indicates that the difference between the average value of the alternative residue and the actual value of the reference residue has been calculated (see Methods).
SECONDARY_STRUCTURE1_IS_4HELIX_6A	FEATURE	see FEATURE user manual; the suffix "_core" or "_6A" indicate that the calculation was performed for a shell with a diameter of 0 or 6 angstroms, respectively.
SECONDARY_STRUCTURE1_IS_4HELIX_6A_toAS	FEATURE	see FEATURE user manual; the suffix "_core" or "_6A" indicate that the calculation was performed for a shell with a diameter of 0 or 6 angstroms, respectively. The suffix toAS indicates that the difference between the average value of the alternative residue and the actual value of the reference residue has been calculated (see Methods).
SECONDARY_STRUCTURE1_IS_4HELIX_core	FEATURE	see FEATURE user manual; the suffix "_core" or "_6A" indicate that the calculation was performed for a shell with a diameter of 0 or 6 angstroms, respectively.
SECONDARY_STRUCTURE1_IS_4HELIX_core_toAS	FEATURE	see FEATURE user manual; the suffix "_core" or "_6A" indicate that the calculation was performed for a shell with a diameter of 0 or 6 angstroms, respectively. The suffix toAS indicates that the difference between the average value of the alternative residue and the actual value of the reference residue has been calculated (see Methods).
SECONDARY_STRUCTURE1_IS_5HELIX_6A	FEATURE	see FEATURE user manual; the suffix "_core" or "_6A" indicate that the calculation was performed for a shell with a diameter of 0 or 6 angstroms, respectively.
SECONDARY_STRUCTURE1_IS_5HELIX_6A_toAS	FEATURE	see FEATURE user manual; the suffix "_core" or "_6A" indicate that the calculation was performed for a shell with a diameter of 0 or 6 angstroms, respectively. The suffix toAS indicates that the difference between the average value of the alternative residue and the actual value of the reference residue has been calculated (see Methods).
SECONDARY_STRUCTURE1_IS_5HELIX_core	FEATURE	see FEATURE user manual; the suffix "_core" or "_6A" indicate that the calculation was performed for a shell with a diameter of 0 or 6 angstroms, respectively.
SECONDARY_STRUCTURE1_IS_5HELIX_core_toAS	FEATURE	see FEATURE user manual; the suffix "_core" or "_6A" indicate that the calculation was performed for a shell with a diameter of 0 or 6 angstroms, respectively. The suffix toAS indicates that the difference between the average value of the alternative residue and the actual value of the reference residue has been calculated (see Methods).
SECONDARY_STRUCTURE1_IS_BEND_6A	FEATURE	see FEATURE user manual; the suffix "_core" or "_6A" indicate that the calculation was performed for a shell with a diameter of 0 or 6 angstroms, respectively.
SECONDARY_STRUCTURE1_IS_BEND_6A_toAS	FEATURE	see FEATURE user manual; the suffix "_core" or "_6A" indicate that the calculation was performed for a shell with a diameter of 0 or 6 angstroms, respectively. The suffix toAS indicates that the difference between the average value of the alternative residue and the actual value of the reference residue has been calculated (see Methods).
SECONDARY_STRUCTURE1_IS_BEND_core	FEATURE	see FEATURE user manual; the suffix "_core" or "_6A" indicate that the calculation was performed for a shell with a diameter of 0 or 6 angstroms, respectively.
SECONDARY_STRUCTURE1_IS_BEND_core_toAS	FEATURE	see FEATURE user manual; the suffix "_core" or "_6A" indicate that the calculation was performed for a shell with a diameter of 0 or 6 angstroms, respectively. The suffix toAS indicates that the difference between the average value of the alternative residue and the actual value of the reference residue has been calculated (see Methods).
SECONDARY_STRUCTURE1_IS_BRIDGE_6A	FEATURE	see FEATURE user manual; the suffix "_core" or "_6A" indicate that the calculation was performed for a shell with a diameter of 0 or 6 angstroms, respectively.
SECONDARY_STRUCTURE1_IS_BRIDGE_6A_toAS	FEATURE	see FEATURE user manual; the suffix "_core" or "_6A" indicate that the calculation was performed for a shell with a diameter of 0 or 6 angstroms, respectively. The suffix toAS indicates that the difference between the average value of the alternative residue and the actual value of the reference residue has been calculated (see Methods).
SECONDARY_STRUCTURE1_IS_BRIDGE_core	FEATURE	see FEATURE user manual; the suffix "_core" or "_6A" indicate that the calculation was performed for a shell with a diameter of 0 or 6 angstroms, respectively.
SECONDARY_STRUCTURE1_IS_BRIDGE_core_toAS	FEATURE	see FEATURE user manual; the suffix "_core" or "_6A" indicate that the calculation was performed for a shell with a diameter of 0 or 6 angstroms, respectively. The suffix toAS indicates that the difference between the average value of the alternative residue and the actual value of the reference residue has been calculated (see Methods).
SECONDARY_STRUCTURE1_IS_STRAND_6A	FEATURE	see FEATURE user manual; the suffix "_core" or "_6A" indicate that the calculation was performed for a shell with a diameter of 0 or 6 angstroms, respectively.
SECONDARY_STRUCTURE1_IS_STRAND_6A_toAS	FEATURE	see FEATURE user manual; the suffix "_core" or "_6A" indicate that the calculation was performed for a shell with a diameter of 0 or 6 angstroms, respectively. The suffix toAS indicates that the difference between the average value of the alternative residue and the actual value of the reference residue has been calculated (see Methods).
SECONDARY_STRUCTURE1_IS_STRAND_core	FEATURE	see FEATURE user manual; the suffix "_core" or "_6A" indicate that the calculation was performed for a shell with a diameter of 0 or 6 angstroms, respectively.
SECONDARY_STRUCTURE1_IS_STRAND_core_toAS	FEATURE	see FEATURE user manual; the suffix "_core" or "_6A" indicate that the calculation was performed for a shell with a diameter of 0 or 6 angstroms, respectively. The suffix toAS indicates that the difference between the average value of the alternative residue and the actual value of the reference residue has been calculated (see Methods).
SECONDARY_STRUCTURE1_IS_TURN_6A	FEATURE	see FEATURE user manual; the suffix "_core" or "_6A" indicate that the calculation was performed for a shell with a diameter of 0 or 6 angstroms, respectively.
SECONDARY_STRUCTURE1_IS_TURN_6A_toAS	FEATURE	see FEATURE user manual; the suffix "_core" or "_6A" indicate that the calculation was performed for a shell with a diameter of 0 or 6 angstroms, respectively. The suffix toAS indicates that the difference between the average value of the alternative residue and the actual value of the reference residue has been calculated (see Methods).
SECONDARY_STRUCTURE1_IS_TURN_core	FEATURE	see FEATURE user manual; the suffix "_core" or "_6A" indicate that the calculation was performed for a shell with a diameter of 0 or 6 angstroms, respectively.
SECONDARY_STRUCTURE1_IS_TURN_core_toAS	FEATURE	see FEATURE user manual; the suffix "_core" or "_6A" indicate that the calculation was performed for a shell with a diameter of 0 or 6 angstroms, respectively. The suffix toAS indicates that the difference between the average value of the alternative residue and the actual value of the reference residue has been calculated (see Methods).
SECONDARY_STRUCTURE2_IS_BETA_6A	FEATURE	see FEATURE user manual; the suffix "_core" or "_6A" indicate that the calculation was performed for a shell with a diameter of 0 or 6 angstroms, respectively.
SECONDARY_STRUCTURE2_IS_BETA_6A_toAS	FEATURE	see FEATURE user manual; the suffix "_core" or "_6A" indicate that the calculation was performed for a shell with a diameter of 0 or 6 angstroms, respectively. The suffix toAS indicates that the difference between the average value of the alternative residue and the actual value of the reference residue has been calculated (see Methods).
SECONDARY_STRUCTURE2_IS_BETA_core	FEATURE	see FEATURE user manual; the suffix "_core" or "_6A" indicate that the calculation was performed for a shell with a diameter of 0 or 6 angstroms, respectively.
SECONDARY_STRUCTURE2_IS_BETA_core_toAS	FEATURE	see FEATURE user manual; the suffix "_core" or "_6A" indicate that the calculation was performed for a shell with a diameter of 0 or 6 angstroms, respectively. The suffix toAS indicates that the difference between the average value of the alternative residue and the actual value of the reference residue has been calculated (see Methods).
SECONDARY_STRUCTURE2_IS_COIL_6A	FEATURE	see FEATURE user manual; the suffix "_core" or "_6A" indicate that the calculation was performed for a shell with a diameter of 0 or 6 angstroms, respectively.
SECONDARY_STRUCTURE2_IS_COIL_6A_toAS	FEATURE	see FEATURE user manual; the suffix "_core" or "_6A" indicate that the calculation was performed for a shell with a diameter of 0 or 6 angstroms, respectively. The suffix toAS indicates that the difference between the average value of the alternative residue and the actual value of the reference residue has been calculated (see Methods).
SECONDARY_STRUCTURE2_IS_COIL_core	FEATURE	see FEATURE user manual; the suffix "_core" or "_6A" indicate that the calculation was performed for a shell with a diameter of 0 or 6 angstroms, respectively.
SECONDARY_STRUCTURE2_IS_COIL_core_toAS	FEATURE	see FEATURE user manual; the suffix "_core" or "_6A" indicate that the calculation was performed for a shell with a diameter of 0 or 6 angstroms, respectively. The suffix toAS indicates that the difference between the average value of the alternative residue and the actual value of the reference residue has been calculated (see Methods).
SECONDARY_STRUCTURE2_IS_HELIX_6A	FEATURE	see FEATURE user manual; the suffix "_core" or "_6A" indicate that the calculation was performed for a shell with a diameter of 0 or 6 angstroms, respectively.
SECONDARY_STRUCTURE2_IS_HELIX_6A_toAS	FEATURE	see FEATURE user manual; the suffix "_core" or "_6A" indicate that the calculation was performed for a shell with a diameter of 0 or 6 angstroms, respectively. The suffix toAS indicates that the difference between the average value of the alternative residue and the actual value of the reference residue has been calculated (see Methods).
SECONDARY_STRUCTURE2_IS_HELIX_core	FEATURE	see FEATURE user manual; the suffix "_core" or "_6A" indicate that the calculation was performed for a shell with a diameter of 0 or 6 angstroms, respectively.
SECONDARY_STRUCTURE2_IS_HELIX_core_toAS	FEATURE	see FEATURE user manual; the suffix "_core" or "_6A" indicate that the calculation was performed for a shell with a diameter of 0 or 6 angstroms, respectively. The suffix toAS indicates that the difference between the average value of the alternative residue and the actual value of the reference residue has been calculated (see Methods).
SOLVENT_ACCESSIBILITY_6A	FEATURE	see FEATURE user manual; the suffix "_core" or "_6A" indicate that the calculation was performed for a shell with a diameter of 0 or 6 angstroms, respectively.
SOLVENT_ACCESSIBILITY_6A_toAS	FEATURE	see FEATURE user manual; the suffix "_core" or "_6A" indicate that the calculation was performed for a shell with a diameter of 0 or 6 angstroms, respectively. The suffix toAS indicates that the difference between the average value of the alternative residue and the actual value of the reference residue has been calculated (see Methods).
SOLVENT_ACCESSIBILITY_core	FEATURE	see FEATURE user manual; the suffix "_core" or "_6A" indicate that the calculation was performed for a shell with a diameter of 0 or 6 angstroms, respectively.
SOLVENT_ACCESSIBILITY_core_sur	FEATURE; biographs and networkx python modules	Weighted mean of the SOLVENT_ACCESSIBILITY_core value of the neighboring amino acids in the amino acid network
SOLVENT_ACCESSIBILITY_core_sur_toAS	FEATURE; biographs and networkx python modules	Weighted mean of the SOLVENT_ACCESSIBILITY_core value of the neighboring amino acids in the amino acid network. The suffix toAS indicates that the difference between the average value of the alternative residue and the actual value of the reference residue has been calculated (see Methods).
SOLVENT_ACCESSIBILITY_core_toAS	FEATURE	see FEATURE user manual; the suffix "_core" or "_6A" indicate that the calculation was performed for a shell with a diameter of 0 or 6 angstroms, respectively. The suffix toAS indicates that the difference between the average value of the alternative residue and the actual value of the reference residue has been calculated (see Methods).
VDW_VOLUME_6A	FEATURE	see FEATURE user manual; the suffix "_core" or "_6A" indicate that the calculation was performed for a shell with a diameter of 0 or 6 angstroms, respectively.

## Sheet: S2
Table S2: Uniprot-IDs that could be mapped to dbNSFP
Uniprot-ID
A0A024RBG1
A0A075B759
A0A087WTH1
A0A087WTH5
A0A087WUL8
A0A087WUM9
A0A087WV53
A0A087WVF3
A0A087WXM9
A0A087WXS9
A0A087X179
A0A087X1C1
A0A087X1G2
A0A096LNP1
A0A096LNW5
A0A096LP01
A0A096LP49
A0A096LP55
A0A096LPI5
A0A096LPK9
A0A0A6YYL3
A0A0B4J1T7
A0A0B4J2A2
A0A0B4J2D5
A0A0B4J2F0
A0A0B4J2F2
A0A0C4DGP1
A0A0D9SF12
A0A0G2JMD5
A0A0G2JMH6
A0A0J9YWL9
A0A0J9YX57
A0A0J9YX94
A0A0J9YXQ4
A0A0J9YY54
A0A0U1RQE8
A0A0U1RQF7
A0A0U1RQI7
A0A0U1RR11
A0A0U1RR37
A0A0U1RRE5
A0A0U1RRI6
A0A0U1RRK4
A0A0U1RRL7
A0A0U1RRN3
A0A140G945
A0A183
A0A1B0GTC6
A0A1B0GTD5
A0A1B0GTE1
A0A1B0GTH6
A0A1B0GTK4
A0A1B0GTK5
A0A1B0GTL2
A0A1B0GTQ4
A0A1B0GTR0
A0A1B0GTR3
A0A1B0GTR4
A0A1B0GTS1
A0A1B0GTU2
A0A1B0GTW7
A0A1B0GTY4
A0A1B0GTZ2
A0A1B0GU29
A0A1B0GU33
A0A1B0GU71
A0A1B0GUA5
A0A1B0GUA6
A0A1B0GUA7
A0A1B0GUA9
A0A1B0GUI7
A0A1B0GUJ8
A0A1B0GUQ0
A0A1B0GUS0
A0A1B0GUS4
A0A1B0GUT2
A0A1B0GUU1
A0A1B0GUV7
A0A1B0GUW6
A0A1B0GUW7
A0A1B0GUX0
A0A1B0GUY1
A0A1B0GV03
A0A1B0GV22
A0A1B0GV85
A0A1B0GV90
A0A1B0GVD1
A0A1B0GVG4
A0A1B0GVG6
A0A1B0GVH4
A0A1B0GVH6
A0A1B0GVH7
A0A1B0GVK7
A0A1B0GVM5
A0A1B0GVM6
A0A1B0GVN3
A0A1B0GVQ3
A0A1B0GVS7
A0A1B0GVT2
A0A1B0GVV1
A0A1B0GVY4
A0A1B0GVZ2
A0A1B0GVZ6
A0A1B0GVZ9
A0A1B0GW35
A0A1B0GW64
A0A1B0GWB2
A0A1B0GWH4
A0A1B0GWH6
A0A1B0GWK0
A0A1W2PP81
A0A1W2PP97
A0A1W2PPD8
A0A1W2PPE2
A0A1W2PPF3
A0A1W2PPG7
A0A1W2PPH5
A0A1W2PPL8
A0A1W2PPM1
A0A1W2PPW3
A0A1W2PQ09
A0A1W2PQ27
A0A1W2PQ64
A0A1W2PQ72
A0A1W2PQC6
A0A1W2PQD8
A0A1W2PQJ5
A0A1W2PQU2
A0A1W2PR48
A0A1W2PR64
A0A1W2PR75
A0A1W2PRN6
A0A1W2PRV1
A0A1W2PS18
A0A286YEV6
A0A286YEY9
A0A286YF01
A0A286YF46
A0A286YF58
A0A286YF60
A0A286YF77
A0A286YFB4
A0A286YFG1
A0A2R8Y4L2
A0A2R8Y4L6
A0A2R8Y4M2
A0A2R8Y4Y8
A0A2R8Y747
A0A2R8Y7D0
A0A2R8YED5
A0A2R8YFL7
A0A2R8YFM6
A0A3B3IRV3
A0A3B3IT33
A0A3B3IT45
A0A3B3IU46
A0AUZ9
A0AV02
A0AV96
A0AVF1
A0AVI2
A0AVI4
A0AVK6
A0AVT1
A0FGR9
A0JNW5
A0JP26
A0MZ66
A0PG75
A0PJE2
A0PJK1
A0PJW6
A0PJW8
A0PJX0
A0PJX2
A0PJX4
A0PJX8
A0PJY2
A0PJZ3
A0PK00
A0PK05
A0PK11
A1A4F0
A1A4G5
A1A4S6
A1A4V9
A1A4Y4
A1A519
A1A580
A1A5B4
A1A5C7
A1A5D9
A1E959
A1IGU5
A1KXE4
A1KZ92
A1L020
A1L0T0
A1L157
A1L162
A1L167
A1L168
A1L170
A1L188
A1L1A6
A1L390
A1L3X0
A1L443
A1L453
A1L4H1
A1L4K1
A1L4L8
A1X283
A1XBS5
A1YPR0
A1Z1Q3
A2A288
A2A2V5
A2A2Y4
A2A2Z9
A2A368
A2A3K4
A2A3L6
A2AJT9
A2CJ06
A2IDD5
A2PYH4
A2RRD8
A2RRL7
A2RRP1
A2RTX5
A2RTY3
A2RU14
A2RU30
A2RU48
A2RU49
A2RU54
A2RU67
A2RUB1
A2RUB6
A2RUC4
A2RUH7
A2RUR9
A2RUS2
A2RUT3
A2RUU4
A2VCK2
A2VDF0
A2VDJ0
A2VEC9
A3KFT3
A3KMH1
A3KN83
A3QJZ7
A4D0S4
A4D0T7
A4D0V7
A4D0Y5
A4D126
A4D161
A4D1B5
A4D1E1
A4D1E9
A4D1F6
A4D1P6
A4D1S0
A4D1S5
A4D1T9
A4D1Z8
A4D256
A4D263
A4D2B0
A4D2G3
A4D2H0
A4D2P6
A4FU01
A4FU28
A4FU69
A4GXA9
A4IF30
A4QMS7
A4UGR9
A5A3E0
A5D6W6
A5D8T8
A5D8V6
A5D8V7
A5D8W1
A5LHX3
A5PKW4
A5PL33
A5PLK6
A5PLL1
A5PLL7
A5PLN7
A5PLN9
A5X5Y0
A5YKK6
A5YM69
A5YM72
A6BM72
A6H8M9
A6H8Y1
A6H8Z2
A6NC05
A6NC42
A6NC51
A6NC57
A6NC86
A6NC98
A6NCC3
A6NCE7
A6NCF5
A6NCI4
A6NCI8
A6NCJ1
A6NCK2
A6NCL1
A6NCL2
A6NCL7
A6NCM1
A6NCN8
A6NCQ9
A6NCS4
A6NCS6
A6NCV1
A6NCW0
A6NCW7
A6ND01
A6ND36
A6ND48
A6ND91
A6NDA9
A6NDB9
A6NDD5
A6NDE8
A6NDG6
A6NDH6
A6NDI0
A6NDK9
A6NDL8
A6NDN3
A6NDP7
A6NDS4
A6NDU8
A6NDV4
A6NDY0
A6NDZ8
A6NE01
A6NE02
A6NE52
A6NE82
A6NED2
A6NEE1
A6NEF3
A6NEH6
A6NEK1
A6NEL2
A6NEM1
A6NEN9
A6NEQ2
A6NES4
A6NET4
A6NEV1
A6NF34
A6NF36
A6NF83
A6NF89
A6NFA0
A6NFA1
A6NFC5
A6NFD8
A6NFE2
A6NFE3
A6NFH5
A6NFI3
A6NFK2
A6NFN3
A6NFN9
A6NFQ2
A6NFQ7
A6NFT4
A6NFU0
A6NFU8
A6NFX1
A6NFY4
A6NFY7
A6NFZ4
A6NG13
A6NGA9
A6NGB7
A6NGB9
A6NGC4
A6NGD5
A6NGE4
A6NGE7
A6NGG8
A6NGH7
A6NGH8
A6NGJ6
A6NGN4
A6NGN9
A6NGQ2
A6NGR9
A6NGS2
A6NGY1
A6NGY3
A6NGY5
A6NGZ8
A6NH00
A6NH11
A6NH21
A6NH52
A6NH57
A6NHA9
A6NHC0
A6NHG9
A6NHJ4
A6NHL2
A6NHN0
A6NHN6
A6NHP3
A6NHQ2
A6NHQ4
A6NHR9
A6NHS7
A6NHT5
A6NHX0
A6NHY2
A6NHZ5
A6NI03
A6NI15
A6NI28
A6NI47
A6NI56
A6NI61
A6NI73
A6NI79
A6NI86
A6NI87
A6NIH7
A6NIJ9
A6NIK2
A6NIM6
A6NIN4
A6NIR3
A6NIV6
A6NIX2
A6NIY4
A6NJ08
A6NJ46
A6NJ69
A6NJ78
A6NJB7
A6NJG2
A6NJG6
A6NJI1
A6NJI9
A6NJJ6
A6NJL1
A6NJT0
A6NJU9
A6NJV1
A6NJW4
A6NJZ3
A6NK02
A6NK06
A6NK44
A6NK53
A6NK58
A6NK59
A6NK75
A6NK89
A6NKB5
A6NKC9
A6NKD9
A6NKF2
A6NKF7
A6NKG5
A6NKK0
A6NKL6
A6NKN8
A6NKP2
A6NKT7
A6NKU9
A6NKW6
A6NKX4
A6NL08
A6NL26
A6NL82
A6NL88
A6NLC5
A6NLE4
A6NLF2
A6NLI5
A6NLJ0
A6NLP5
A6NLU0
A6NLU5
A6NLW8
A6NLX3
A6NLX4
A6NM03
A6NM10
A6NM11
A6NM28
A6NM36
A6NM45
A6NM62
A6NM76
A6NMA1
A6NMB9
A6NMD0
A6NMD2
A6NMK7
A6NMK8
A6NML5
A6NMN3
A6NMS3
A6NMS7
A6NMT0
A6NMX2
A6NMZ2
A6NMZ7
A6NN14
A6NN90
A6NN92
A6NNA5
A6NNB3
A6NND4
A6NNE9
A6NNL0
A6NNL5
A6NNM8
A6NNN8
A6NNP5
A6NNS2
A6NNT2
A6NNV3
A6NNW6
A6NNX1
A6NNY8
A6NP11
A6NP61
A6PVI3
A6PVL3
A6PVS8
A6PVY3
A6QL63
A6QL64
A6XGL0
A7E2F4
A7E2S9
A7E2U8
A7E2V4
A7E2Y1
A7KAX9
A7MBM2
A7MCY6
A7MD48
A7XYQ1
A8CG34
A8K0R7
A8K0Z3
A8K2U0
A8K4G0
A8K5M9
A8K7I4
A8K830
A8K855
A8K8V0
A8K979
A8MPX8
A8MPY1
A8MQ14
A8MQ27
A8MQB3
A8MQT2
A8MRT5
A8MSI8
A8MT33
A8MT65
A8MT69
A8MT70
A8MTA8
A8MTB9
A8MTJ3
A8MTJ6
A8MTL0
A8MTL3
A8MTL9
A8MTQ0
A8MTT3
A8MTY0
A8MTY7
A8MTZ0
A8MTZ7
A8MU46
A8MU93
A8MUK1
A8MUP2
A8MUP6
A8MUV8
A8MUX0
A8MUZ8
A8MV23
A8MV24
A8MV65
A8MV81
A8MVA2
A8MVW0
A8MVW5
A8MW92
A8MW95
A8MW99
A8MWA4
A8MWE9
A8MWV9
A8MWY0
A8MX34
A8MX76
A8MXD5
A8MXK1
A8MXT2
A8MXV4
A8MXV6
A8MXY4
A8MXZ3
A8MY62
A8MYA2
A8MYJ7
A8MYU2
A8MYZ0
A8MYZ5
A8MYZ6
A8MZ26
A8MZ36
A8MZ59
A8MZ97
A8MZA4
A8MZG2
A9QM74
A9UHW6
A9YTQ3
B0FP48
B0I1T2
B0YJ81
B1AJZ9
B1AK53
B1AKI9
B1AL46
B1AL88
B1ANS9
B1ATL7
B2CW77
B2RC85
B2RD01
B2RN74
B2RNN3
B2RTY4
B2RU33
B2RUY7
B2RUZ4
B2RV13
B2RXF0
B2RXF5
B2RXH2
B2RXH4
B2RXH8
B3EWG3
B3EWG5
B3EWG6
B3GLJ2
B3KNS4
B3KS81
B3KU38
B3SHH9
B4DJY2
B4DS77
B4DU55
B4DX44
B4DXR9
B4E2M5
B5MCY1
B5ME19
B6SEH8
B6SEH9
B7U540
B7Z1M9
B7Z368
B7Z6K7
B7ZAQ6
B7ZBB8
B7ZW38
B9A014
B9A6J9
B9EJG8
C9J069
C9J1S8
C9J202
C9J2P7
C9J302
C9J3V5
C9J6K1
C9J798
C9J7I0
C9JA33
C9JBD0
C9JCN9
C9JDP6
C9JE40
C9JFL3
C9JG80
C9JH25
C9JI98
C9JJ37
C9JJH3
C9JL84
C9JLJ4
C9JLR9
C9JLW8
C9JN71
C9JPN9
C9JQI7
C9JR72
C9JSJ3
C9JTQ0
C9JUS6
C9JVI0
C9JVW0
C9JXX5
D3DTV9
D3W0D1
D6R901
D6R9N7
D6RA61
D6RBM5
D6RBQ6
D6RCP7
D6RGH6
D6RGX4
D6RIA3
D6RJB6
E0CX11
E2RYF6
E5RHQ5
E5RJM6
E5RQL4
E7ERA6
E7ETH6
E7EU14
E7EW31
E9PAV3
E9PGG2
E9PI22
E9PIF3
E9PJ23
E9PJI5
E9PKD4
E9PQ53
E9PQR5
E9PQX1
E9PRG8
F2Z333
F2Z3F1
F5GYI3
F5H284
F5H4A9
F8VTS6
F8W0I5
F8W1W9
F8WBI6
F8WCM5
F8WFD2
G3V0H7
G5E9R7
H0UI37
H0Y354
H0YL09
H0YL14
H0YM25
H3BMG3
H3BNL1
H3BNL8
H3BPF8
H3BPM6
H3BQB6
H3BQJ8
H3BQL2
H3BQW9
H3BR10
H3BRN8
H3BS89
H3BSY2
H3BTG2
H3BU77
H3BUK9
H3BV12
H3BV60
H7BZ55
H7C241
I0J062
I1YAP6
I3L1E1
I3L273
I3L3R5
I6L899
K7EJ46
M0QZC1
M0R2J8
O00110
O00115
O00116
O00139
O00141
O00142
O00144
O00148
O00151
O00154
O00155
O00159
O00160
O00161
O00165
O00167
O00168
O00175
O00180
O00182
O00186
O00187
O00189
O00194
O00198
O00203
O00204
O00206
O00213
O00214
O00217
O00219
O00220
O00221
O00222
O00230
O00231
O00232
O00233
O00237
O00238
O00241
O00244
O00253
O00254
O00255
O00257
O00258
O00264
O00267
O00268
O00270
O00273
O00287
O00291
O00292
O00294
O00295
O00299
O00300
O00303
O00305
O00308
O00311
O00321
O00322
O00327
O00329
O00330
O00337
O00338
O00339
O00341
O00358
O00391
O00398
O00399
O00400
O00401
O00408
O00409
O00410
O00411
O00418
O00421
O00422
O00423
O00425
O00429
O00442
O00443
O00444
O00445
O00451
O00453
O00458
O00459
O00461
O00462
O00463
O00469
O00470
O00471
O00472
O00476
O00478
O00479
O00481
O00482
O00483
O00487
O00488
O00499
O00505
O00506
O00512
O00515
O00519
O00522
O00526
O00533
O00534
O00548
O00555
O00559
O00560
O00562
O00566
O00567
O00570
O00571
O00574
O00584
O00585
O00590
O00591
O00592
O00602
O00622
O00623
O00624
O00625
O00626
O00628
O00629
O00631
O00634
O00635
O00712
O00716
O00743
O00744
O00746
O00750
O00754
O00755
O00757
O00762
O00763
O00764
O00767
O14490
O14493
O14494
O14495
O14497
O14498
O14503
O14508
O14511
O14512
O14513
O14514
O14519
O14520
O14521
O14522
O14523
O14524
O14526
O14529
O14530
O14531
O14543
O14544
O14545
O14548
O14556
O14558
O14561
O14562
O14569
O14576
O14578
O14579
O14581
O14593
O14594
O14595
O14610
O14613
O14617
O14618
O14625
O14626
O14627
O14628
O14633
O14638
O14639
O14640
O14641
O14646
O14647
O14649
O14653
O14654
O14656
O14657
O14662
O14668
O14669
O14672
O14678
O14681
O14682
O14683
O14684
O14686
O14709
O14713
O14715
O14717
O14718
O14727
O14730
O14732
O14733
O14734
O14735
O14737
O14744
O14745
O14746
O14753
O14756
O14757
O14763
O14764
O14770
O14771
O14772
O14773
O14775
O14776
O14777
O14786
O14787
O14788
O14792
O14793
O14795
O14796
O14798
O14802
O14804
O14807
O14810
O14813
O14815
O14817
O14818
O14827
O14828
O14829
O14830
O14832
O14836
O14841
O14842
O14843
O14862
O14863
O14867
O14874
O14879
O14880
O14893
O14894
O14896
O14901
O14904
O14905
O14907
O14908
O14910
O14917
O14920
O14921
O14924
O14925
O14926
O14931
O14933
O14936
O14939
O14944
O14948
O14949
O14950
O14957
O14958
O14960
O14964
O14966
O14967
O14974
O14975
O14976
O14977
O14978
O14979
O14980
O14981
O14983
O14986
O14990
O15013
O15014
O15015
O15016
O15018
O15020
O15021
O15027
O15033
O15034
O15037
O15040
O15041
O15042
O15047
O15049
O15050
O15054
O15055
O15056
O15060
O15062
O15063
O15066
O15067
O15068
O15069
O15072
O15075
O15078
O15079
O15083
O15084
O15085
O15090
O15091
O15105
O15111
O15116
O15117
O15118
O15119
O15120
O15121
O15123
O15126
O15127
O15130
O15143
O15144
O15145
O15146
O15151
O15155
O15156
O15160
O15162
O15164
O15165
O15169
O15173
O15178
O15182
O15194
O15195
O15198
O15204
O15205
O15209
O15211
O15212
O15213
O15217
O15218
O15226
O15228
O15229
O15230
O15231
O15232
O15234
O15235
O15239
O15240
O15243
O15244
O15245
O15247
O15254
O15258
O15259
O15260
O15263
O15264
O15265
O15266
O15269
O15270
O15273
O15287
O15294
O15296
O15297
O15303
O15304
O15305
O15315
O15318
O15321
O15327
O15335
O15342
O15344
O15347
O15350
O15353
O15354
O15355
O15357
O15360
O15370
O15372
O15374
O15375
O15379
O15381
O15382
O15389
O15391
O15393
O15394
O15397
O15399
O15400
O15403
O15405
O15409
O15417
O15427
O15431
O15432
O15438
O15439
O15440
O15444
O15446
O15455
O15457
O15460
O15466
O15467
O15479
O15480
O15481
O15482
O15484
O15488
O15492
O15496
O15498
O15503
O15504
O15511
O15514
O15516
O15519
O15520
O15522
O15524
O15525
O15527
O15528
O15529
O15530
O15534
O15535
O15537
O15539
O15540
O15541
O15550
O15551
O15552
O15553
O15554
O43143
O43147
O43148
O43149
O43150
O43155
O43156
O43157
O43159
O43164
O43166
O43167
O43169
O43172
O43173
O43174
O43175
O43181
O43182
O43184
O43186
O43187
O43189
O43193
O43194
O43196
O43236
O43237
O43240
O43242
O43248
O43252
O43255
O43257
O43264
O43278
O43280
O43281
O43283
O43286
O43290
O43291
O43292
O43293
O43294
O43295
O43296
O43298
O43299
O43300
O43301
O43303
O43304
O43306
O43307
O43309
O43310
O43312
O43313
O43314
O43315
O43318
O43320
O43323
O43324
O43325
O43345
O43347
O43353
O43361
O43364
O43365
O43374
O43379
O43390
O43395
O43396
O43399
O43402
O43405
O43414
O43422
O43424
O43427
O43432
O43439
O43447
O43448
O43451
O43462
O43463
O43464
O43482
O43488
O43490
O43491
O43493
O43497
O43502
O43504
O43505
O43508
O43511
O43513
O43516
O43520
O43521
O43524
O43525
O43526
O43529
O43541
O43542
O43543
O43548
O43555
O43556
O43557
O43559
O43561
O43566
O43567
O43570
O43572
O43581
O43583
O43586
O43592
O43593
O43597
O43598
O43602
O43603
O43609
O43610
O43612
O43613
O43614
O43615
O43617
O43623
O43633
O43638
O43639
O43653
O43657
O43660
O43663
O43665
O43670
O43674
O43676
O43677
O43678
O43679
O43680
O43681
O43683
O43684
O43688
O43692
O43699
O43704
O43707
O43709
O43711
O43715
O43716
O43719
O43734
O43736
O43739
O43741
O43745
O43747
O43749
O43752
O43760
O43761
O43763
O43765
O43766
O43768
O43772
O43776
O43781
O43790
O43791
O43795
O43805
O43809
O43813
O43815
O43818
O43820
O43822
O43823
O43824
O43825
O43827
O43829
O43837
O43847
O43852
O43854
O43861
O43865
O43866
O43868
O43869
O43889
O43895
O43896
O43897
O43900
O43903
O43908
O43909
O43913
O43914
O43915
O43916
O43918
O43920
O43921
O43924
O43927
O43929
O43933
O43934
O60216
O60218
O60220
O60224
O60225
O60231
O60232
O60234
O60235
O60237
O60238
O60239
O60240
O60241
O60242
O60243
O60244
O60245
O60248
O60256
O60258
O60259
O60260
O60262
O60264
O60266
O60268
O60269
O60271
O60279
O60281
O60282
O60284
O60285
O60287
O60290
O60291
O60292
O60293
O60294
O60296
O60299
O60303
O60304
O60306
O60307
O60308
O60309
O60312
O60313
O60315
O60318
O60320
O60330
O60331
O60333
O60336
O60337
O60341
O60343
O60346
O60347
O60353
O60356
O60359
O60381
O60383
O60391
O60393
O60403
O60404
O60412
O60422
O60423
O60431
O60437
O60443
O60447
O60449
O60462
O60469
O60476
O60477
O60478
O60479
O60481
O60486
O60487
O60488
O60493
O60494
O60496
O60499
O60500
O60502
O60503
O60504
O60506
O60507
O60508
O60512
O60513
O60516
O60518
O60519
O60522
O60524
O60542
O60543
O60547
O60548
O60551
O60563
O60565
O60566
O60568
O60573
O60575
O60583
O60603
O60609
O60610
O60635
O60636
O60637
O60641
O60656
O60658
O60662
O60663
O60664
O60667
O60669
O60671
O60673
O60674
O60675
O60676
O60678
O60682
O60683
O60684
O60687
O60701
O60706
O60711
O60716
O60721
O60725
O60729
O60732
O60739
O60741
O60749
O60759
O60760
O60762
O60763
O60765
O60779
O60783
O60806
O60809
O60810
O60811
O60812
O60813
O60814
O60825
O60826
O60828
O60829
O60830
O60831
O60832
O60840
O60841
O60858
O60861
O60869
O60870
O60879
O60880
O60882
O60883
O60884
O60885
O60888
O60890
O60894
O60895
O60896
O60902
O60906
O60907
O60909
O60911
O60921
O60925
O60927
O60928
O60930
O60931
O60934
O60936
O60938
O60939
O60941
O60942
O75019
O75027
O75030
O75031
O75037
O75038
O75044
O75051
O75052
O75054
O75056
O75061
O75063
O75064
O75069
O75071
O75072
O75074
O75077
O75078
O75081
O75083
O75084
O75093
O75094
O75095
O75096
O75106
O75110
O75112
O75113
O75116
O75121
O75127
O75128
O75129
O75131
O75143
O75144
O75145
O75146
O75147
O75150
O75151
O75152
O75153
O75154
O75155
O75157
O75159
O75161
O75164
O75165
O75167
O75173
O75175
O75177
O75179
O75182
O75185
O75190
O75191
O75192
O75197
O75200
O75204
O75208
O75223
O75251
O75264
O75290
O75293
O75298
O75306
O75309
O75310
O75311
O75312
O75317
O75319
O75323
O75324
O75325
O75326
O75330
O75333
O75334
O75335
O75339
O75340
O75342
O75344
O75346
O75347
O75348
O75351
O75352
O75354
O75355
O75356
O75360
O75362
O75363
O75364
O75365
O75366
O75367
O75368
O75369
O75373
O75376
O75379
O75380
O75381
O75382
O75385
O75386
O75387
O75388
O75390
O75391
O75394
O75398
O75409
O75410
O75414
O75417
O75420
O75425
O75426
O75427
O75431
O75436
O75437
O75438
O75439
O75443
O75444
O75445
O75446
O75448
O75449
O75452
O75459
O75460
O75461
O75462
O75467
O75469
O75473
O75474
O75475
O75486
O75487
O75489
O75493
O75494
O75496
O75503
O75506
O75508
O75509
O75521
O75525
O75526
O75528
O75529
O75530
O75531
O75533
O75534
O75541
O75553
O75554
O75556
O75558
O75563
O75564
O75569
O75570
O75575
O75578
O75581
O75582
O75586
O75593
O75594
O75602
O75603
O75604
O75607
O75608
O75610
O75616
O75618
O75626
O75628
O75629
O75635
O75636
O75638
O75643
O75663
O75665
O75674
O75676
O75683
O75688
O75689
O75690
O75691
O75694
O75695
O75711
O75712
O75715
O75716
O75717
O75718
O75746
O75747
O75751
O75752
O75762
O75764
O75771
O75781
O75783
O75787
O75792
O75794
O75795
O75800
O75807
O75808
O75815
O75817
[truncated: 15,882 more rows]

## Sheet: S3
Table S3: Results of grid search
name of model	AUROC (gnomAD_train)	AUROC (ClinVar_val)	algorithm	number of trees	maximal depth of trees	min.node.size (random forest / extremely randomized trees)	eta (gradient boosting)	subsample (gradient boosting)	min_child_weight (gradient boosting)	gamma (gradient boosting)
AlphScore (randomforest_2000_5_10_0.999999_0_0_90_0_0_regCols)	0.61	0.79	random forest	2000	5	10	0	0	0	0
randomforest_1000_5_10_0.999999_0_0_90_0_0_regCols	0.61	0.79	random forest	1000	5	10	0	0	0	0
randomforest_2000_5_100_0.999999_0_0_90_0_0_regCols	0.61	0.79	random forest	2000	5	100	0	0	0	0
randomforest_1000_5_100_0.999999_0_0_90_0_0_regCols	0.61	0.79	random forest	1000	5	100	0	0	0	0
randomforest_2000_5_500_0.999999_0_0_90_0_0_regCols	0.61	0.79	random forest	2000	5	500	0	0	0	0
randomforest_1000_5_500_0.999999_0_0_90_0_0_regCols	0.61	0.79	random forest	1000	5	500	0	0	0	0
randomforest_4000_5_10_0.999999_0_0_90_0_0_regCols	0.61	0.79	random forest	4000	5	10	0	0	0	0
randomforest_4000_5_100_0.999999_0_0_90_0_0_regCols	0.61	0.79	random forest	4000	5	100	0	0	0	0
randomforest_4000_5_500_0.999999_0_0_90_0_0_regCols	0.61	0.79	random forest	4000	5	500	0	0	0	0
randomforest_2000_6_10_0.999999_0_0_90_0_0_regCols	0.62	0.79	random forest	2000	6	10	0	0	0	0
randomforest_2000_6_500_0.999999_0_0_90_0_0_regCols	0.62	0.79	random forest	2000	6	500	0	0	0	0
randomforest_2000_6_100_0.999999_0_0_90_0_0_regCols	0.62	0.79	random forest	2000	6	100	0	0	0	0
randomforest_1000_6_500_0.999999_0_0_90_0_0_regCols	0.62	0.79	random forest	1000	6	500	0	0	0	0
randomforest_1000_6_10_0.999999_0_0_90_0_0_regCols	0.62	0.79	random forest	1000	6	10	0	0	0	0
randomforest_1000_4_10_0.999999_0_0_90_0_0_regCols	0.59	0.79	random forest	1000	4	10	0	0	0	0
randomforest_1000_4_100_0.999999_0_0_90_0_0_regCols	0.59	0.79	random forest	1000	4	100	0	0	0	0
randomforest_1000_4_500_0.999999_0_0_90_0_0_regCols	0.59	0.79	random forest	1000	4	500	0	0	0	0
randomforest_2000_4_10_0.999999_0_0_90_0_0_regCols	0.59	0.79	random forest	2000	4	10	0	0	0	0
randomforest_1000_6_100_0.999999_0_0_90_0_0_regCols	0.62	0.79	random forest	1000	6	100	0	0	0	0
randomforest_2000_4_100_0.999999_0_0_90_0_0_regCols	0.59	0.79	random forest	2000	4	100	0	0	0	0
randomforest_2000_4_500_0.999999_0_0_90_0_0_regCols	0.59	0.79	random forest	2000	4	500	0	0	0	0
randomforest_4000_6_10_0.999999_0_0_90_0_0_regCols	0.62	0.79	random forest	4000	6	10	0	0	0	0
randomforest_4000_6_100_0.999999_0_0_90_0_0_regCols	0.62	0.79	random forest	4000	6	100	0	0	0	0
randomforest_4000_6_500_0.999999_0_0_90_0_0_regCols	0.62	0.79	random forest	4000	6	500	0	0	0	0
randomforest_4000_4_10_0.999999_0_0_90_0_0_regCols	0.59	0.79	random forest	4000	4	10	0	0	0	0
randomforest_4000_4_100_0.999999_0_0_90_0_0_regCols	0.59	0.79	random forest	4000	4	100	0	0	0	0
randomforest_4000_4_500_0.999999_0_0_90_0_0_regCols	0.59	0.79	random forest	4000	4	500	0	0	0	0
randomforest_2000_9_500_0.999999_0_0_90_0_0_regCols	0.65	0.79	random forest	2000	9	500	0	0	0	0
randomforest_1000_9_100_0.999999_0_0_90_0_0_regCols	0.66	0.79	random forest	1000	9	100	0	0	0	0
randomforest_1000_3_500_0.999999_0_0_90_0_0_regCols	0.58	0.79	random forest	1000	3	500	0	0	0	0
randomforest_1000_3_10_0.999999_0_0_90_0_0_regCols	0.58	0.79	random forest	1000	3	10	0	0	0	0
randomforest_1000_3_100_0.999999_0_0_90_0_0_regCols	0.58	0.79	random forest	1000	3	100	0	0	0	0
randomforest_2000_9_100_0.999999_0_0_90_0_0_regCols	0.66	0.79	random forest	2000	9	100	0	0	0	0
randomforest_2000_9_10_0.999999_0_0_90_0_0_regCols	0.67	0.79	random forest	2000	9	10	0	0	0	0
randomforest_1000_9_500_0.999999_0_0_90_0_0_regCols	0.65	0.79	random forest	1000	9	500	0	0	0	0
randomforest_4000_9_500_0.999999_0_0_90_0_0_regCols	0.65	0.79	random forest	4000	9	500	0	0	0	0
randomforest_2000_3_500_0.999999_0_0_90_0_0_regCols	0.58	0.79	random forest	2000	3	500	0	0	0	0
randomforest_2000_3_10_0.999999_0_0_90_0_0_regCols	0.58	0.79	random forest	2000	3	10	0	0	0	0
randomforest_2000_3_100_0.999999_0_0_90_0_0_regCols	0.58	0.79	random forest	2000	3	100	0	0	0	0
randomforest_4000_9_10_0.999999_0_0_90_0_0_regCols	0.67	0.79	random forest	4000	9	10	0	0	0	0
randomforest_4000_9_100_0.999999_0_0_90_0_0_regCols	0.66	0.79	random forest	4000	9	100	0	0	0	0
randomforest_1000_9_10_0.999999_0_0_90_0_0_regCols	0.67	0.79	random forest	1000	9	10	0	0	0	0
randomforest_4000_3_500_0.999999_0_0_90_0_0_regCols	0.58	0.79	random forest	4000	3	500	0	0	0	0
randomforest_4000_3_10_0.999999_0_0_90_0_0_regCols	0.58	0.79	random forest	4000	3	10	0	0	0	0
randomforest_4000_3_100_0.999999_0_0_90_0_0_regCols	0.58	0.79	random forest	4000	3	100	0	0	0	0
extratree_1000_6_10_0.999999_0_0_90_0_0_regCols	0.61	0.79	extremely randomized trees	1000	6	10	0	0	0	0
extratree_2000_6_10_0.999999_0_0_90_0_0_regCols	0.61	0.79	extremely randomized trees	2000	6	10	0	0	0	0
extratree_4000_6_10_0.999999_0_0_90_0_0_regCols	0.61	0.79	extremely randomized trees	4000	6	10	0	0	0	0
extratree_2000_6_100_0.999999_0_0_90_0_0_regCols	0.61	0.79	extremely randomized trees	2000	6	100	0	0	0	0
randomforest_2000_12_500_0.999999_0_0_90_0_0_regCols	0.69	0.79	random forest	2000	12	500	0	0	0	0
extratree_4000_6_100_0.999999_0_0_90_0_0_regCols	0.61	0.79	extremely randomized trees	4000	6	100	0	0	0	0
extratree_2000_6_500_0.999999_0_0_90_0_0_regCols	0.61	0.79	extremely randomized trees	2000	6	500	0	0	0	0
randomforest_4000_12_500_0.999999_0_0_90_0_0_regCols	0.69	0.79	random forest	4000	12	500	0	0	0	0
extratree_1000_6_100_0.999999_0_0_90_0_0_regCols	0.61	0.79	extremely randomized trees	1000	6	100	0	0	0	0
extratree_4000_6_500_0.999999_0_0_90_0_0_regCols	0.61	0.79	extremely randomized trees	4000	6	500	0	0	0	0
randomforest_1000_12_500_0.999999_0_0_90_0_0_regCols	0.69	0.79	random forest	1000	12	500	0	0	0	0
extratree_1000_6_500_0.999999_0_0_90_0_0_regCols	0.61	0.79	extremely randomized trees	1000	6	500	0	0	0	0
randomforest_2000_12_10_0.999999_0_0_90_0_0_regCols	0.76	0.79	random forest	2000	12	10	0	0	0	0
randomforest_4000_12_10_0.999999_0_0_90_0_0_regCols	0.76	0.79	random forest	4000	12	10	0	0	0	0
randomforest_2000_12_100_0.999999_0_0_90_0_0_regCols	0.72	0.78	random forest	2000	12	100	0	0	0	0
randomforest_1000_12_10_0.999999_0_0_90_0_0_regCols	0.76	0.78	random forest	1000	12	10	0	0	0	0
randomforest_1000_12_100_0.999999_0_0_90_0_0_regCols	0.72	0.78	random forest	1000	12	100	0	0	0	0
randomforest_4000_12_100_0.999999_0_0_90_0_0_regCols	0.72	0.78	random forest	4000	12	100	0	0	0	0
randomforest_1000_2_10_0.999999_0_0_90_0_0_regCols	0.57	0.78	random forest	1000	2	10	0	0	0	0
randomforest_1000_2_100_0.999999_0_0_90_0_0_regCols	0.57	0.78	random forest	1000	2	100	0	0	0	0
randomforest_1000_2_500_0.999999_0_0_90_0_0_regCols	0.57	0.78	random forest	1000	2	500	0	0	0	0
randomforest_2000_2_10_0.999999_0_0_90_0_0_regCols	0.57	0.78	random forest	2000	2	10	0	0	0	0
randomforest_2000_2_100_0.999999_0_0_90_0_0_regCols	0.57	0.78	random forest	2000	2	100	0	0	0	0
randomforest_2000_2_500_0.999999_0_0_90_0_0_regCols	0.57	0.78	random forest	2000	2	500	0	0	0	0
randomforest_4000_2_10_0.999999_0_0_90_0_0_regCols	0.57	0.78	random forest	4000	2	10	0	0	0	0
randomforest_4000_2_100_0.999999_0_0_90_0_0_regCols	0.57	0.78	random forest	4000	2	100	0	0	0	0
randomforest_4000_2_500_0.999999_0_0_90_0_0_regCols	0.57	0.78	random forest	4000	2	500	0	0	0	0
xgboost_1000_6_0_0.999999_0.05_0.8_90_200_0_regCols	0.61	0.74	gradient boosting	1000	6	0	0.05	0.8	200	0
xgboost_1000_6_0_0.999999_0.05_0.8_90_200_1_regCols	0.61	0.74	gradient boosting	1000	6	0	0.05	0.8	200	1
xgboost_1000_6_0_0.999999_0.05_0.8_90_200_5_regCols	0.61	0.74	gradient boosting	1000	6	0	0.05	0.8	200	5
xgboost_1000_9_0_0.999999_0.15_0.8_90_0_0_regCols	0.63	0.74	gradient boosting	1000	9	0	0.15	0.8	0	0
xgboost_1000_9_0_0.999999_0.05_0.8_90_0_0_regCols	0.63	0.74	gradient boosting	1000	9	0	0.05	0.8	0	0
xgboost_1000_9_0_0.999999_0.1_0.8_90_0_0_regCols	0.63	0.74	gradient boosting	1000	9	0	0.1	0.8	0	0
xgboost_1000_6_0_0.999999_0.05_0.8_90_200_25_regCols	0.61	0.74	gradient boosting	1000	6	0	0.05	0.8	200	25
xgboost_1000_6_0_0.999999_0.05_0.8_90_0_5_regCols	0.61	0.74	gradient boosting	1000	6	0	0.05	0.8	0	5
xgboost_1000_6_0_0.999999_0.05_0.8_90_0_0_regCols	0.61	0.74	gradient boosting	1000	6	0	0.05	0.8	0	0
xgboost_1000_6_0_0.999999_0.05_0.8_90_0_1_regCols	0.61	0.74	gradient boosting	1000	6	0	0.05	0.8	0	1
xgboost_1000_6_0_0.999999_0.15_0.8_90_0_0_regCols	0.61	0.74	gradient boosting	1000	6	0	0.15	0.8	0	0
xgboost_1000_6_0_0.999999_0.1_0.8_90_0_0_regCols	0.61	0.74	gradient boosting	1000	6	0	0.1	0.8	0	0
xgboost_1000_6_0_0.999999_0.05_0.8_90_25_5_regCols	0.61	0.74	gradient boosting	1000	6	0	0.05	0.8	25	5
xgboost_1000_6_0_0.999999_0.05_0.8_90_1_5_regCols	0.61	0.74	gradient boosting	1000	6	0	0.05	0.8	1	5
xgboost_1000_6_0_0.999999_0.05_0.8_90_5_5_regCols	0.61	0.74	gradient boosting	1000	6	0	0.05	0.8	5	5
xgboost_1000_6_0_0.999999_0.05_0.8_90_1_0_regCols	0.61	0.74	gradient boosting	1000	6	0	0.05	0.8	1	0
xgboost_1000_6_0_0.999999_0.05_0.8_90_1_1_regCols	0.61	0.74	gradient boosting	1000	6	0	0.05	0.8	1	1
xgboost_1000_6_0_0.999999_0.05_0.8_90_0_25_regCols	0.61	0.73	gradient boosting	1000	6	0	0.05	0.8	0	25
xgboost_1000_6_0_0.999999_0.05_0.8_90_1_25_regCols	0.61	0.73	gradient boosting	1000	6	0	0.05	0.8	1	25
xgboost_1000_6_0_0.999999_0.05_0.8_90_5_25_regCols	0.61	0.73	gradient boosting	1000	6	0	0.05	0.8	5	25
xgboost_1000_6_0_0.999999_0.05_0.8_90_25_25_regCols	0.61	0.73	gradient boosting	1000	6	0	0.05	0.8	25	25
xgboost_1000_6_0_0.999999_0.05_0.8_90_25_0_regCols	0.61	0.73	gradient boosting	1000	6	0	0.05	0.8	25	0
xgboost_1000_6_0_0.999999_0.05_0.8_90_25_1_regCols	0.61	0.73	gradient boosting	1000	6	0	0.05	0.8	25	1
xgboost_1000_6_0_0.999999_0.05_0.8_90_5_0_regCols	0.61	0.73	gradient boosting	1000	6	0	0.05	0.8	5	0
xgboost_1000_6_0_0.999999_0.05_0.8_90_5_1_regCols	0.61	0.73	gradient boosting	1000	6	0	0.05	0.8	5	1
xgboost_1000_12_0_0.999999_0.05_0.8_90_0_0_regCols	0.68	0.73	gradient boosting	1000	12	0	0.05	0.8	0	0
xgboost_1000_6_0_0.999999_0.15_0.6_90_0_0_regCols	0.61	0.73	gradient boosting	1000	6	0	0.15	0.6	0	0
xgboost_1000_6_0_0.999999_0.05_0.6_90_0_0_regCols	0.61	0.73	gradient boosting	1000	6	0	0.05	0.6	0	0
xgboost_1000_6_0_0.999999_0.1_0.6_90_0_0_regCols	0.61	0.73	gradient boosting	1000	6	0	0.1	0.6	0	0
xgboost_1000_9_0_0.999999_0.15_0.6_90_0_0_regCols	0.64	0.73	gradient boosting	1000	9	0	0.15	0.6	0	0
xgboost_1000_9_0_0.999999_0.05_0.6_90_0_0_regCols	0.64	0.73	gradient boosting	1000	9	0	0.05	0.6	0	0
xgboost_1000_9_0_0.999999_0.1_0.6_90_0_0_regCols	0.64	0.73	gradient boosting	1000	9	0	0.1	0.6	0	0
xgboost_1000_12_0_0.999999_0.15_0.8_90_0_0_regCols	0.66	0.72	gradient boosting	1000	12	0	0.15	0.8	0	0
xgboost_1000_12_0_0.999999_0.1_0.8_90_0_0_regCols	0.66	0.72	gradient boosting	1000	12	0	0.1	0.8	0	0
xgboost_1000_12_0_0.999999_0.15_0.6_90_0_0_regCols	0.66	0.72	gradient boosting	1000	12	0	0.15	0.6	0	0
xgboost_1000_12_0_0.999999_0.05_0.6_90_0_0_regCols	0.66	0.72	gradient boosting	1000	12	0	0.05	0.6	0	0
xgboost_1000_12_0_0.999999_0.1_0.6_90_0_0_regCols	0.66	0.72	gradient boosting	1000	12	0	0.1	0.6	0	0
xgboost_1000_3_0_0.999999_0.15_0.6_90_0_0_regCols	0.56	0.71	gradient boosting	1000	3	0	0.15	0.6	0	0
xgboost_1000_3_0_0.999999_0.05_0.6_90_0_0_regCols	0.56	0.71	gradient boosting	1000	3	0	0.05	0.6	0	0
xgboost_1000_3_0_0.999999_0.1_0.6_90_0_0_regCols	0.56	0.71	gradient boosting	1000	3	0	0.1	0.6	0	0
xgboost_1000_3_0_0.999999_0.05_0.8_90_0_0_regCols	0.56	0.71	gradient boosting	1000	3	0	0.05	0.8	0	0
xgboost_1000_3_0_0.999999_0.05_0.8_90_1_0_regCols	0.56	0.71	gradient boosting	1000	3	0	0.05	0.8	1	0
xgboost_1000_3_0_0.999999_0.05_0.8_90_0_1_regCols	0.56	0.71	gradient boosting	1000	3	0	0.05	0.8	0	1
xgboost_1000_3_0_0.999999_0.05_0.8_90_1_1_regCols	0.56	0.71	gradient boosting	1000	3	0	0.05	0.8	1	1
xgboost_1000_3_0_0.999999_0.05_0.8_90_0_5_regCols	0.56	0.71	gradient boosting	1000	3	0	0.05	0.8	0	5
xgboost_1000_3_0_0.999999_0.05_0.8_90_1_5_regCols	0.56	0.71	gradient boosting	1000	3	0	0.05	0.8	1	5
xgboost_1000_3_0_0.999999_0.15_0.8_90_0_0_regCols	0.56	0.71	gradient boosting	1000	3	0	0.15	0.8	0	0
xgboost_1000_3_0_0.999999_0.1_0.8_90_0_0_regCols	0.56	0.71	gradient boosting	1000	3	0	0.1	0.8	0	0
xgboost_1000_3_0_0.999999_0.05_0.8_90_0_25_regCols	0.56	0.71	gradient boosting	1000	3	0	0.05	0.8	0	25
xgboost_1000_3_0_0.999999_0.05_0.8_90_1_25_regCols	0.56	0.71	gradient boosting	1000	3	0	0.05	0.8	1	25
xgboost_1000_3_0_0.999999_0.05_0.8_90_5_25_regCols	0.56	0.71	gradient boosting	1000	3	0	0.05	0.8	5	25
xgboost_1000_3_0_0.999999_0.05_0.8_90_25_25_regCols	0.56	0.71	gradient boosting	1000	3	0	0.05	0.8	25	25
xgboost_1000_3_0_0.999999_0.05_0.8_90_200_25_regCols	0.56	0.71	gradient boosting	1000	3	0	0.05	0.8	200	25
xgboost_1000_3_0_0.999999_0.05_0.8_90_5_0_regCols	0.56	0.71	gradient boosting	1000	3	0	0.05	0.8	5	0
xgboost_1000_3_0_0.999999_0.05_0.8_90_25_0_regCols	0.56	0.71	gradient boosting	1000	3	0	0.05	0.8	25	0
xgboost_1000_3_0_0.999999_0.05_0.8_90_5_1_regCols	0.56	0.71	gradient boosting	1000	3	0	0.05	0.8	5	1
xgboost_1000_3_0_0.999999_0.05_0.8_90_25_1_regCols	0.56	0.71	gradient boosting	1000	3	0	0.05	0.8	25	1
xgboost_1000_3_0_0.999999_0.05_0.8_90_5_5_regCols	0.56	0.71	gradient boosting	1000	3	0	0.05	0.8	5	5
xgboost_1000_3_0_0.999999_0.05_0.8_90_25_5_regCols	0.56	0.71	gradient boosting	1000	3	0	0.05	0.8	25	5
xgboost_1000_3_0_0.999999_0.05_0.8_90_200_0_regCols	0.56	0.71	gradient boosting	1000	3	0	0.05	0.8	200	0
xgboost_1000_3_0_0.999999_0.05_0.8_90_200_1_regCols	0.56	0.71	gradient boosting	1000	3	0	0.05	0.8	200	1
xgboost_1000_3_0_0.999999_0.05_0.8_90_200_5_regCols	0.56	0.71	gradient boosting	1000	3	0	0.05	0.8	200	5
xgboost_1000_6_0_0.999999_0.05_0.8_90_0_200_regCols	0.59	0.69	gradient boosting	1000	6	0	0.05	0.8	0	200
xgboost_1000_6_0_0.999999_0.05_0.8_90_1_200_regCols	0.59	0.69	gradient boosting	1000	6	0	0.05	0.8	1	200
xgboost_1000_6_0_0.999999_0.05_0.8_90_5_200_regCols	0.59	0.69	gradient boosting	1000	6	0	0.05	0.8	5	200
xgboost_1000_6_0_0.999999_0.05_0.8_90_25_200_regCols	0.59	0.69	gradient boosting	1000	6	0	0.05	0.8	25	200
xgboost_1000_6_0_0.999999_0.05_0.8_90_200_200_regCols	0.59	0.69	gradient boosting	1000	6	0	0.05	0.8	200	200
xgboost_1000_3_0_0.999999_0.05_0.8_90_0_200_regCols	0.55	0.69	gradient boosting	1000	3	0	0.05	0.8	0	200
xgboost_1000_3_0_0.999999_0.05_0.8_90_1_200_regCols	0.55	0.69	gradient boosting	1000	3	0	0.05	0.8	1	200
xgboost_1000_3_0_0.999999_0.05_0.8_90_5_200_regCols	0.55	0.69	gradient boosting	1000	3	0	0.05	0.8	5	200
xgboost_1000_3_0_0.999999_0.05_0.8_90_25_200_regCols	0.55	0.69	gradient boosting	1000	3	0	0.05	0.8	25	200
xgboost_1000_3_0_0.999999_0.05_0.8_90_200_200_regCols	0.55	0.69	gradient boosting	1000	3	0	0.05	0.8	200	200

## Sheet: S4
Table S4: Permutation based feature importances in AlphScore
variable	importance
RESIDUE_NAME_IS_MET_toAS	0.000473626
RESIDUE_CLASS1_IS_POLAR_toAS	0.0004635
SOLVENT_ACCESSIBILITY_core_toAS	0.000352881
SOLVENT_ACCESSIBILITY_core	0.000311482
HSE1	0.000212533
HSE1_toAS	0.000202955
RESIDUE_CLASS1_IS_UNKNOWN_toAS	0.000193109
degree_toAS	0.000168924
RESIDUE_NAME_IS_GLN_toAS	0.000165101
b_factor_toAS	0.000152042
ELEMENT_IS_ANY_6A	0.000148388
VDW_VOLUME_6A	0.000136311
RESIDUE_NAME_IS_HIS_toAS	0.000133504
PARTIAL_CHARGE_core	0.000130488
av_neighbor_degree_toAS	0.000128237
b_factor	0.000126811
degree	0.000116988
av_neighbor_degree	0.000102449
RESIDUE_NAME_IS_ARG_core	9.47285e-05
HSE2_sur	8.85238e-05
RESIDUE_NAME_IS_PRO_toAS	8.59704e-05
HSE2_sur_toAS	8.13928e-05
HSE1_sur	7.98189e-05
HSE1_sur_toAS	7.66769e-05
ELEMENT_IS_C_6A	7.3416e-05
hydrophobic_toAS	7.01343e-05
MOBILITY_6A_toAS	6.77579e-05
protein_mean_b_factor	6.72182e-05
RESIDUE_NAME_IS_ARG_6A	6.14437e-05
PARTIAL_CHARGE_core_toAS	5.82355e-05
SECONDARY_STRUCTURE1_IS_5HELIX_6A_toAS	4.47748e-05
SECONDARY_STRUCTURE1_IS_BRIDGE_core_toAS	4.28423e-05
ATOM_TYPE_IS_N_6A	4.23316e-05
eigenvec_centrality	4.22761e-05
SOLVENT_ACCESSIBILITY_core_sur_toAS	4.16182e-05
SOLVENT_ACCESSIBILITY_core_sur	3.88378e-05
SECONDARY_STRUCTURE1_IS_3HELIX_core_toAS	3.81786e-05
eigenvec_centrality_toAS	3.70516e-05
RESIDUE_CLASS2_IS_BASIC_core	3.68016e-05
POS_CHARGE_6A_toAS	3.66762e-05
ATOM_TYPE_IS_N2_6A	3.61483e-05
SECONDARY_STRUCTURE1_IS_BEND_core_toAS	3.33762e-05
SOLVENT_ACCESSIBILITY_6A_toAS	3.2089e-05
hydrophobic	3.18007e-05
RESIDUE_CLASS1_IS_HYDROPHOBIC_toAS	3.14128e-05
NEG_CHARGE_6A_toAS	3.0733e-05
SECONDARY_STRUCTURE1_IS_BRIDGE_6A_toAS	3.05572e-05
RESIDUE_CLASS1_IS_CHARGED_core	3.02454e-05
SOLVENT_ACCESSIBILITY_6A	3.00052e-05
ATOM_TYPE_IS_CT_6A	2.8895e-05
cationpi_toAS	2.85295e-05
SECONDARY_STRUCTURE1_IS_5HELIX_core_toAS	2.7804e-05
RESIDUE_NAME_IS_ILE_toAS	2.76957e-05
AMIDE_6A_toAS	2.72189e-05
CHARGE_3A_sur_toAS	2.702e-05
SECONDARY_STRUCTURE2_IS_BETA_6A_toAS	2.50361e-05
SECONDARY_STRUCTURE2_IS_COIL_core_toAS	2.4861e-05
ELEMENT_IS_N_6A	2.45839e-05
RESIDUE_CLASS1_IS_POLAR_core	2.45484e-05
MOBILITY_6A	2.44588e-05
PARTIAL_CHARGE_6A_toAS	2.43785e-05
ATOM_TYPE_IS_C_6A	2.39952e-05
RESIDUE_CLASS1_IS_CHARGED_toAS	2.37716e-05
AMIDE_6A	2.31967e-05
RESIDUE_CLASS2_IS_POLAR_core	2.30858e-05
SECONDARY_STRUCTURE1_IS_4HELIX_6A_toAS	2.30284e-05
PEPTIDE_6A	2.21618e-05
hbond_side_side_toAS	2.20792e-05
aroaro_toAS	2.17903e-05
SECONDARY_STRUCTURE1_IS_TURN_core_toAS	2.1625e-05
RESIDUE_CLASS2_IS_BASIC_toAS	2.15873e-05
SECONDARY_STRUCTURE2_IS_HELIX_6A_toAS	2.14022e-05
PARTIAL_CHARGE_6A	2.05831e-05
RESIDUE_NAME_IS_LEU_toAS	1.87872e-05
ionic_toAS	1.83223e-05
AMINE_6A_toAS	1.78026e-05
hbond_main_side_toAS	1.76691e-05
RESIDUE_NAME_IS_THR_core	1.76291e-05
CHARGE_6A_toAS	1.73907e-05
RESIDUE_CLASS2_IS_BASIC_6A	1.72534e-05
RESIDUE_NAME_IS_SER_toAS	1.70209e-05
SECONDARY_STRUCTURE2_IS_HELIX_6A	1.65202e-05
betweenness_centrality_toAS	1.60241e-05
AMINE_6A	1.57838e-05
RESIDUE_CLASS2_IS_NONPOLAR_6A_toAS	1.52217e-05
HSE2_toAS	1.48346e-05
SECONDARY_STRUCTURE2_IS_BETA_6A	1.44373e-05
SECONDARY_STRUCTURE1_IS_BEND_6A_toAS	1.4009e-05
RESIDUE_CLASS1_IS_HYDROPHOBIC_core	1.39768e-05
SECONDARY_STRUCTURE1_IS_STRAND_6A_toAS	1.39251e-05
SECONDARY_STRUCTURE2_IS_HELIX_core_toAS	1.38886e-05
SECONDARY_STRUCTURE1_IS_4HELIX_core_toAS	1.31606e-05
SECONDARY_STRUCTURE1_IS_STRAND_core_toAS	1.27899e-05
RESIDUE_CLASS2_IS_BASIC_6A_toAS	1.20518e-05
SECONDARY_STRUCTURE1_IS_3HELIX_6A_toAS	1.20336e-05
RESIDUE_CLASS2_IS_NONPOLAR_core	1.19648e-05
RESIDUE_CLASS2_IS_POLAR_toAS	1.1712e-05
RESIDUE_CLASS2_IS_ACIDIC_6A_toAS	1.09265e-05
CHARGE_WITH_HIS_6A_toAS	1.06999e-05
SECONDARY_STRUCTURE2_IS_COIL_6A	1.06394e-05
SECONDARY_STRUCTURE1_IS_4HELIX_6A	1.05955e-05
RESIDUE_CLASS1_IS_CHARGED_6A	1.05906e-05
RESIDUE_NAME_IS_CYS_toAS	1.01987e-05
HYDROPHOBICITY_3A_sur_toAS	1.00891e-05
RESIDUE_CLASS2_IS_NONPOLAR_toAS	1.00108e-05
RESIDUE_CLASS2_IS_ACIDIC_toAS	9.97634e-06
betweenness_centrality	9.70927e-06
HYDROPHOBICITY_3A_sur	9.62221e-06
HSE2	8.99844e-06
CARBONYL_6A	8.86805e-06
SECONDARY_STRUCTURE1_IS_TURN_6A_toAS	7.97297e-06
SECONDARY_STRUCTURE2_IS_COIL_6A_toAS	7.92692e-06
RESIDUE_CLASS1_IS_CHARGED_6A_toAS	7.65376e-06
HYDROXYL_6A_toAS	7.25131e-06
SECONDARY_STRUCTURE2_IS_BETA_core_toAS	7.1541e-06
ELEMENT_IS_O_6A	6.80407e-06
RESIDUE_CLASS1_IS_HYDROPHOBIC_6A_toAS	6.77265e-06
RESIDUE_NAME_IS_THR_6A	6.66845e-06
HYDROPHOBICITY_6A_toAS	6.58537e-06
SECONDARY_STRUCTURE1_IS_STRAND_6A	6.54061e-06
ATOM_TYPE_IS_O_6A	6.02209e-06
SECONDARY_STRUCTURE2_IS_COIL_core	5.56908e-06
RESIDUE_NAME_IS_LEU_core	5.39852e-06
RESIDUE_NAME_IS_THR_toAS	5.38455e-06
arosul_toAS	5.33961e-06
RESIDUE_NAME_IS_VAL_toAS	5.33327e-06
RESIDUE_CLASS2_IS_NONPOLAR_6A	5.11661e-06
SECONDARY_STRUCTURE2_IS_HELIX_core	4.42518e-06
RESIDUE_CLASS1_IS_HYDROPHOBIC_6A	4.26622e-06
RESIDUE_NAME_IS_TRP_toAS	4.19693e-06
RESIDUE_NAME_IS_LYS_toAS	3.45665e-06
MOBILITY_3A_sur	3.34069e-06
RESIDUE_NAME_IS_VAL_6A	2.69182e-06
MOBILITY_3A_sur_toAS	2.68443e-06
RESIDUE_NAME_IS_CYS_6A	2.68074e-06
HYDROPHOBICITY_6A	2.28474e-06
RESIDUE_CLASS1_IS_POLAR_6A_toAS	2.2847e-06
RESIDUE_CLASS1_IS_POLAR_6A	2.25741e-06
RESIDUE_NAME_IS_VAL_core	2.1566e-06
RESIDUE_NAME_IS_ALA_toAS	2.06656e-06
RESIDUE_CLASS2_IS_POLAR_6A_toAS	1.94785e-06
RING_SYSTEM_6A	1.94713e-06
ATOM_TYPE_IS_OH_6A	1.8766e-06
RESIDUE_NAME_IS_ASP_toAS	1.85357e-06
CHARGE_3A_sur	1.66986e-06
ATOM_TYPE_IS_CA_6A	1.63203e-06
RESIDUE_NAME_IS_ARG_toAS	1.54238e-06
SECONDARY_STRUCTURE1_IS_4HELIX_core	1.41227e-06
RESIDUE_CLASS2_IS_POLAR_6A	1.38408e-06
POS_CHARGE_6A	1.37961e-06
HYDROXYL_6A	1.32774e-06
SECONDARY_STRUCTURE1_IS_TURN_6A	1.21725e-06
CHARGE_WITH_HIS_6A	1.21542e-06
NEG_CHARGE_6A	1.16232e-06
ionic	1.15425e-06
RESIDUE_NAME_IS_TYR_6A	1.08591e-06
RESIDUE_NAME_IS_ILE_6A	1.06004e-06
RESIDUE_CLASS2_IS_ACIDIC_6A	9.8078e-07
RESIDUE_NAME_IS_LYS_6A	9.2031e-07
RESIDUE_CLASS2_IS_ACIDIC_core	8.87733e-07
RESIDUE_NAME_IS_MET_6A	8.2554e-07
RESIDUE_NAME_IS_GLU_6A	7.70662e-07
RESIDUE_NAME_IS_CYS_core	7.68081e-07
RESIDUE_NAME_IS_PRO_6A	7.64303e-07
RESIDUE_NAME_IS_LEU_6A	7.18403e-07
RESIDUE_NAME_IS_PHE_toAS	7.01883e-07
RESIDUE_NAME_IS_ILE_core	6.8361e-07
RESIDUE_NAME_IS_SER_core	6.82511e-07
SECONDARY_STRUCTURE1_IS_5HELIX_6A	5.90084e-07
SECONDARY_STRUCTURE1_IS_BEND_6A	5.8501e-07
cationpi	5.75579e-07
RESIDUE_NAME_IS_GLU_core	5.5289e-07
RESIDUE_NAME_IS_ALA_6A	5.49593e-07
RESIDUE_NAME_IS_GLY_6A	5.36803e-07
ATOM_TYPE_IS_SH_6A	5.20906e-07
RESIDUE_NAME_IS_GLN_6A	5.13833e-07
RESIDUE_NAME_IS_SER_6A	5.01462e-07
RESIDUE_NAME_IS_GLU_toAS	4.94971e-07
RESIDUE_NAME_IS_GLY_core	4.51964e-07
RESIDUE_NAME_IS_PRO_core	4.43549e-07
RESIDUE_NAME_IS_LYS_core	4.16434e-07
hbond_main_side	3.92674e-07
disulphide_toAS	3.48241e-07
RESIDUE_NAME_IS_PHE_6A	3.15691e-07
RESIDUE_NAME_IS_ASN_toAS	3.10387e-07
RESIDUE_NAME_IS_HIS_6A	3.09694e-07
CHARGE_6A	2.91868e-07
ATOM_TYPE_IS_NA_6A	2.88257e-07
RESIDUE_NAME_IS_ASN_6A	2.70007e-07
ATOM_TYPE_IS_O2_6A	2.09988e-07
RESIDUE_NAME_IS_ASP_6A	1.98447e-07
RESIDUE_NAME_IS_GLN_core	1.98046e-07
ELEMENT_IS_S_6A	1.90808e-07
SECONDARY_STRUCTURE1_IS_3HELIX_6A	1.81079e-07
RESIDUE_NAME_IS_TRP_6A	1.73166e-07
RESIDUE_NAME_IS_TYR_core	1.54129e-07
ATOM_TYPE_IS_S_6A	1.33155e-07
SECONDARY_STRUCTURE1_IS_BRIDGE_6A	1.1616e-07
RESIDUE_NAME_IS_ALA_core	1.05775e-07
arosul	1.04994e-07
RESIDUE_NAME_IS_MET_core	1.01193e-07
RESIDUE_NAME_IS_ASP_core	9.1442e-08
RESIDUE_NAME_IS_ASN_core	8.50372e-08
RESIDUE_NAME_IS_PHE_core	8.04521e-08
SECONDARY_STRUCTURE2_IS_BETA_core	7.40633e-08
hbond_side_side	5.41724e-08
RESIDUE_NAME_IS_TYR_toAS	4.79357e-08
SECONDARY_STRUCTURE1_IS_TURN_core	1.75684e-08
SECONDARY_STRUCTURE1_IS_STRAND_core	1.70655e-08
SECONDARY_STRUCTURE1_IS_BEND_core	1.62346e-08
SECONDARY_STRUCTURE1_IS_3HELIX_core	1.18009e-08
aroaro	9.2214e-09
RESIDUE_NAME_IS_HIS_core	3.86252e-09
ATOM_TYPE_IS_N3_6A	3.84629e-09
disulphide	8.36324e-10
SECONDARY_STRUCTURE1_IS_5HELIX_core	-4.21435e-09
SECONDARY_STRUCTURE1_IS_BRIDGE_core	-1.0809e-08
RESIDUE_NAME_IS_TRP_core	-3.95396e-08

## Sheet: S5
Table S5: PANTHER protein classes used as definition of membrane-associated proteins
ID	Name	Description
PC00197	transmembrane signal receptor	A protein or complex that spans the plasma membrane, that binds to an signal molecule in the extracellular space and transduces the signal to the cytoplasm. Note that the term RECEPTOR is used in several different ways in biology, and other receptors are found in other categories. Nuclear receptors are classified under DNA-BINDING TRANSCRIPTION FACTOR, cargo receptors are classified under MEMBRAN…
PC00021	G-protein coupled receptor	Cell surface receptors that are coupled to G proteins and have 7 transmembrane spanning domains.
PC00227	transporter	A class of transmembrane proteins that allows substances to cross plasma membranes far faster than would be possible by diffusion alone.
PC00133	ion channel	A protein creating a highly selective transmembrane pore that presents a hydrophilic channel for specific ions to cross a lipid bilayer.
PC00141	ligand-gated ion channel	A transmembrane ion channel whose permeability is increased by the binding of a specific ligand.
PC00241	voltage-gated ion channel	A transmembrane ion channel whose permeability to ions is sensitive to the transmembrane potential difference.
PC00068	primary active transporter	A major class of transporters that transport by using a primary energy source (e.g. ATP hydrolysis or decarboxylation) to drive transport against a concentration gradient.
PC00002	ATP synthase	An integral membrane protein that transport protons across a membrane against a concentration gradient. This transport is driven by hydrolysis of ATP by hydrogen-transporting ATP synthase.
PC00046	amino acid transporter	A class of transport proteins that transport amino acid across the plasma membrane.
PC00150	membrane traffic protein	A protein that is located on an intracellular vesicle membrane, and is responsible for the docking or fusion of the vesicle to the cytoplasma membrane.
PC00235	vesicle coat protein	A protein that is found in the secretory vesicle membrane.
PC00034	SNARE protein	A protein responsible for fusion of vesicle membrane and the plasma membrane, so as to release the content of the vesicle to the extracellular environment.
PC00151	membrane trafficking regulatory protein	A protein that regulates the release of secretory vesicle.
PC00070	cell junction protein	Proteins that form specialized junctions between cells.
PC00105	gap junction	A protein that creates a gap junction. A gap junction is a junction between two cells consisting of many pores that allow the passage of molecules.
PC00214	tight junction	A tight junction is a specialized intercellular junction in which the two plasma membranes are separated by only 1-2nm. It is found near the apical surface of cells in simple epithelia, and forms a sealing gasket around the cell.
PC00233	tyrosine protein kinase receptor	A protein that has an extracellular ligand binding domain, a single transmembrane domain and an intracellular tyrosine kinase domain that phosphorylates protein tyrosine residues.
PC00205	serine/threonine protein kinase receptor	A protein that has an extracellular ligand binding domain, a single transmembrane domain and an intracellular serine or threonine kinase domain that phosphorylates protein serine or threonine residues.
PC00152	membrane-bound signaling molecule	A signaling molecule that is membrane-bound and not secreted.
PC00003	ATP-binding cassette (ABC) transporter	A superfamily of oligopeptide permease proteins responsible for transporting a wide range of substrates across membranes.
PC00158	mitochondrial carrier protein	A protein that is located in the inner membrane of mitochondria and transports small molecules or protons within the membrane bilayer.
PC00057	cadherin	An integral membrane protein involved in calcium dependent cell adhesion.
PC00258	secondary carrier transporter	A major class of transport proteins that transport via facilitated diffusion or by transport of more than one species in either one direction (symporter) or opposite directions (antiporter).
